# Supplementary material for: Transcriptional profiling at the DLK1/MEG3 domain explains clinical overlap between imprinting disorders
Source: Sci Adv. 2019 Feb 20;5(2):eaau9425. doi: 10.1126/sciadv.aau9425 (PMC6382400; doi:10.1126/sciadv.aau9425)
Supplement: http://advances.sciencemag.org/cgi/content/full/5/2/eaau9425/DC1 [file aau9425_Data_file_S1.xlsx]

## Sheet: FPKM_Gencode
Gene	Description	Gene_biotype	Gene_position	LengthCod	SRS/TS14	SRS1	SRS2	SRS3	SRS4	SRS5	TS14-1	TS14-2	TS14-3	TS14-4	Control1	Control2	Control3	Control4
7SK	7SK RNA	lincRNA	chr5:12632122-144624570	6132	0.0349905	0.0250309	0.00389678	0.0279042	0.0170265	0.0217475	0.0160688	0.052218	0.0264063	0.0354612	0.0433428	0.015462	0.0363073	0.0355878
A1BG	alpha-1-B glycoprotein	protein_coding	chr19:58856544-58864865	4006	0.0654623	0.0894014	0.107367	0.0783073	0.123797	0.124834	0.0553424	0.093252	0.0727565	0.0542806	0.0829313	0.0828373	0.0555757	0.0612837
A1BG-AS1	A1BG antisense RNA 1	antisense	chr19:58859117-58866549	2793	3.53378	4.52463	4.94498	4.37012	4.07459	4.71496	3.3515	5.04434	4.67277	3.11419	4.48435	3.59835	3.72655	3.34994
A1CF	APOBEC1 complementation factor	protein_coding	chr10:52559169-52645435	9603	0	0	0	0	0.00271807	0	0	0	0.00337235	0	0	0	0	0.00284058
A2M	alpha-2-macroglobulin	protein_coding	chr12:9220260-9268825	6384	4.61568	14.3295	0.602617	28.5628	3.28315	0.355114	13.976	14.6332	0.426115	0.136246	0.0468359	0.935657	0.880571	0.482835
A2M-AS1	A2M antisense RNA 1	antisense	chr12:9217773-9220651	2187	0.370629	0.514672	0.273149	0.273836	0.143219	0.167686	0.630762	0.256219	0.222117	0.582362	0.0303816	0.476884	0.343574	0.361712
A2ML1	alpha-2-macroglobulin-like 1	protein_coding	chr12:8975068-9039597	7303	0.00979331	0	0	0.0234299	0	0	0.00337307	0	0	0	0	0.0032457	0	0
A2ML1-AS1	A2ML1 antisense RNA 1	antisense	chr12:8928815-8983543	452	0	0	0	0	0	0	0.0544989	0	0	0	0	0	0	0.0603497
A2ML1-AS2	A2ML1 antisense RNA 2	antisense	chr12:8972412-8973309	386	0	0	0	0	0	0	0	0	0	0	0	0	0	0
A3GALT2	alpha 1,3-galactosyltransferase 2	protein_coding	chr1:33772367-33786699	1055	0.067792	0.12124	0	0	0	0.0316009	0.0933972	0.0505846	0.0306964	0.0294446	0	0	0	0.103424
A4GALT	alpha 1,4-galactosyltransferase	protein_coding	chr22:43088127-43117304	2943	15.0105	16.3938	19.3807	10.7948	7.20168	18.8842	10.446	18.8225	7.41668	11.7691	4.19935	6.43525	7.9621	11.3079
A4GNT	alpha-1,4-N-acetylglucosaminyltransferase	protein_coding	chr3:137842560-137851229	1771	0.0134614	0	0	0	0	0	0	0	0	0	0	0	0.015714	0
AAAS	achalasia, adrenocortical insufficiency, alacrimia	protein_coding	chr12:53701240-53718648	4138	8.64769	8.64259	8.72533	8.89036	8.18121	9.86151	7.56031	7.7703	9.67315	7.74724	7.99647	11.2788	6.85986	8.37854
AACS	acetoacetyl-CoA synthetase	protein_coding	chr12:125549925-125627873	16089	1.48621	1.99545	1.39161	1.59172	1.55257	1.37384	1.3795	1.25547	1.64248	1.77437	1.56107	1.5646	2.05491	1.3411
AADAC	arylacetamide deacetylase	protein_coding	chr3:151531825-151546276	1668	0.0285854	0.09202	0	0	0.0156485	0.0199874	0.236293	0.0159972	0	0.0186235	0	0	0	0
AADACL2	arylacetamide deacetylase-like 2	protein_coding	chr3:151451704-151479127	5071	0.0282077	0.0201787	0	0.00562376	0	0.0986166	0.00485772	0.00526196	0	0.00612582	0	0	0	0
AADACL3	arylacetamide deacetylase-like 3	protein_coding	chr1:12776118-12788726	4049	0	0	0	0	0	0	0	0	0	0	0	0	0	0.00673698
AADACL4	arylacetamide deacetylase-like 4	protein_coding	chr1:12704566-12727097	1575	0.0908198	0.064969	0.0151715	0	0.033145	0.0211676	0.093842	0.592964	0	0.0394464	0.084374	0	0.0530086	0.0692776
AADAT	aminoadipate aminotransferase	protein_coding	chr4:170981373-171012850	2981	4.01468	4.40233	3.96781	2.53515	3.2047	2.79596	4.26397	3.61627	3.54157	3.0741	3.39913	3.33961	4.49977	5.93876
AAED1	AhpC/TSA antioxidant enzyme domain containing 1	protein_coding	chr9:99401859-99417585	3084	11.7578	13.2636	8.72433	4.81774	6.37307	12.8426	7.27663	9.30112	5.74398	10.6669	6.23726	7.67821	6.7769	9.24305
AAGAB	alpha- and gamma-adaptin binding protein	protein_coding	chr15:67493371-67547533	3833	11.606	15.4704	11.7574	12.7524	13.2449	16.8478	13.0012	11.9807	10.8062	14.0773	15.09	14.4026	12.1977	13.1231
AAK1	AP2 associated kinase 1	protein_coding	chr2:69688532-69901481	14926	1.07334	0.942641	0.566719	0.720308	0.832399	0.361846	1.05294	0.791957	1.41463	0.978165	1.25312	0.695568	1.19328	0.871742
AAMDC	adipogenesis associated, Mth938 domain containing	protein_coding	chr11:77532155-77629478	1943	3.63186	3.68648	4.3781	4.75546	6.00486	4.59848	4.13306	5.45204	5.4169	3.74111	6.90777	7.05122	4.79819	4.39425
AAMP	angio-associated, migratory cell protein	protein_coding	chr2:219128850-219134980	3136	20.1836	21.9026	20.9691	20.0427	20.9746	24.1856	20.3996	21.442	21.5003	22.1688	19.3867	23.0911	22.0613	21.2414
AANAT	aralkylamine N-acetyltransferase	protein_coding	chr17:74449433-74466199	2190	0	0	0	0	0.0238371	0.0304466	0	0.0121842	0.0443626	0.0141845	0.01517	0	0	0
AAR2	AAR2 splicing factor homolog (S. cerevisiae)	protein_coding	chr20:34824381-34858840	3101	10.4248	12.069	14.4942	12.6267	14.0567	14.9762	11.2642	12.9502	10.4015	12.2513	11.2598	12.7345	11.209	14.0305
AARD	alanine and arginine rich domain containing protein	protein_coding	chr8:117950438-117956726	2412	0.00988399	0.0636357	0.0792539	0.189175	0.292183	0	0.0919161	0.0442511	0	0	0.192832	0.078618	1.34994	2.71423
AARS	alanyl-tRNA synthetase	protein_coding	chr16:70286198-70323446	4498	70.3439	59.0116	31.4864	54.8615	37.2723	38.5496	53.5607	41.787	46.8995	57.7703	37.9715	38.0897	70.1863	51.7725
AARS2	alanyl-tRNA synthetase 2, mitochondrial	protein_coding	chr6:44267391-44281063	4298	4.70369	4.86276	4.72008	3.96785	4.78551	5.40653	4.74559	4.16579	5.6888	2.66697	5.80501	5.83483	4.44832	3.00198
AARSD1	alanyl-tRNA synthetase domain containing 1	protein_coding	chr17:41102543-41116515	3704	0.199526	0.338417	0.290302	0.169384	0.281875	0.171015	0.292623	0.230526	0.19235	0.259985	0.206294	0.198381	0.398209	0.36086
AASDH	aminoadipate-semialdehyde dehydrogenase	protein_coding	chr4:57204456-57253666	4643	3.84072	3.64742	3.52018	3.49489	3.32806	3.36765	3.24698	3.75855	3.55723	3.07763	4.54364	4.25261	4.47142	3.08442
AASDHPPT	aminoadipate-semialdehyde dehydrogenase-phosphopantetheinyl transferase	protein_coding	chr11:105946228-105969437	6183	7.05605	5.71789	6.60853	6.80781	7.15548	5.46214	7.78488	9.21382	6.32191	7.47587	7.99527	10.1016	8.59236	7.54415
AASS	aminoadipate-semialdehyde synthase	protein_coding	chr7:121715701-121784334	4591	3.64535	4.34625	3.12286	1.89458	1.75679	1.80093	3.45545	3.54539	2.3137	4.30336	1.31702	1.9671	4.23717	2.54896
AATF	apoptosis antagonizing transcription factor	protein_coding	chr17:35306175-35414171	4714	10.0539	10.3379	9.57526	9.53426	10.2934	10.4034	9.8555	9.64542	8.12022	9.97028	9.50718	10.5091	8.98526	9.39744
AATK	apoptosis-associated tyrosine kinase	protein_coding	chr17:79091095-79139877	6225	0.0229785	0.0410949	0.00767713	0.0503934	0.0251582	0	0.0435291	0.00428649	0.0260118	0.0548923	0.106738	0.0114233	0.0491767	0.0525842
AATK-AS1	AATK antisense RNA 1	antisense	chr17:79139307-79156964	1803	0	0	0	0	0	0	0	0	0	0	0	0	0	0
AB019440.50		lincRNA	chr14:106663246-106665214	389	0	0	0	0	0	0	0	0	0	0	0	0	0	0
ABAT	4-aminobutyrate aminotransferase	protein_coding	chr16:8768422-8878432	9744	0.653256	0.868996	0.684187	1.12387	0.784872	0.458479	1.28679	0.994055	1.02033	0.519647	2.82989	1.01196	1.00819	0.282747
ABCA1	ATP-binding cassette, sub-family A (ABC1), member 1	protein_coding	chr9:107543283-107690518	11350	8.87023	9.08765	7.82747	5.49256	7.0348	8.85319	14.1138	16.278	17.0512	16.6405	4.93797	10.7782	7.65496	5.14077
ABCA10	ATP-binding cassette, sub-family A (ABC1), member 10	protein_coding	chr17:67143355-67240987	8405	0.737472	1.15962	0.847201	0.441089	0.366448	0.456155	0.838214	0.450808	0.107885	0.247625	0.48618	0.0676835	0.205286	1.06126
ABCA12	ATP-binding cassette, sub-family A (ABC1), member 12	protein_coding	chr2:215796266-216003151	9416	0.0177232	0.00543364	0.00253771	0.0151434	0.0194044	0	0.0130807	0.00566767	0.0137573	0.0131963	0.00352828	0	0.00591111	0.00579398
ABCA13	ATP-binding cassette, sub-family A (ABC1), member 13	protein_coding	chr7:48211055-48687092	18580	0	0.00137683	0.00128606	0.0076744	0.0168579	0.0161491	0.00530323	0.0488286	0	0.00501572	0.0250329	0.039548	0.112337	0.246648
ABCA2	ATP-binding cassette, sub-family A (ABC1), member 2	protein_coding	chr9:139901686-139923367	11508	7.1678	4.37474	7.06594	9.5432	9.64637	7.6974	7.65891	7.3966	5.79706	3.91675	6.42621	8.29657	6.96464	7.12766
ABCA3	ATP-binding cassette, sub-family A (ABC1), member 3	protein_coding	chr16:2325882-2390747	7804	0.305487	0.186846	0.72567	0.555452	0.785993	0.538277	0.205174	0.0854799	0.0912947	0.0955327	0.464022	0.282472	0.164039	0.761996
ABCA4	ATP-binding cassette, sub-family A (ABC1), member 4	protein_coding	chr1:94458393-94586688	8669	0.0605011	0.0265583	0.0468585	0.128297	0.189688	0.0769154	0.105138	0.193916	0.0186785	0.082417	0.862269	1.42182	0.0353126	0.0377594
ABCA5	ATP-binding cassette, sub-family A (ABC1), member 5	protein_coding	chr17:67240452-67323385	13161	2.26066	1.48307	2.00442	1.8375	2.74285	1.90241	2.45006	3.0716	2.01774	3.62072	4.51344	2.42598	2.4275	2.45815
ABCA6	ATP-binding cassette, sub-family A (ABC1), member 6	protein_coding	chr17:67074843-67138029	14151	7.91641	8.14033	5.39669	2.46871	1.41658	3.21586	5.81937	5.23071	1.16714	2.82081	1.11516	0.350081	0.706014	2.32088
ABCA7	ATP-binding cassette, sub-family A (ABC1), member 7	protein_coding	chr19:1040102-1065571	8365	1.0716	0.972497	0.66272	1.14209	0.374441	0.6337	0.612525	0.998434	0.491675	0.475337	0.230352	1.11645	0.688668	0.564148
ABCA8	ATP-binding cassette, sub-family A (ABC1), member 8	protein_coding	chr17:66863433-66951533	11288	7.09208	7.41974	3.20068	15.5627	6.49304	1.75142	20.8538	15.1761	4.72229	4.13343	3.71131	0.188988	3.96931	6.71802
ABCA9	ATP-binding cassette, sub-family A (ABC1), member 9	protein_coding	chr17:66970629-67057205	9139	22.0272	18.592	11.4965	6.42507	2.89606	3.38169	17.4745	7.88619	1.39971	3.24271	0.850641	0.189336	1.22719	5.889
ABCA9-AS1	ABCA9 antisense RNA 1	antisense	chr17:67000855-67014464	523	0.0911671	2.05435	0.228442	0.109056	0	0.127491	0.518105	0.10204	0	0	0	0	0	0
ABCB1	ATP-binding cassette, sub-family B (MDR/TAP), member 1	protein_coding	chr7:87133175-87342611	5552	0.0128819	0.00921526	0.00430386	0.00513654	0.0141039	0.0180146	0.0887375	0.00480609	0	0	0.125661	0.0298853	0	0
ABCB10	ATP-binding cassette, sub-family B (MDR/TAP), member 10	protein_coding	chr1:229652329-229694442	4256	4.07793	3.79877	4.44664	4.61677	5.26204	3.17253	5.85741	5.33542	4.55791	4.13117	4.92558	4.24387	4.68838	4.66598
ABCB11	ATP-binding cassette, sub-family B (MDR/TAP), member 11	protein_coding	chr2:169779448-169887832	5151	0	0	0	0	0	0	0	0	0.00628707	0	0	0	0	0
ABCB4	ATP-binding cassette, sub-family B (MDR/TAP), member 4	protein_coding	chr7:87031013-87109751	7494	0.133612	0.187748	0.178559	0.0608873	0.766262	0.271374	0.128197	0.0890159	0.237678	0.0621778	1.44078	0.00316297	0.193106	0.11284
ABCB5	ATP-binding cassette, sub-family B (MDR/TAP), member 5	protein_coding	chr7:20654830-20816658	9257	0.0360552	0.0331618	0.0129065	0.0030807	0.0225573	0	0.0106443	0	0.0034984	0	0.00358888	0.00256058	0.0360759	0.0058935
ABCB6	ATP-binding cassette, sub-family B (MDR/TAP), member 6	protein_coding	chr2:220074490-220083712	5205	0.19237	0.176933	0.100997	0.136974	0.170501	0.115293	0.236633	0.128162	0.155546	0.131299	0.172335	0.159388	0.422389	0.330167
ABCB7	ATP-binding cassette, sub-family B (MDR/TAP), member 7	protein_coding	chrX:74273115-74376567	2819	5.59006	4.63717	6.03522	6.07995	5.04626	6.70564	5.077	5.40483	4.44586	6.01666	5.57437	5.68409	5.12363	4.56731
ABCB8	ATP-binding cassette, sub-family B (MDR/TAP), member 8	protein_coding	chr7:150725510-150744869	9339	2.56297	3.75821	3.0985	2.78799	3.08279	1.90988	3.2813	2.6172	3.69655	3.04354	2.13442	2.41373	2.91139	2.99098
ABCB9	ATP-binding cassette, sub-family B (MDR/TAP), member 9	protein_coding	chr12:123405498-123466196	13037	0.252355	0.351239	0.282261	0.498744	0.404429	0.199466	0.372233	0.26403	0.521653	0.266869	0.410277	0.214543	0.318064	0.15065
ABCC1	ATP-binding cassette, sub-family C (CFTR/MRP), member 1	protein_coding	chr16:16043434-16236931	7575	16.5323	17.203	18.217	12.6007	21.7462	17.7588	19.9507	18.5463	20.8288	25.0932	18.0563	18.8187	18.8579	23.8246
ABCC10	ATP-binding cassette, sub-family C (CFTR/MRP), member 10	protein_coding	chr6:43395104-43418168	8083	2.40083	3.33893	2.75519	2.96365	2.83201	2.19428	3.00795	2.65414	3.29737	3.03607	3.55527	2.87091	4.32437	3.39837
ABCC11	ATP-binding cassette, sub-family C (CFTR/MRP), member 11	protein_coding	chr16:48200821-48281479	7246	0.0329012	0.0247131	0.0296792	0.0669069	0.0144089	0.0322071	0.0271968	0.0478725	0.0625705	0.0214353	0.0183396	0.042526	0.011522	0.0301165
ABCC12	ATP-binding cassette, sub-family C (CFTR/MRP), member 12	protein_coding	chr16:48116884-48189929	7456	0.00319745	0.010293	0.00640962	0.00382485	0	0	0	0.00357878	0	0	0	0	0.007465	0
ABCC2	ATP-binding cassette, sub-family C (CFTR/MRP), member 2	protein_coding	chr10:101542489-101611949	6232	0.145367	0.155985	0.15337	0.132706	0.188475	0.171189	0.284598	0.0770701	0.11952	0.099692	0.11728	0.133122	0.120571	0.0831648
ABCC3	ATP-binding cassette, sub-family C (CFTR/MRP), member 3	protein_coding	chr17:48712138-48769613	9614	5.29424	1.06967	4.71986	4.26258	6.60279	6.64421	5.83682	12.2648	11.3384	16.7308	8.11033	13.6293	6.45805	7.89344
ABCC4	ATP-binding cassette, sub-family C (CFTR/MRP), member 4	protein_coding	chr13:95672083-95953687	8072	4.66053	5.24181	6.26091	4.66704	5.31281	2.48638	4.64167	6.33367	5.5927	9.72098	10.1618	6.74217	4.23718	2.10533
ABCC5	ATP-binding cassette, sub-family C (CFTR/MRP), member 5	protein_coding	chr3:183637722-183735803	11441	4.8218	6.89792	5.71217	2.78426	3.20539	3.354	4.11456	5.40618	4.65348	4.58317	4.64026	4.15186	4.66298	4.38938
ABCC5-AS1	ABCC5 antisense RNA 1	antisense	chr3:183724126-183729207	469	0	0	0	0	0	0	0	0	0	0	0	0	0	0
ABCC6	ATP-binding cassette, sub-family C (CFTR/MRP), member 6	protein_coding	chr16:16242785-16317379	7559	0.0346927	0.155676	0.0379337	0.0226364	0.0172653	0.0661575	0.019553	0.0494202	0.0214213	0	0.127457	0.147381	0.00368164	0.00721737
ABCC8	ATP-binding cassette, sub-family C (CFTR/MRP), member 8	protein_coding	chr11:17414432-17498449	6835	0	0	0	0	0	0	0	0	0	0	0	0	0	0
ABCC9	ATP-binding cassette, sub-family C (CFTR/MRP), member 9	protein_coding	chr12:21950335-22094336	11421	10.485	4.21992	2.86213	1.52066	0.669625	1.30775	7.51666	3.05594	8.11815	1.28108	10.7105	0.87375	5.74573	6.8834
ABCD1	ATP-binding cassette, sub-family D (ALD), member 1	protein_coding	chrX:152990323-153010216	4233	3.08633	3.57767	3.57325	3.97488	4.56918	3.81985	3.8699	3.71916	4.13129	3.86007	3.61026	3.42139	4.16161	4.05981
ABCD2	ATP-binding cassette, sub-family D (ALD), member 2	protein_coding	chr12:39943835-40013553	6238	0.0191088	0.0369083	0.00383056	0	0.0125529	0	0.00789789	0.0342204	0.0259576	0.0149394	0	0.0189991	0	0.00437288
ABCD3	ATP-binding cassette, sub-family D (ALD), member 3	protein_coding	chr1:94883933-94984222	7669	6.38826	5.85417	6.20979	7.29965	8.3897	5.22538	6.84175	7.30671	7.80797	7.88651	7.73699	9.71128	7.24678	7.4482
ABCD4	ATP-binding cassette, sub-family D (ALD), member 4	protein_coding	chr14:74752126-74769759	8769	3.73548	4.45176	5.04115	2.73506	2.94087	3.82853	3.48336	3.20724	3.4235	3.70544	2.97784	2.97879	3.5862	3.88842
ABCE1	ATP-binding cassette, sub-family E (OABP), member 1	protein_coding	chr4:146019084-146050331	6265	6.22547	7.91334	6.36947	6.11329	7.36179	5.68865	8.04865	7.90067	6.97318	7.76477	6.93081	7.38908	6.95183	7.1145
ABCF1	ATP-binding cassette, sub-family F (GCN20), member 1	protein_coding	chr6:30539153-30564956	4523	16.4873	18.2968	18.76	16.8914	18.9285	17.1818	20.6196	18.5126	19.4036	22.0395	20.7575	18.9501	16.7728	22.1638
ABCF2	ATP-binding cassette, sub-family F (GCN20), member 2	protein_coding	chr7:150904923-150924316	4448	13.9246	14.1021	14.1286	12.4767	14.9345	14.4884	15.5676	16.0652	14.2047	16.6355	16.2452	20.021	16.0545	16.2699
ABCF3	ATP-binding cassette, sub-family F (GCN20), member 3	protein_coding	chr3:183903811-183911800	5207	7.79259	8.30283	8.84764	7.81002	7.81997	8.45159	7.83901	8.74244	9.15504	7.65415	8.51133	8.14389	8.99502	10.0007
ABCG1	ATP-binding cassette, sub-family G (WHITE), member 1	protein_coding	chr21:43619799-43717354	6124	0.00389291	0.0710135	0.00390187	0.0139703	0	0.010888	0.0201123	0.00435718	0	0	0	0	0.00454434	0
ABCG2	ATP-binding cassette, sub-family G (WHITE), member 2	protein_coding	chr4:89011416-89152474	4848	0.0688454	0.142472	0.0295731	0.0470595	0.0699921	0.0206306	0.0406494	0.060544	0.0534401	0.0256304	0.178172	0.0146679	0.0172212	0.01688
ABCG4	ATP-binding cassette, sub-family G (WHITE), member 4	protein_coding	chr11:119019722-119033360	6268	0.0114104	0.0040813	0.0266856	0.0500477	0.0541356	0.0425513	0.0117901	0.051085	0.0826668	0.0198239	0.0742042	0.113449	0.0754789	0.00435195
ABCG5	ATP-binding cassette, sub-family G (WHITE), member 5	protein_coding	chr2:44039611-44066004	3720	0	0	0	0	0	0	0	0	0	0	0	0	0	0
ABCG8	ATP-binding cassette, sub-family G (WHITE), member 8	protein_coding	chr2:44066103-44105605	2665	0	0	0	0	0	0	0.02773	0	0	0	0.0124661	0	0	0
ABHD1	abhydrolase domain containing 1	protein_coding	chr2:27346682-27353680	1661	0.129176	0.0154013	0.0431578	0.103015	0	0	0.0296611	0	0.0584914	0.018702	0.0200014	0.0142705	0	0.0328453
ABHD10	abhydrolase domain containing 10	protein_coding	chr3:111697857-111712210	3021	6.84981	6.97756	7.73564	8.39211	7.05894	5.88205	6.02588	6.87179	7.22519	5.43955	6.31234	7.54803	5.27849	5.08359
ABHD11	abhydrolase domain containing 11	protein_coding	chr7:73150424-73153197	2289	2.43714	3.06219	2.04606	1.88127	1.8587	2.09734	2.04472	1.99339	2.1222	1.94065	1.97389	1.34619	1.95743	1.63263
ABHD12	abhydrolase domain containing 12	protein_coding	chr20:25275379-25371619	3429	9.52495	9.73576	9.47719	11.6767	11.6007	9.68376	9.74852	7.92175	12.2021	10.8711	11.2969	17.3645	10.7698	7.66076
ABHD12B	abhydrolase domain containing 12B	protein_coding	chr14:51338878-51371688	4444	0	0	0	0.00641721	0	0	0	0	0	0	0	0	0	0
ABHD13	abhydrolase domain containing 13	protein_coding	chr13:108870727-108886603	5338	3.38532	3.69011	3.37969	3.54205	4.44481	4.15332	4.66551	5.19371	3.60976	5.03961	3.95207	4.5515	3.95703	5.72849
ABHD14A	abhydrolase domain containing 14A	protein_coding	chr3:52005442-52015212	2309	1.87913	2.37092	1.76962	1.85263	0.836519	2.0503	0.938826	1.89523	1.13606	1.03592	1.42443	1.79648	1.65121	1.4531
ABHD14A-ACY1	ABHD14A-ACY1 readthrough (NMD candidate)	protein_coding	chr3:52009066-52023199	2164	0.0110167	0.0354643	0	0.0131784	0.0120618	0.0154062	0.0227667	0.0123306	0.0897913	0.0430647	0.0307045	0	0.0643011	0.0756323
ABHD14B	abhydrolase domain containing 14B	protein_coding	chr3:52002526-52017425	3161	16.0267	16.0563	14.3249	15.256	10.8007	19.4908	11.3699	14.8738	18.6461	21.8755	8.93354	15.4623	17.7929	15.8094
ABHD15	abhydrolase domain containing 15	protein_coding	chr17:27887565-27894155	3592	5.02423	5.36985	5.48149	4.5413	4.60703	6.17217	3.77869	5.31142	2.81293	3.16521	3.20939	3.35885	3.09131	4.06285
ABHD16A	abhydrolase domain containing 16A	protein_coding	chr6:31654726-31671221	4153	0.149252	0.252551	0.235901	0.151071	0.1257	0.152526	0.106767	0.154202	0.132564	0.074799	0.175991	0.268253	0.261342	0.22989
ABHD16B	abhydrolase domain containing 16B	protein_coding	chr20:62492566-62494341	1776	0	0.014404	0	0	0	0	0.0138702	0	0	0	0	0.0266929	0.0156698	0
ABHD17A	abhydrolase domain containing 17A	protein_coding	chr19:1876809-1885546	6139	2.0116	1.90434	2.12132	1.29142	1.65819	1.3088	1.73747	2.42537	2.32111	1.97344	1.92656	1.35139	2.23035	2.51052
ABHD17B	abhydrolase domain containing 17B	protein_coding	chr9:74477368-74525847	2959	3.57724	3.92498	4.40916	4.41409	5.16917	4.58566	4.38725	4.7343	3.94001	3.80033	4.78293	4.57404	5.01289	5.5773
ABHD17C	abhydrolase domain containing 17C	protein_coding	chr15:80972025-81047962	3627	7.73639	10.8406	10.0403	4.87489	4.90081	14.7254	6.84604	4.79668	3.26794	9.15563	4.79053	4.01264	5.8851	6.0317
ABHD2	abhydrolase domain containing 2	protein_coding	chr15:89630690-89745591	10345	13.3017	11.7188	8.49551	7.59471	11.3238	7.64428	10.5606	16.1751	16.0844	23.4009	7.69459	8.74582	8.76986	9.72201
ABHD3	abhydrolase domain containing 3	protein_coding	chr18:19230858-19284766	4366	1.43063	1.99215	1.24237	0.91446	0.986435	0.778877	0.976088	1.05731	0.741748	0.910718	0.837025	1.29212	0.854136	1.1621
ABHD4	abhydrolase domain containing 4	protein_coding	chr14:23067146-23081265	3117	37.5844	37.3506	26.0339	29.9545	43.1343	30.8896	35.9901	30.2703	26.9613	60.2445	25.1965	31.6577	49.8646	58.6167
ABHD5	abhydrolase domain containing 5	protein_coding	chr3:43731605-43775863	3172	9.58267	9.62938	13.198	6.98567	7.20018	13.0014	9.0706	6.00629	15.0183	10.9292	12.1599	6.92717	7.23813	9.4854
ABHD6	abhydrolase domain containing 6	protein_coding	chr3:58223233-58281420	3589	1.11595	1.18321	1.24502	1.53357	1.97817	1.76495	1.31781	1.30108	1.43471	1.48006	2.05499	2.01435	1.2329	1.43649
ABHD8	abhydrolase domain containing 8	protein_coding	chr19:17402940-17421045	2210	2.40559	2.10672	3.27611	4.29707	3.67313	5.26484	2.4745	2.53553	2.44717	2.74094	1.99935	2.79935	2.48073	3.6165
ABI1	abl-interactor 1	protein_coding	chr10:27035522-27150016	4236	15.5895	16.8189	18.491	15.3362	17.0437	13.0019	15.1604	15.2063	20.7259	19.8807	18.3836	15.2091	20.5371	16.9876
ABI2	abl-interactor 2	protein_coding	chr2:204192942-204312446	23220	2.72283	2.34112	2.67147	2.79163	3.18683	2.49971	2.53443	3.64167	2.19943	2.63416	3.49106	4.46198	3.65427	2.88405
ABI3	ABI family, member 3	protein_coding	chr17:47287589-47300587	2456	0	0.0104159	0	0	0.0637663	0	0	0.108646	0	0	0	0.0772095	0.0113312	0
ABI3BP	ABI family, member 3 (NESH) binding protein	protein_coding	chr3:100468000-100712359	10978	70.1568	51.2377	8.63252	257.369	7.14717	9.43562	52.1684	21.9656	100.072	51.0103	7.63525	8.30631	9.32129	4.81801
ABL1	c-abl oncogene 1, non-receptor tyrosine kinase	protein_coding	chr9:133589333-133763062	6276	42.1914	43.4267	38.5915	38.1014	31.421	41.7109	43.6307	29.6213	43.288	41.7751	44.127	25.1272	26.9826	50.4227
ABL2	c-abl oncogene 2, non-receptor tyrosine kinase	protein_coding	chr1:179068462-179198819	13257	8.9394	7.68392	4.91167	5.54142	5.17032	6.67433	10.0154	4.80249	13.3697	10.2445	10.2847	9.83213	7.50685	9.7573
ABLIM1	actin binding LIM protein 1	protein_coding	chr10:116190872-116444762	9871	0.770441	1.54459	0.532561	5.11078	1.19786	0.445826	1.70945	1.23807	0.272306	0.6294	3.56085	0.45865	0.668179	1.96758
ABLIM2	actin binding LIM protein family, member 2	protein_coding	chr4:7967039-8160559	6048	0.0275928	0.0211488	0.0039509	0.136743	0.0302103	0.0110248	0.0936791	0.207361	0	0.0359537	0	0	0.00460144	0.00451026
ABLIM3	actin binding LIM protein family, member 3	protein_coding	chr5:148521046-148640105	7216	9.5777	8.08641	6.83142	5.46175	4.28637	5.58576	6.5373	13.6449	25.0739	18.059	6.8415	3.59689	4.32329	3.78022
ABR	active BCR-related	protein_coding	chr17:906758-1132315	11709	15.6491	20.9586	17.8789	10.5217	11.4648	11.4319	11.3522	7.08276	8.96948	14.5942	10.7818	8.33837	8.98417	12.2005
ABRA	actin-binding Rho activating protein	protein_coding	chr8:107771711-107782473	2755	0	0	0	0	0	0	0	0.0193709	0	0	0	0	0	0
ABRACL	ABRA C-terminal like	protein_coding	chr6:139349819-139364439	1200	8.9798	11.064	14.6955	8.76931	10.1579	8.89039	9.56602	10.0952	10.579	22.2626	12.486	12.1479	10.4361	7.86517
ABT1	activator of basal transcription 1	protein_coding	chr6:26597180-26600278	2255	6.39615	6.11462	7.42813	6.90504	7.67424	8.56021	6.95856	6.8158	6.01738	7.43884	7.61681	6.10715	6.52852	7.49995
ABTB1	ankyrin repeat and BTB (POZ) domain containing 1	protein_coding	chr3:127391778-127399768	6154	4.61386	4.4271	5.32339	4.64797	3.72396	5.38494	4.32307	4.71751	5.18345	4.78025	4.38897	3.43956	5.52611	6.51588
ABTB2	ankyrin repeat and BTB (POZ) domain containing 2	protein_coding	chr11:34172535-34379555	4973	1.59158	0.972233	1.38863	1.58274	5.31166	1.85701	1.67427	1.26629	5.15759	3.02957	3.49392	1.52048	3.63748	4.24008
AC000003.2	CDNA FLJ25865 fis, clone CBR01927	protein_coding	chr17:10048831-10050277	1447	0	0	0	0	0	0	0	0	0	0	0	0	0	0
AC000032.2		antisense	chr1:110235739-110236364	491	0	0	0	0	0	0	0	0	0	0	0	0.0482756	0	0.0555561
AC000036.4		antisense	chr22:51174253-51176567	2030	0	0	0.011771	0	0.012858	0	0	0	0	0	0	0	0	0
AC000067.1		lincRNA	chr22:19654546-19655078	287	0	0	0	0	0	0	0	0	0	0	0	0	0	0
AC000068.10		antisense	chr22:19444026-19444485	460	0	0	0	0	0.0567428	0.072476	0	0.116015	0	0.0675305	0	0.0515289	0	0.0593001
AC000068.5		antisense	chr22:19435416-19437628	2097	0.0113687	0	0.0455795	0.0135995	0.0746829	0	0.011747	0.0381737	0.0463301	0.0592542	0.0316855	0.0113034	0.0398133	0.0520325
AC000068.9		antisense	chr22:19441702-19442128	427	0.0558318	0.11982	0.0559603	0	0.061128	0	0	0.0624904	0	0	0	0.166534	0	0
AC000099.1		antisense	chr7:126855181-126869975	1912	0	0	0	0	0	0	0	0	0	0	0	0	0	0
AC000111.3		antisense	chr7:117200787-117204730	221	0	0	0	0	0	0	0	0	0	0	0	0	0	0
AC000111.6		antisense	chr7:117244845-117287469	376	0	0	0	0	0	0	0	0	0	0	0	0	0	0
AC000123.4		antisense	chr7:126990182-126991577	516	0	0	0	0	0	0	0	0	0.0627611	0	0	0	0	0
AC000124.1		lincRNA	chr7:127116937-127125858	957	0	0	0	0	0	0	0	0	0	0	0	0	0	0
AC000370.2		antisense	chr7:126019024-126064239	646	0	0	0	0	0	0	0	0	0	0	0	0	0	0
AC002056.5		antisense	chr22:51179021-51181948	284	0	0	0	0	0	0	0	0	0	0	0	0	0	0
AC002064.4		antisense	chr7:89895348-89899530	289	0	0	0	0	0	0	0.170474	0	0	0	0	0	0	0
AC002064.5		lincRNA	chr7:89941810-89951906	733	0.0975724	0.0697996	0.228193	0.077812	0	0	0.201639	0.145612	0.176724	0.381414	0.135971	0.12935	0	0.0372143
AC002066.1		antisense	chr7:115878314-116139519	1213	0.196539	0.189805	0.196991	0.846373	0.0645548	0.0824542	0.385851	0.703931	0.293678	0.204874	3.01274	0.54715	0.229427	0.179905
AC002076.10		antisense	chr7:93520225-93522913	527	0	0	0	0	0	0	0.0467429	0	0	0.058945	0	0	0	0
AC002115.5		lincRNA	chr19:36088809-36092403	362	0	0	0	0	0	0	0	0	0	0	0	0	0	0
AC002115.9		lincRNA	chr19:36099187-36103568	568	0	0	0	0	0	0	0	0	0	0	0	0	0	0
AC002116.7		antisense	chr19:36505410-36536874	643	1.59429	1.19354	2.15539	1.50795	1.38018	1.86657	1.37917	1.82592	2.36716	2.31893	1.80837	1.65886	1.60139	1.103
AC002117.1		antisense	chr17:43227767-43238877	696	1.23311	1.21292	1.37328	0.532665	1.01256	1.10172	1.0264	1.26516	1.2563	0.40169	0.620531	1.63471	1.47944	0.823044
AC002127.4		lincRNA	chr7:88339945-88386039	792	0	0	0	0	0	0	0	0	0	0	0	0	0	0
AC002128.5		antisense	chr19:35742343-35744542	618	0	0	0	0	0	0	0	0	0	0	0	0	0	0
AC002306.1		antisense	chr19:19717159-19719469	937	0	0	0	0	0	0	0	0	0	0	0	0	0	0
AC002310.12		antisense	chr16:30546073-30548465	1827	0.195732	0.238033	0.510075	0.0936554	0.285733	0.43795	0.148313	0.14605	0.230433	0.238039	0.0363681	0.0259478	0.243718	0.119444
AC002310.13	Uncharacterized protein	protein_coding	chr16:30545548-30569600	377	0	0	0	0	0	0	0	0	0	0	0	0	0	0
AC002310.7		antisense	chr16:30583571-30595181	1918	0	0	0.0124583	0	0.0272176	0	0.0256867	0	0	0	0	0	0.0290193	0
AC002331.1		lincRNA	chr16:26596076-26606134	294	0	0	0	0	0	0	0	0	0	0	0	0	0	0
AC002365.1	Homo sapiens uncharacterized LOC100288814 (LOC100288814), mRNA.	protein_coding	chrX:9935392-9936134	642	0	0	0	0	0	0	0	0	0	0	0	0	0	0
AC002368.4		antisense	chrX:147579633-147582135	388	0	0	0	0	0	0	0	0	0	0	0	0	0	0
AC002383.2		lincRNA	chr7:89073288-89123576	671	0	0	0	0	0	0	0	0	0	0	0	0	0	0
AC002386.1		lincRNA	chr7:108962377-108966372	398	0	0	0	0	0	0	0	0	0	0	0	0	0	0
AC002398.11		antisense	chr19:36237958-36244316	2040	0.0116864	0.01254	0	0	0	0.0817132	0	0.0130801	0.0476246	0.0304549	0	0	0	0.0267432
AC002398.12		antisense	chr19:36245467-36246391	660	0.25285	1.1628	0	0.604929	0.237288	0.404109	1.00773	0.283006	0.343474	0.1412	0.0503368	0.323227	0.927651	0.661286
AC002398.13		antisense	chr19:36260046-36261930	427	0	0	0	0	0	0	0	0	0	0	0	0	0	0
AC002398.5		lincRNA	chr19:36279778-36288787	2488	0	0	0	0	0.010491	0.0267998	0	0	0	0	0	0	0	0
AC002398.9	Uncharacterized protein	protein_coding	chr19:36236579-36245420	1037	0	0	0	0	0	0	0	0	0	0	0	0	0	0
AC002401.1		antisense	chr17:48212951-48223541	468	0.152822	0.491953	0.612694	0.182808	0.557728	2.4933	0.210543	0	0	0.331881	0.425927	0.0506481	0.11893	0.233146
AC002429.5		antisense	chr7:94784025-94843644	2569	0.0185599	0.0398312	0	0	0.0203205	0	0.0287663	0.0519334	0	0	0.012932	0	0	0.0318545
AC002451.1	Protein LOC100996577	protein_coding	chr7:95171457-95173854	2398	0	0	0	0	0	0	0	0	0	0	0	0	0	0
AC002451.3		antisense	chr7:95225994-95243031	1043	0.0457146	0.0490538	0.0687298	0	0	0.223752	0	0.0767499	0	0.0297834	0.0318526	0	0	0
AC002454.1		antisense	chr7:92465797-92546501	667	0.107227	0.115059	0.179123	0.641336	0.352196	0.299901	0.40625	0.0400051	0.436975	0.0931455	0.448277	0.710744	0.0834468	0.163586
AC002456.2		antisense	chr7:90219933-90226667	616	0.387016	1.37044	0.310325	0.0925912	0.381355	0.974191	0.279926	0.216586	1.1566	0.504286	0.431458	0.346315	0.180711	0.398543
AC002463.3		lincRNA	chr7:112262433-112348135	1188	0	0	0	0	0	0	0.0207353	0	0	0	0	0	0	0
AC002465.2		antisense	chr7:116940915-116962290	349	0	0	0	0	0	0	0	0	0	0	0	0	0	0
AC002467.7		antisense	chr7:107383262-107385026	984	0.678379	0.805923	0.874209	1.18825	0.583574	0.982551	0.92626	0.325407	1.05316	0.631383	0.979112	0.770839	0.537359	0.665318
AC002472.1	Uncharacterized protein	protein_coding	chr22:21358030-21360736	192	0.248335	0.133237	0.124453	0	0	0	0	0	0	0	0	0	0	0
AC002472.11		antisense	chr22:21385646-21398258	563	0	0	0	0	0	0	0.043754	0	0	0	0	0	0	0
AC002472.13	Leucine-rich repeat-containing protein LOC400891	protein_coding	chr22:21400249-21418457	5542	0	0.00461594	0.0215582	0.00514581	0	0.00601569	0.00444488	0	0.011687	0.0056052	0.00599464	0.0128311	0	0
AC002480.2		lincRNA	chr7:22689579-22705152	2592	0	0	0	0	0	0.0128623	0.00950367	0	0	0	0	0.0091448	0	0
AC002480.3		antisense	chr7:22602956-22613615	2432	0.127435	0	0.117903	0.15244	0.182454	0.150793	0.415285	0.0438872	0.0665804	0.0383191	0.109284	0.224168	0.102988	0.201893
AC002480.4		antisense	chr7:22629324-22631241	557	0.214005	0	0	0.204798	0	0	0.0442253	0	0	0	0	0.127666	0.0999265	0.0979463
AC002511.1		lincRNA	chr19:35890413-35910287	4107	0	0	0	0	0.00635541	0	0	0	0	0	0	0	0	0
AC002511.2		lincRNA	chr19:35914964-35915554	450	0	0	0	0	0	0	0	0	0	0	0	0	0	0
AC002511.3		lincRNA	chr19:35923859-35925544	1000	0	0	0	0	0	0	0	0	0	0	0	0	0	0
AC002539.1		antisense	chr17:68013465-68125000	1100	0	0	0	0	0.0237288	0	0	0	0	0	0	0	0	0
AC002550.5		antisense	chr16:19717673-19726705	1379	0.017288	0.0185508	0	0	0.018928	0	0.05359	0.0386996	0	0	0	0	0	0.019781
AC002553.1	Uncharacterized protein	protein_coding	chr17:15943505-15943994	81	0	0.631643	0.295001	0.352075	0.322243	0	0	0.658849	0	0	0	0	0	0.673532
AC002985.3		protein_coding	chr19:19017822-19045206	685	0	0	0	0	0	0	0	0	0	0	0	0	0	0
AC003002.4	Uncharacterized protein	protein_coding	chr19:57874934-57909952	456	0	0	0	0	0	0	0	0	0	0	0	0	0	0
AC003002.6	Uncharacterized protein	protein_coding	chr19:57901252-57931362	1210	0.0197026	0.0211418	0.0592439	0.070706	0.0647149	0.0551057	0	0.0661572	0	0.0770183	0.0274564	0.0195895	0.0919984	0.0676315
AC003005.2		lincRNA	chr19:57989017-57994364	664	0	0.115579	0.0719731	0.0429489	0.0393097	0	0.148395	0.0803717	0.243861	0.14035	0.150101	0.0356978	0.0838239	0.164326
AC003005.4	Uncharacterized protein	protein_coding	chr19:57999086-58016749	603	0	0	0	0	0	0	0	0	0	0	0	0	0	0
AC003006.7	Uncharacterized protein	protein_coding	chr19:58193413-58264943	833	0	0	0	0	0	0	0	0	0	0	0	0	0	0
AC003009.1		antisense	chr16:13425225-13426440	686	0	0	0	0	0	0	0	0	0	0	0	0	0	0
AC003043.1		protein_coding	chr17:42335297-42355825	57	0	0	0	0	0	0	0	0	0	0	0	0	0	0
AC003051.1		lincRNA	chr17:67573392-67899141	4173	0.0457037	0.0183908	0	0.0136679	0.00625489	0	0.0118061	0	0.0698448	0.0669965	0.0238837	0.034081	0.0266758	0
AC003075.4		antisense	chr7:17319458-17338981	1607	0.0593409	0.0795942	0.133824	0.0709846	0.0649699	0.0207461	0.0613155	0.14944	0.0403046	0.0193305	0.103367	0.0885002	0.0519531	0.0169745
AC003084.2		lincRNA	chr7:117638912-117644099	435	0	0	0	0	0	0	0	0	0	0	0	0	0	0
AC003088.1		lincRNA	chr7:110072296-110174811	495	0	0.10336	0.144819	1.03702	0.316384	0.538812	1.79153	1.13202	0.261695	0.0627556	0.805388	0.766168	0.224885	1.48789
AC003090.1		lincRNA	chr7:25632971-25790614	2968	0.0240972	0.00861912	0.0161018	0	0.0175887	0	0.0331988	0.00899036	0.0109113	0	0.0111935	0.00798629	0.00937652	0.0183814
AC003092.1		lincRNA	chr7:93652145-93695973	1064	0.582561	0.0721285	0.089831	0.214422	0.392506	1.56668	1.31965	0.0501568	2.52625	2.77357	0.718151	0.222776	0.313867	0.153824
AC003092.2		lincRNA	chr7:93701071-93706469	446	0	0	0	0	0	0	0	0	0	0	0.0744894	0	0	0
AC003101.1	Uncharacterized protein	protein_coding	chr17:29898161-29902678	459	0	0.0557332	0	0	0	0.145268	0.0536678	0	0	0	0	0	0.181892	0.0594293
AC003102.1		protein_coding	chr17:42325758-42327236	1433	0	0	0	0	0	0	0	0	0	0	0	0	0	0
AC003102.3		antisense	chr17:42376942-42392683	5403	0.0088248	0.0284082	0.0884511	0.137233	0.0917882	0.0246818	0.0273554	0.00987725	0.0539446	0.0114988	0.0983817	0.210579	0.0721105	0.0858276
AC003664.1		lincRNA	chr17:13202501-13210077	485	0	0	0	0	0	0.0687402	0	0	0.133545	0	0	0.0977456	0	0
AC003665.1		antisense	chr17:45974696-46018776	2531	0.923089	0.909656	0.585339	0.676051	0.618767	0.368823	0.768885	0.759069	0.499014	0.552304	0.74819	0.505721	0.989592	0.592767
AC003682.16		lincRNA	chr19:58136400-58138318	462	0.154806	0	0	0.123455	0.451977	0.144325	0.159958	0.115513	0.0700968	0.268953	0.0719097	0.102612	0.240948	0.236174
AC003956.1		antisense	chr19:15234971-15236985	356	0	0	0	0	0	0	0	0	0	0	0	0	0	0
AC003958.2		antisense	chr17:39558668-39581301	4067	0	0	0	0	0	0	0.0121139	0	0	0	0.0163375	0	0	0
AC003973.4		lincRNA	chr19:22200761-22219117	1394	0	0	0	0	0	0	0	0	0	0	0	0	0	0.0195682
AC003973.5		lincRNA	chr19:22226302-22232807	546	0	0	0	0	0	0	0	0	0	0	0	0	0	0
AC003984.1		lincRNA	chr7:84161792-84213638	4276	0.00557535	0	0	0	0	0.00779677	0	0	0	0	0	0	0	0
AC003985.1		lincRNA	chr7:25360921-25366434	362	0	0	0	0	0	0	0	0	0	0	0	0	0	0
AC003986.5		antisense	chr7:19183916-19185876	1526	0.0624907	0.0167638	0.10961	0	0	0	0	0.0874292	0.0424439	0.183209	0.0217708	0	0	0
AC003986.6		antisense	chr7:19152097-19153894	1711	0.181135	0.0897074	0.181552	0.0166675	0.0762761	0.0389702	0.0863829	0.202738	0.0189274	0	0.0582506	0.0415605	0.0325301	0.063771
AC003986.7		antisense	chr7:19159556-19161539	692	1.30914	0.554514	1.10497	0.329689	0.490349	1.3008	0.284781	0.539837	0.701981	0.673353	0.0960181	0.890587	0.402161	0.630706
AC003988.1		lincRNA	chr7:79875725-79941772	578	0	0	0	0	0	0	0	0	0	0	0	0	0	0
AC003991.3		antisense	chr7:87848674-87921781	2825	0	0.0181108	0	0	0	0	0	0	0	0	0	0	0	0
AC004009.3		lincRNA	chr7:27401462-27449557	567	0	0	0	0	0	0	0	0	0	0	0	0	0	0
AC004012.1		lincRNA	chr7:95101147-95103310	534	0	0	0	0	0	0	0	0	0	0	0	0	0	0
AC004014.3		lincRNA	chr7:108549510-108592723	538	0	0	0	0	0	0	0	0	0	0	0	0	0	0
AC004017.1	Uncharacterized protein	protein_coding	chr19:58203868-58204128	261	0.274025	0.686096	1.00707	0.218529	0.500032	0.510942	0.566288	0.715647	0.620397	0.357058	0.509154	0.363269	0.533133	0.522568
AC004019.13		antisense	chr22:18062923-18071958	1838	0.0129707	0	0	0	0.0284022	0	0.0536094	0.0725881	0.0176195	0	0	0.0257925	0.075706	0.0148412
AC004019.18		lincRNA	chr22:18036250-18037847	1598	0	0	0	0	0	0	0	0	0	0	0	0	0	0
AC004041.2		antisense	chr5:131966281-131999964	1081	0	0.0236647	0	0	0	0	0.0227877	0	0	0.0287364	0	0	0	0.0504682
AC004051.2		lincRNA	chr4:110224191-110237291	1951	0	0	0	0	0	0	0	0	0	0	0	0	0	0
AC004053.1		antisense	chr4:105412122-105618749	2968	0	0	0	0	0	0	0	0	0	0	0	0	0	0
AC004054.1		antisense	chr4:92029174-92033941	270	0	0	0	0	0	0	0	0	0	0	0	0	0	0
AC004063.1		lincRNA	chr4:105478117-105490034	547	0	0	0	0	0	0	0	0	0	0	0	0	0	0
AC004066.3		antisense	chr4:106461347-106473512	572	0	0	0	0	0	0	0	0	0	0	0	0	0	0
AC004067.5		antisense	chr4:110613160-110613859	700	0.544919	0.511631	0.819259	0.244441	0.18644	0.142881	0.211144	0.190596	0.185056	0.0887544	0.0474604	0.101586	0.198782	0.467624
AC004069.2		lincRNA	chr4:106058437-106061776	549	0.130274	0.0931933	0.130574	0.155837	0.71316	0	0.179479	0	0.0589886	0.113166	0.242057	0.302228	0	0.0496868
AC004070.1		lincRNA	chrX:139298187-139298956	582	0	0	0	0	0	0	0	0	0	0	0	0	0	0
AC004076.7		protein_coding	chr19:57905551-57949825	521	0.137276	0.196404	0.183455	0	0.0500992	0.127981	0.189125	0.307294	0.0621588	0.0596239	0.0637664	0.136487	0.106831	0
AC004076.9	Uncharacterized protein	protein_coding	chr19:57949338-57988904	1028	0.0231908	0.0746544	0.0464884	0.0554826	0.0253907	0	0.0239626	0.0778698	0	0	0	0.0461154	0.0270715	0
AC004112.4		antisense	chr7:111968244-112049678	707	0	0	0	0	0	0.0943111	0	0	0	0	0	0	0	0
AC004125.3		lincRNA	chr16:24247425-24264184	960	0	0	0	0	0	0	0	0	0	0	0	0	0	0
AC004156.3		lincRNA	chr19:663482-668063	1882	0.0380024	0.0815565	0.0380899	0.0757654	0.0554764	0.0708586	0.039267	0.0141782	0.086038	0.0330117	0.0529579	0.050379	0.0591488	0.0144942
AC004158.2		lincRNA	chr16:72459384-72698908	3542	0.114422	0.108335	0.0607158	0.0724627	0.0515843	0.0282374	0.0417282	0.0602674	0.0731445	0.0350808	0.0375181	0.0401524	0.023571	0.0616105
AC004158.3		lincRNA	chr16:72459847-72463072	3226	0	0	0	0	0	0.0103345	0	0	0	0	0.0102983	0	0	0
AC004160.4		antisense	chr7:11446582-11453705	563	0.381104	0	0.127327	0.0506538	0	0.118433	0.131262	0.331765	0.0575217	0	0	0	0	0
AC004221.2		lincRNA	chr19:1238178-1239521	844	0.0282467	0.0303099	0.0566234	0.202735	0	0	0	0	0.0383705	0	0.157452	0.140422	0.0329734	0.0969599
AC004231.2		antisense	chr17:39077682-39132178	815	0.0585035	0.0627768	0.146595	0.244941	0.0320266	0.24544	0.120901	0	0.0397358	0.228692	0.285345	0.465341	0.170733	0.13388
AC004237.1		antisense	chr5:132024373-132057275	502	0	0	0	0	0	0	0	0	0	0	0	0	0	0
AC004257.1		lincRNA	chr19:15331826-15333108	277	0	0	0	0	0	0	0	0	0	0	0	0	0	0
AC004257.3		lincRNA	chr19:15346330-15346819	490	2.33537	2.55816	2.6821	3.08461	2.98305	3.40194	2.71471	2.88616	1.12355	2.91622	2.84762	2.6122	2.83975	3.2845
AC004381.6	Putative RNA exonuclease NEF-sp	protein_coding	chr16:20817751-20860987	4111	1.89631	1.03297	1.30199	1.3874	0.939685	0.997493	0.802941	1.00606	1.2998	0.551611	0.670749	1.22236	0.663414	0.391487
AC004381.7		antisense	chr16:20754985-20777942	351	0.0679208	0	0	0.0812481	0	0.284949	0	0.152042	0	0	0	0.0675308	0	0
AC004447.2		antisense	chr19:19101702-19104419	2416	0.00986763	0.0211768	0.059342	0	0	0.0137992	0	0	0	0.0128576	0	0	0.0115188	0.0338717
AC004448.2		lincRNA	chr17:19322348-19327670	520	0.229233	0.0491953	0.045952	0	0.250978	0	0	0	0	0	0.063889	0	0	0.0524578
AC004448.5		lincRNA	chr17:19342456-19364308	2954	0.00807048	0	0.0161781	0	0	0	0	0	0	0	0	0	0	0
AC004449.6		lincRNA	chr19:637105-637537	433	0	0	0	0	0.060281	0	0	0.0616245	0	0.0717414	0	0	0	0.0629978
AC004463.6		antisense	chr22:19158908-19160352	1445	0.362965	0.230146	0.248046	0.157886	0.180634	0.346079	0.136379	0.18466	0.201704	0.150483	0.298886	0.574129	0.154073	0.207653
AC004466.1	Uncharacterized protein	protein_coding	chr12:48178706-48179787	1082	0.793204	0.189143	0.132505	0.131784	0.0964941	0.369748	0.113833	0.443901	0.0598608	0.459357	0.307045	0.153349	0.154323	0.378161
AC004471.10		lincRNA	chr22:19111822-19115962	1514	0.0157465	0	0.0157827	0.0188362	0	0.0220205	0	0	0.0213902	0	0	0	0.0183815	0
AC004471.9		antisense	chr22:19109042-19112016	582	0	0.0439546	0.0410568	0	0	0.17185	0	0.0458478	0	0	0	0	0	0
AC004485.3		antisense	chr7:24236281-24295338	527	0	0	0	0	0	0	0	0	0	0	0	0	0	0
AC004490.1		antisense	chr19:2212028-2215564	2738	0	0	0	0	0	0	0.0089969	0	0.0118279	0	0	0	0	0.00996276
AC004510.3		lincRNA	chr19:15937855-15946663	669	0	0	0	0	0.0390159	0	0	0.0398855	0	0.0464335	0	0	0	0
AC004528.1	Uncharacterized protein	protein_coding	chr19:999601-999952	60	0	0	0	0	0	0	0	0	0	0	0	0	0	0
AC004528.4		antisense	chr19:999795-1002756	641	0.0371922	0	0	0	0	0	0.0384298	0	0	0	0	0	0.0434158	0
AC004535.2		lincRNA	chr7:10742303-10747033	449	0	0	0	0	0	0	0	0	0	0	0	0	0	0
AC004540.4		antisense	chr7:26411764-26416321	882	0	0	0	0	0	0	0	0	0	0	0	0	0	0
AC004540.5		lincRNA	chr7:26438213-26538594	4151	0.0172297	0.0308137	0.0863469	0.0274807	0.0377283	0	0.0178031	0.0321409	0.00780167	0	0	0.00571027	0	0.0131429
AC004543.2		lincRNA	chr7:19853308-19857713	369	0	0	0	0	0	0	0.0667575	0	0	0.0841844	0	0	0	0
AC004549.6		antisense	chr7:27773014-27780014	859	0	0	0	0.0663983	0	0	2.46622	0	0	0	0	0.0275941	0.161988	0.0635112
AC004562.1		lincRNA	chr17:67957848-67979679	720	0.0662227	0	0	0	0.0362523	0.138912	0	0	0	0	0	0	0	0
AC004593.3		antisense	chr7:29239156-29248586	798	0	0	0	0	0	0	0	0	0	0	0	0	0	0
AC004603.4		lincRNA	chr19:43326015-43331030	1873	0	0	0.0637882	0	0.0418073	0.0177998	0.0131519	0.0284927	0.0864515	0.0497555	0.195112	0.0126553	0.0148583	0
AC004623.2		antisense	chr19:1376772-1377519	446	0	0.0573578	0	0	0	0	0	0	0	0	0	0	0	0
AC004637.1		antisense	chr19:3672580-3674293	482	0	0	0	0	0.0541528	0	0	0	0.0671882	0.0644482	0	0	0	0
AC004691.5		antisense	chr7:30836307-30843026	547	0	0	0	0	0	0	0	0	0	0	0	0	0	0
AC004692.4		antisense	chr7:43278665-43288867	1205	0	0	0	0	0	0	0	0	0	0	0	0.0196708	0	0
AC004702.2		lincRNA	chr17:20088395-20226286	195	0	0	0	0	0	0	0	0	0	0	0	0	0	0
AC004744.3		antisense	chr7:18931719-18939056	313	0	0	0	0	0	0.106514	0	0	0	0	0	0	0	0
AC004775.5		lincRNA	chr5:132152940-132153692	753	0	0	0	0	0	0.0442749	0	0	0	0	0	0.0314785	0	0
AC004817.1	HCG2028611; Uncharacterized protein	protein_coding	chr14:71683031-71683462	432	0	0	0	0	0	0	0	0	0	0	0	0	0	0
AC004824.2	Uncharacterized protein	protein_coding	chr1:17655507-17676070	339	0	0.0754618	0	0	0	0	0	0	0	0	0	0	0	0
AC004837.4		antisense	chr7:39649209-39649889	565	0	0	0.0422921	0	0	0	0	0.0472272	0	0	0	0	0	0
AC004837.5		antisense	chr7:39739940-39742895	731	0	0	0	0	0	0	0	0	0	0	0	0	0	0
AC004840.8		lincRNA	chr7:2423756-2428232	608	0	0	0	0.0469047	0	0	0.121547	0.0438872	0	0	0.109284	0.0389857	0	0
AC004840.9		lincRNA	chr7:2477398-2487485	2067	0.599753	1.0891	0.947941	0.979576	1.23752	0.548392	0.726969	1.63947	0.955717	0.7364	0.755417	1.18115	1.06363	0.778619
AC004854.4		antisense	chr7:44888015-44889167	362	0.0658569	0.212002	0.0660084	0	0	0	0	0.073711	0.178921	0.0858123	0	0	0	0
AC004862.6		antisense	chr7:79959508-80014295	2699	0	0	0.0708264	0	0	0.667027	0.456345	0	0	0	0	0	0	0
AC004869.2		lincRNA	chr7:46517420-46521176	540	0	0	0	0	0	0	0	0	0	0	0	0	0	0
AC004869.3		lincRNA	chr7:46516055-46517538	229	0	0	0	0	0	0	0	0	0	0	0	0	0	0
AC004870.3		lincRNA	chr7:47040218-47118726	530	0	0	0	0.0538077	0	0	0	0	0	0	0	0	0	0
AC004878.2		antisense	chr7:74855312-74864233	950	0	0	0	0	0	0	0	0	0	0	0	0	0	0
AC004878.8		antisense	chr7:74862851-74863847	280	0	0	0	0	0	0	0	0	0	0	0	0	0	0
AC004893.11		antisense	chr7:98610788-98645863	4194	0.551383	0.683151	0.695087	0.394385	0.69704	0.39746	0.33479	0.629866	0.308867	0.451814	0.427755	0.3278	0.623742	0.839024
AC004895.4		lincRNA	chr7:6120734-6132716	820	0	0.031197	0	0	0	0	0	0	0	0	0	0.0289065	0	0
AC004899.1	Uncharacterized protein	protein_coding	chr7:48887362-48891221	3860	0	0.00662735	0	0	0	0	0	0	0	0	0	0	0	0
AC004906.3		antisense	chr7:2983669-2986725	969	0	0	0	0	0.0269367	0	0	0	0	0	0	0	0	0
AC004920.3		lincRNA	chr7:50907060-50909689	482	0	0	0	0	0	0	0	0	0	0	0	0	0	0
AC004941.3		antisense	chr7:149095295-149098547	3120	0	0	0	0	0	0	0	0	0	0	0	0	0	0
AC004947.2		lincRNA	chr7:26591441-26596819	2781	0	0	0	0	0	0	0	0.00959489	0	0	0	0	0	0
AC004951.6		lincRNA	chr7:44043645-44047465	1866	0.0383283	0.0548372	0.0896385	0.061132	0.0979162	0.107199	0.0660062	0.0285996	0.121486	0.116532	0	0.0889192	0.193882	0.102329
AC004988.1		antisense	chr7:40577726-40586527	1771	0.646149	0.505564	0.769067	0.0161028	0.0736919	0.0188249	0.180822	0.0150669	0.713159	0.333267	0.018759	0.107073	0.031428	0.0154026
AC005003.1	CDNA FLJ20464 fis, clone KAT06158; HCG1777549; Uncharacterized protein	protein_coding	chr22:31742875-31744670	1796	0.876087	0.427309	0.625316	0.349331	0.45053	0.259881	0.891525	0.757713	0.865516	0.674553	0.314465	0.646694	0.356391	0.486023
AC005008.2	Uncharacterized protein	protein_coding	chr7:80804824-80828431	942	0	0	0	0	0	0	0	0	0	0	0	0	0	0
AC005009.1		antisense	chr7:86404397-86405338	269	0	0	0	0	0	0	0.183149	0	0	0	0	0	0	0
AC005009.2		antisense	chr7:86413542-86415986	924	0	0	0	0	0	0	0.0266597	0.0288781	0	0	0	0	0.0301185	0
AC005013.5		lincRNA	chr7:28997283-28998961	588	0	0	0.0406379	0	0	0	0.0418937	0	0	0	0	0	0	0.185565
AC005019.3		lincRNA	chr7:13893980-13898650	359	0.0664072	0.0712578	0	0	0	0	0	0	0	0	0	0	0	0
AC005022.1		lincRNA	chr7:41141202-41173105	1220	0.0781646	0.104842	0.0391722	0.0233755	0.149764	0.0546541	0.100957	0.0656149	0.0796345	0.0254623	0.108925	0.213718	0.0912443	0.0223591
AC005029.1		lincRNA	chr7:41004266-41019537	3263	0	0	0	0	0	0	0	0	0	0	0	0	0	0
AC005037.3		antisense	chr2:201827986-201873825	973	0.0735052	0.0262914	0.0245581	0	0	0	0.0253171	0.0822715	0	0.0957781	0.0341442	0.0243611	0.0572035	0.084105
AC005041.17		antisense	chr2:74725815-74726494	412	0.173594	0.372547	0	0.138437	0.190061	0.16184	0.29895	0	0.235811	0.150796	0.161273	0.172597	0	0.132418
AC005042.4		antisense	chr2:159514849-159591514	4657	0	0	0	0.0061237	0	0	0	0	0	0.0066704	0	0.00508982	0	0
AC005042.5		lincRNA	chr2:159542415-159610287	510	0	0	0	0	0	0	0	0	0	0	0	0	0	0
AC005076.5		antisense	chr7:86780739-86781736	888	0.322165	0.374505	0.269088	0.25692	0.23515	0.375439	0.166443	0.360586	0.182346	0.069964	0.0748249	0.667323	0.156698	0.245748
AC005082.1	Uncharacterized protein	protein_coding	chr7:23210760-23234503	258	0	0	0.0926165	0.110535	0.101169	0	0	0	0	0	0	0	0	0
AC005082.12		lincRNA	chr7:23245632-23247664	2033	0	0	0	0.0561103	0	0.0819945	0	0.0262503	0.0159295	0.0611196	0.0163415	0.104934	0.0547556	0.0939234
AC005104.3		antisense	chr2:242290755-242292519	442	0.0539371	0.0578768	0.0540612	0	0	0.0754276	0.0557319	0	0.0732686	0.0702806	0	0.0536274	0.0629627	0
AC005150.1		lincRNA	chr4:163661820-163663200	628	0	0	0	0	0	0	0	0	0	0	0	0	0	0
AC005152.3		lincRNA	chr17:70017992-70030233	540	0	0	0	0	0	0	0	0	0	0	0	0	0	0
AC005162.4		antisense	chr7:29119900-29122143	389	0	0	0	0	0	0	0	0	0	0	0	0	0	0
AC005162.5		antisense	chr7:29026644-29028515	578	0.329968	0	0.124023	0	0.0903172	0.0576799	0.170474	0.0923301	0.0560289	0.591184	0.057478	0.0820184	0	0.0471939
AC005197.2		antisense	chr19:18992489-18994185	683	0	0	0.0349854	0	0	0	0	0	0	0	0	0	0	0
AC005220.3		antisense	chr20:52556699-52559047	884	0.0809056	0.0289384	0	0.0322603	0	0.113141	0.0835979	0	0.0732686	0	0	0	0.0314814	0
AC005224.2		antisense	chr17:14113805-14121239	1537	0.108576	0.183082	0.217652	0.0556631	0.186804	0.0433819	0.0961621	0.329853	0.273911	0.121265	0.237765	0.555185	0.271596	0.195223
AC005235.1		lincRNA	chr2:199164087-199239821	2966	0	0	0	0	0	0	0	0.00899642	0	0	0	0	0	0
AC005237.4		antisense	chr2:241955016-242003533	559	0.127944	0.137289	0.0854922	0	0	0.0596404	0.0440671	0.238671	0.1738	0.166712	0	0.0424031	0	0.195192
AC005253.2		antisense	chr19:18668585-18672370	2001	0	0	0	0.0142519	0	0	0	0	0	0.0155243	0.0166028	0	0	0.0272644
AC005253.4		antisense	chr19:18679316-18680185	432	0	0	0.221251	0	0.120841	0	0.114044	0.43237	0	0.0719075	0.0769034	0.0548688	0	0
AC005256.1		lincRNA	chr19:1748055-1748744	458	0	0	0	0	0	0	0	0	0	0	0	0	0	0
AC005262.2		antisense	chr19:3121114-3122126	472	0.101018	0.162595	0.2025	0.0604197	0	0.0706334	0.104379	0	0.0686117	0.131627	0.351931	0.200876	0.176883	0.115585
AC005262.3		antisense	chr19:3118663-3119302	452	0.158231	1.92428	1.48022	4.79508	1.27044	1.62269	2.01646	2.30233	0.28659	0.137451	0.294002	2.77937	3.75575	2.23294
AC005264.2		antisense	chr19:3141574-3155173	2319	0.0102804	0	0	0	0.0112556	0.0287529	0	0	0.0139649	0.0401863	0.0143261	0.0102214	0	0
AC005276.1		lincRNA	chr7:125557925-125573886	837	0	0	0	0	0	0	0	0	0	0	0	0	0	0
AC005281.1		lincRNA	chr7:12536055-12581536	1242	0	0	0	0	0	0	0	0	0	0	0	0	0	0
AC005281.2		antisense	chr7:12609751-12611017	911	0	0	0	0	0	0	0	0	0	0	0.0729358	0	0	0
AC005301.8		lincRNA	chr22:17227759-17229535	1241	0	0	0	0	0	0	0	0	0	0	0	0	0	0
AC005304.1		lincRNA	chr17:13836037-13843911	405	0	0	0	0	0	0	0	0	0	0	0	0	0	0
AC005306.3		antisense	chr19:1989400-1990369	935	0.535448	0.766079	0.94558	0.427009	0.642073	0.32091	0.368844	0.770537	0.692721	0.398683	0.284255	0.22816	0.863162	0.700185
AC005307.1		lincRNA	chr19:28909390-28920397	1570	0	0	0	0	0	0	0	0	0	0	0	0	0.0177258	0
AC005307.3		lincRNA	chr19:28926295-29218684	3999	0.00596154	0.00639699	0	0	0.0130541	0	0	0	0.0161964	0	0.0166153	0	0	0
AC005324.6		antisense	chr17:15638337-15652506	1582	0	0	0	0	0	0	0	0	0	0	0	0	0	0
AC005324.7		lincRNA	chr17:15664928-15667083	415	0	0	0	0	0	0	0	0	0	0	0	0	0	0
AC005329.7		antisense	chr19:1392169-1396466	3571	0.106817	0.0573096	0.0736056	0.0638882	0.0950215	0.102696	0.110371	0.0821947	0	0.0347959	0.0651235	0.106204	0.0545524	0.12222
AC005330.2		lincRNA	chr19:1321224-1322863	1256	0	0	0	0	0	0.0265438	0	0	0	0	0	0	0	0
AC005339.2		antisense	chr19:4654976-4655536	392	0.304084	0.130518	0.18287	0	0.466101	0	0.125681	0.13614	0	0.079245	0.0847507	0	0.354968	0.0695869
AC005355.1		lincRNA	chr5:133772402-133828210	714	0.0333896	0	0	0	0	0	0	0	0	0	0.139589	0.0331979	0	0
AC005355.2		lincRNA	chr5:133842243-133844920	1107	0	0	0	0	0	0	0	0.0241042	0	0	0	0	0	0
AC005356.1		lincRNA	chr16:4374668-4378341	340	0.0701182	0.0752399	0	0.335507	0.0767696	0.490279	0.0724515	0.0784806	0.190498	0.0913648	0.195425	0	0.0818515	0.0802295
AC005358.1		protein_coding	chr17:12626199-12661542	2055	0	0	0	0	0	0	0	0	0	0	0	0	0	0
AC005358.3		antisense	chr17:12575179-12609452	1143	0	0	0	0	0	0	0	0	0	0	0	0	0	0
AC005387.2		antisense	chr19:18643718-18646998	440	0	0	0	0	0	0	0	0	0	0	0	0	0	0
AC005387.3		antisense	chr19:18642423-18643442	352	0	0	0	0	0	0	0	0	0.092002	0	0	0	0.0790611	0
AC005391.2		antisense	chr19:928257-928817	330	0	0	0	0	0	0	0.074647	0.161718	0.0981355	0	0	0.359141	0	0
AC005392.13		lincRNA	chr19:43657431-43665014	500	0	0	0.19116	0	0	0.266712	0.049267	0.0533668	0.194308	0.372768	0.0664445	0.0474066	0.111318	0.0545561
AC005394.1		lincRNA	chr19:29093286-29139210	185	0	0	0	0	0	0	0	0	0	0	0	0	0	0
AC005477.1		protein_coding	chr14:72456191-72458326	2136	0	0	0	0	0	0	0	0	0	0	0	0	0	0
AC005481.5	Uncharacterized protein	protein_coding	chr7:157406715-157411457	3456	0	0	0	0.0412588	0.00755257	0	0	0	0	0	0	0	0	0
AC005487.2		lincRNA	chr7:108238819-108254711	665	0	0	0	0	0	0	0	0	0	0	0	0	0	0
AC005488.1	Uncharacterized protein	protein_coding	chr7:72459478-72464996	78	0	0	0	0	0	0	0	0	0	0	0	0	0	0
AC005493.1	Uncharacterized protein	protein_coding	chr7:34685709-34699772	84	0	0	0	0	0	0	0	0	0	0	0	0	0	0
AC005498.3		lincRNA	chr19:57047525-57049944	1105	0.151024	0.115754	0.19462	0.129041	0.0708642	0.211197	0.111464	0.0724436	0.11723	0	0.120262	0.021451	0.0755553	0.197488
AC005498.4		lincRNA	chr19:57046668-57047132	465	0.102538	0	0.0513872	0	0.0561326	0	0.0529753	0.344302	0.0696445	0.0668044	0.142891	0	0.119697	0.0586625
AC005522.7		lincRNA	chr7:76601996-76606278	453	0	0	0	0	0	0	0	0	0	0	0	0	0	0
AC005523.2		antisense	chr19:4791757-4795571	3572	0.0333709	0.0214851	0	0.0239514	0.0365365	0.0280003	0.0206888	0.0373508	0.00906627	0.00869654	0	0	0.0233731	0.0152733
AC005523.3		lincRNA	chr19:4785132-4791219	418	0	0.1836	0	0	0.0624442	0	0	0.0638359	0	0	0	0	0	0
AC005534.8		antisense	chr7:156446879-156450387	742	0.0321296	0.068953	0.128814	0	0.105532	0	0	0	0.0436452	0.0418653	0.044774	0	0	0.110289
AC005538.5		antisense	chr2:234854790-234864079	594	0	0	0	0	0	0	0	0	0	0	0	0	0	0
AC005540.3		antisense	chr2:191745523-191746785	919	0.129707	0.111345	0.0520023	0.155158	0.142011	0.0725549	0.160828	0.0871057	0.0704782	0.101406	0.253053	0.20634	0.0908472	0.178094
AC005544.1	Uncharacterized protein	protein_coding	chr17:65027509-65028198	651	0	0	0	0	0	0	0	0	0	0	0	0	0	0
AC005546.2		lincRNA	chr19:13242385-13243224	391	0.121945	0.130852	0.305563	0.218809	0.267025	0.42633	0.126003	0.272976	0.165651	0.397238	0.509805	0.121245	0.14235	0.209294
AC005549.3	Uncharacterized protein	protein_coding	chr17:32581900-32582306	69	0	0	0	0	0	0	0	0	0	0	0	0	0	0
AC005550.3		antisense	chr7:15707572-15721605	3743	0.0191078	0	0	0.495238	0.0139469	0	0.0460686	0	0	0	0	0	0	0
AC005550.4		lincRNA	chr7:15728003-15735116	697	0.068408	0.110107	0	0.409155	0	0	0.0706844	0.306266	0	0	0	0	0	0.0391364
AC005550.5		lincRNA	chr7:15728700-15730479	312	0	0	0	0	0	0	0	0	0	0	0	0	0	0
AC005559.2		antisense	chr19:615886-617159	506	0	0	0	0	0	0	0	0	0	0	0	0	0	0.0539092
AC005592.1		lincRNA	chr5:142125165-142140563	2237	0.0959149	0.0571783	0.042727	0.0509934	0.0466726	0.193745	0.0440474	0.0238564	0.0868611	0.0277729	0.0891076	0.0529801	0.0497622	0.0487761
AC005592.2		antisense	chr5:141704858-142051566	1811	0.131641	0.22601	0.131944	0.0629886	0.20178	0.0736366	0.244839	0.162075	0.429173	0.17153	0.495307	0.26177	0.107569	0.0150624
AC005592.3		lincRNA	chr5:142083347-142084986	1640	0.0581468	0	0.0145702	0.0173891	0.0159156	0.0609859	0	0	0.0789871	0	0	0	0	0
AC005594.3		antisense	chr19:4679294-4685960	3071	0	0.0166601	0.00778087	0	0.0084994	0	0.0160427	0.0173777	0.0210907	0	0	0	0	0
AC005597.1		antisense	chr19:30710573-30719622	420	0	0	0	0	0	0.0793785	0	0	0	0	0	0	0	0
AC005606.1	LOC283868 protein; Uncharacterized protein	protein_coding	chr16:2031633-2032918	1286	0	0	0	0	0	0	0	0	0	0	0	0	0	0
AC005606.14		lincRNA	chr16:2034878-2040358	734	0	0	0	0	0	0.0908419	0	0	0.0441209	0	0	0	0.0758298	0
AC005606.15		lincRNA	chr16:2047655-2048375	504	0.047302	0.0507571	0	0	0	0.132298	0	0.0529432	0	0	0	0	0	0
AC005609.1	Uncharacterized protein; cDNA FLJ34090 fis, clone FCBBF3006399	protein_coding	chr5:140240341-140243224	2884	0	0	0	0.0197768	0	0	0	0	0	0	0	0	0	0
AC005614.3		antisense	chr19:40596661-40600313	3653	0	0	0.00654121	0	0	0	0	0	0.0177305	0	0	0	0	0
AC005616.1		lincRNA	chr19:28982771-29123635	1269	0	0	0	0	0	0	0	0	0	0	0	0	0	0
AC005616.2		lincRNA	chr19:29000145-29009635	579	0	0	0	0	0	0	0	0	0	0	0	0	0	0
AC005618.6		lincRNA	chr5:140705777-140708924	3148	0.424095	0.43882	0.288441	0.289892	0.174122	0.349487	0.234754	0.576388	0.298334	0.296036	0.432692	0.64002	0.194488	0.372604
AC005624.2		lincRNA	chr19:2458933-2462183	371	0.642593	0.413718	0.322036	0.999286	0.844259	0.449312	0.199193	0.50346	0.436452	0.502383	0.716383	0.319452	0.300049	0.220577
AC005625.1		antisense	chr19:38852435-38853124	472	0	0	0	0	0	0	0	0	0	0	0	0	0	0
AC005682.8		lincRNA	chr7:22928990-22980809	675	0.388507	0.303189	0.495601	0.084498	0.580037	0.592693	0.291953	0.474371	0.143932	0.230104	0.344527	0.316044	0.989494	1.17195
AC005703.2		lincRNA	chr17:15179879-15182794	343	0	0.0745818	0.0696649	0	0	0	0	0.0777942	0	0	0	0	0	0
AC005703.3		lincRNA	chr17:15170778-15175607	1773	0	0	0	0	0	0	0	0	0	0	0	0	0	0
AC005740.5		antisense	chr5:141350202-141362252	344	0	0	0	0	0	0.0969156	0	0	0	0	0	0	0	0
AC005740.6		antisense	chr5:141331984-141332940	957	0.149468	0.053462	0.0749061	0.0595989	0.0818234	0.104511	0.0772211	0.139412	0.0676797	0	0.034715	0.0247684	0.11632	0.0855111
AC005754.7		antisense	chr5:140479829-140481794	581	0	0	0	0	0	0	0	0	0	0	0	0	0	0
AC005754.8		lincRNA	chr5:140498262-140500347	2086	0.0457146	0.0245269	0.0572748	0.0136712	0.0375383	0.111876	0.0236179	0.0127917	0.0155248	0.0148917	0.0477789	0.181809	0.0667055	0.0915371
AC005757.6		antisense	chr19:45639251-45640235	472	0	0	0	0	0	0	0	0	0	0	0	0	0	0
AC005757.7		lincRNA	chr19:45653008-45653863	856	0	0	0	0	0	0	0	0	0	0	0	0	0	0
AC005772.2		lincRNA	chr17:14918122-14955593	976	0	0	0	0	0	0	0	0.0273395	0	0	0	0	0	0
AC005775.2		antisense	chr19:490046-507813	830	0.143616	0.369854	0.115157	0.103077	0.188687	0.241005	0.0296789	0.225041	0.0780355	0.0374266	0	0.171349	0.0670591	0.164326
AC005779.2	Uncharacterized protein	protein_coding	chr19:45683080-45705702	550	0	0	0	0	0	0	0	0.0485153	0	0	0	0	0.0505991	0.0495964
AC005780.1		lincRNA	chr19:28807612-28877111	1155	0	0	0	0	0	0	0	0	0	0	0	0	0.0240948	0
AC005786.5		lincRNA	chr19:3558013-3558484	369	0	0	0	0	0	0	0	0	0	0	0	0	0	0
AC005786.7		antisense	chr19:3544197-3557567	565	0	0.31694	0.169169	0.151423	0.184791	0.177021	0.174397	0.188909	0.0573181	0.164942	0.117601	0	0.246279	0.193119
AC005789.11		lincRNA	chr19:38888821-38890521	1701	1.44359	1.26329	0.941193	2.26334	1.67259	2.72435	1.50611	0.784344	3.17945	1.47924	2.34372	2.13204	0.883477	1.07444
AC005789.9		antisense	chr19:38876162-38877399	297	0.08027	0	0.0804547	0	0.175769	0	0	0.0898431	0	0.104593	0	0.319237	0.0937021	0
AC005808.3		lincRNA	chr20:52224893-52251129	381	0	0	0	0	0	0	0	0	0	0	0	0	0	0
AC005841.1	Uncharacterized protein ENSP00000372125	protein_coding	chr12:2958397-2966213	939	0	0	0	0	0	0	0	0	0	0	0	0	0	0
AC005863.1		lincRNA	chr17:14670900-14683520	2998	0	0	0	0	0	0	0	0	0	0.0207232	0.0554074	0	0.0092827	0
AC005863.2		lincRNA	chr17:14737955-14803871	953	0	0	0	0	0	0	0	0	0	0.0325961	0	0	0	0
AC005932.1		antisense	chr19:19051131-19057640	957	0.373671	0.347503	0.823967	0.655588	0.136372	0.278696	0.437586	0.111529	0.406078	0.811495	0.34715	0.396294	0.34896	0.342044
AC005943.5		lincRNA	chr19:1573595-1575474	1880	0.570643	0.73479	0.876999	0.697783	0.888567	0.40787	0.563426	0.965144	0.551229	0.561796	0.600828	0.453893	0.444088	0.841557
AC005944.2		antisense	chr19:3052908-3053722	564	0.169079	0.362859	0.338937	0.455076	0.601634	0.118223	0.655147	0.141933	0.344518	0.385547	0.117809	0.336217	0.197372	0.193461
AC005954.4		antisense	chr19:3753838-3756515	556	0	0	0	0	0	0.0599622	0	0	0	0	0	0	0	0
AC006000.5		lincRNA	chr7:13378826-13404674	842	0	0	0	0	0	0	0	0	0	0	0	0	0	0
AC006004.1		antisense	chr7:146778026-146794701	2145	0	0	0	0	0	0	0	0	0	0	0	0	0	0
AC006007.1		lincRNA	chr7:145372975-145378462	672	0	0	0	0	0	0	0	0	0	0	0	0	0	0
AC006014.1	Uncharacterized protein	protein_coding	chr7:74999908-75005425	78	0	0	0	0	0	0	0	0	0	0	0	0	0	0
AC006019.3		antisense	chr7:153752670-153756646	2470	0	0	0	0	0	0	0	0	0	0	0	0	0	0
AC006019.4		antisense	chr7:153789286-153793128	3044	0	0	0	0	0	0	0	0	0	0	0	0	0	0
AC006026.13		antisense	chr7:23719814-23720405	143	0	0	0.167098	0	0	0	0	0	0	0	0	0	0	0
AC006037.2		lincRNA	chr2:235017725-235018125	287	0	0	0	0	0	0	0	0	0	0	0	0	0	0
AC006041.1		lincRNA	chr7:15880922-15881985	328	0	0	0	0	0	0.101643	0	0	0	0	0	0	0	0.0831648
AC006042.6		antisense	chr7:8153655-8156191	524	0	0	0	0	0	0	0	0	0	0	0	0	0	0
AC006042.7		antisense	chr7:7997814-8009534	568	0	0	0.0420688	0.100416	0	0	0	0.0469778	0	0	0	0.166925	0.0489956	0
AC006076.1		lincRNA	chr20:52416362-52417857	345	0	0	0	0	0	0	0	0	0	0	0	0	0	0
AC006115.3		antisense	chr19:57202054-57311014	3003	0	0	0	0.00949653	0	0	0	0	0	0	0	0	0	0
AC006116.12		antisense	chr19:56898781-56899793	452	0	0.113193	0.0528652	0.0630931	0.115494	0	0.0544989	0	0	0	0.0735006	0	0.0615697	0.0603497
AC006116.17		antisense	chr19:56826072-56852656	2537	0.009397	0	0.00941863	0	0.0102884	0.0131411	0.0194194	0.0105177	0.0382949	0.0244888	0.0392853	0.112117	0.0329084	0
AC006116.20	Uncharacterized protein	protein_coding	chr19:56784138-56821819	2215	0	0	0	0	0	0	0	0.0120467	0.0146206	0	0	0	0	0
AC006116.21		lincRNA	chr19:56865862-56879422	1040	0.0229233	0	0	0	0	0	0	0.0256571	0.0622783	0.0298693	0	0.0455833	0	0
AC006126.3	Uncharacterized protein	protein_coding	chr19:45690646-45720191	540	0	0.0473733	0	0.0528113	0.0483364	0.0617388	0	0	0	0	0	0	0.0515361	0
AC006126.4		lincRNA	chr19:45741890-45748628	460	0	0	0.0519458	0	0	0	0	0	0	0	0	0	0	0
AC006129.1		lincRNA	chr19:42037566-42038534	969	0.0984115	0.343199	1.159	0.235443	0.215494	0.0688111	0.0508432	0.0826111	0.133683	0.641157	0.0685702	0.244616	0	0
AC006129.2		lincRNA	chr19:42051554-42061832	1440	0	0	0	0	0	0	0	0	0	0	0	0	0	0
AC006129.4		lincRNA	chr19:42041545-42043266	1722	0.0692224	0.282259	1.24887	0.149049	0.318313	0	0.0143052	0.123965	0.150452	0.685501	0.0578785	0.2753	0.0161612	0.0316818
AC006130.3		antisense	chr19:2847225-2858714	555	0	0	0	0	0	0	0	0	0	0	0	0	0	0
AC006132.1		protein_coding	chr19:46144752-46146098	1235	0.173734	0.289993	0.290223	0.623472	0.401564	0.404927	0.139623	0.64818	1.73068	0.503061	0.753218	0.652561	0.315476	0.242962
AC006150.1		antisense	chr7:14853756-14856190	263	0	0	0	0	0	0	0	0	0	0	0	0	0	0
AC006156.1	Uncharacterized protein	protein_coding	chrY:9293012-9344176	972	0	0	0	0	0	0	0	0	0	0	0	0	0	0
AC006159.3		lincRNA	chr7:116211014-116254874	941	0.0760049	0.0271855	0	0.0606123	0	0	0.0785341	0	0.0688304	0	0.0353053	0.0251895	0.0295744	0
AC006159.4		antisense	chr7:116203648-116211288	692	0	0	0	0.0412111	0	0	0	0	0.0467987	0	0	0	0	0
AC006159.5		antisense	chr7:116182772-116192023	386	0	0	0	0	0	0	0	0	0	0	0	0	0	0
AC006160.5		antisense	chr4:17589090-17616194	750	0.158935	0.0682175	0.12744	0.0380241	0.0696044	0	0.0985341	0	0.0431796	0.0828374	0	0.0316044	0	0.109112
AC006196.1		lincRNA	chr2:195595319-195626159	2852	0	0	0	0	0	0	0	0	0	0	0	0	0	0
AC006227.1		lincRNA	chr2:107871147-107982329	1196	0	0	0	0	0	0	0	0	0	0	0	0	0	0
AC006262.10		antisense	chr19:46732221-46733645	258	0	0	0	0	0	0	0	0	0	0	0	0	0	0
AC006262.4		lincRNA	chr19:46667150-46683904	849	0.112321	0	0	0.100771	0.061488	0.0392685	0	0	0.0762891	0.0731779	0	0	0.0983375	0.0963889
AC006262.5		lincRNA	chr19:46692423-46706340	1751	0	0	0	0	0	0	0	0	0	0	0	0	0	0
AC006272.1		lincRNA	chr19:52343177-52346577	423	0.0563598	0.544289	0.112979	0.134837	0.185118	0	0.174706	0.126163	0.153119	0.220312	0.314159	0.728471	0.592117	0.386923
AC006272.2		lincRNA	chr19:52343024-52344198	552	0	0	0	0	0	0	0	0	0	0	0	0	0	0
AC006273.4		lincRNA	chr19:781002-781862	861	0.027689	0	0	0.0993661	0.121262	0	0.0286104	0.216938	0	0.072158	0.115757	0.16518	0.096967	0.126727
AC006273.5		lincRNA	chr19:782755-785080	870	0.21922	0.117616	0.68664	1.18006	0.660042	0.459848	0.537973	2.48432	0.260567	0.285646	1.26016	2.39758	1.50343	1.25416
AC006273.7		lincRNA	chr19:786650-787037	388	0.0614438	0	0.184756	0.147	0.134545	0	0.190465	0.41263	0	0.080062	0.256873	0.122182	0.215177	0.0703042
AC006277.2		antisense	chr19:2915144-2926805	776	0.184331	0.428557	0.153963	0.11025	0.235453	0.128888	0.253954	0.137543	0.208664	0.280217	0.428122	0.305455	0.179314	0.281217
AC006296.1		lincRNA	chr4:14384747-14410702	764	0	0	0	0	0	0	0	0	0	0	0	0	0	0
AC006296.2		lincRNA	chr4:14392063-14395616	591	0	0	0	0	0	0	0	0	0	0	0	0	0	0
AC006369.2		antisense	chr2:37827279-37873841	548	0	0	0.0436041	0.156121	0.0952616	0	0.0899034	0.0486923	0.0590962	0.113372	0.181874	0.0865084	0	0.248887
AC006369.3		lincRNA	chr2:37971476-37974189	384	0	0	0	0	0	0	0	0	0.0843352	0	0	0	0	0
AC006372.1		protein_coding	chr7:157318477-157320019	1543	0	0	0	0	0	0	0	0	0	0	0	0	0	0
AC006372.4		lincRNA	chr7:157258925-157292410	4049	0	0	0	0	0	0	0	0	0	0	0	0.0117082	0.0137464	0
AC006372.5		lincRNA	chr7:157294016-157296271	546	0	0	0	0	0	0	0	0	0	0	0	0	0	0
AC006372.6		antisense	chr7:157305988-157309535	292	0	0	0	0.0976647	0.0893893	0	0	0	0	0	0	0	0	0
AC006373.1		lincRNA	chr7:10000651-10021444	361	0	0	0	0	0	0	0	0	0	0	0	0	0	0
AC006378.2		antisense	chr7:93598754-93640425	636	0	0	0	0	0	0	0	0	0	0	0	0	0	0
AC006380.3		lincRNA	chr7:31454259-31460900	575	0	0	0.498679	0.29758	0	0	0	0	0	0	0	0	0	0
AC006435.1	Uncharacterized protein	protein_coding	chr17:2310279-2318731	573	0	0	0	0	0	0	0	0	0	0	0	0	0	0
AC006445.8		lincRNA	chr4:13547699-13549425	1264	0	0	0	0	0	0	0	0.0422206	0	0.0737279	0	0	0	0
AC006449.1	NS5ATP13TP1; Uncharacterized protein	protein_coding	chr17:36884086-36884451	366	0.521097	0	0.065287	0	0.784476	0	0	0	0	0	0	0	0	0
AC006455.1		protein_coding	chr7:62809239-62812151	2913	0	0	0	0	0	0	0	0	0	0	0	0	0	0
AC006458.3		lincRNA	chr7:15105832-15108276	653	0	0	0	0	0	0	0	0	0	0	0	0	0	0
AC006460.2		antisense	chr2:191541670-191573442	1125	0	0.0909567	0.14868	0.177446	0.208813	0.0889039	0.153275	0.0948743	0.172718	0.11045	0.147655	0.252835	0.346323	0.50919
AC006481.1		lincRNA	chr7:20875050-21062767	447	0	0	0	0	0	0	0	0	0	0	0	0	0	0
AC006482.1		lincRNA	chr7:17719173-17720283	273	0	0	0	0	0.0956105	0.122121	0	0	0	0	0	0	0	0
AC006486.1		protein_coding	chr19:42746927-42749125	2199	0.0542069	0.0581664	0.065198	0.0518746	0.0356094	0.0303219	0.0112021	0.0970747	0.029454	0.0565058	0.0151079	0.0862331	0.0379666	0.0248095
AC006486.9	Uncharacterized protein	protein_coding	chr19:42738735-42759284	634	0	0	0	0	0	0	0	0	0	0	0	0	0	0
AC006538.4	Uncharacterized protein	protein_coding	chr19:2717767-2740046	543	0	0	0	0	0	0	0	0	0	0	0	0	0	0
AC006547.13		antisense	chr22:20050503-20058066	1797	0.0530666	0.0142357	0	0	0	0.0185526	0	0	0	0	0	0	0	0
AC006547.14	uncharacterized protein LOC388849	protein_coding	chr22:20135950-20138399	1427	0.183772	0.215122	0.150705	0.159877	0.0914564	0.280356	0.483349	0.654463	0.658134	0.957826	0.744998	0	0.0390042	0
AC006547.15		antisense	chr22:20052075-20053228	583	0	0	0	0	0	0	0.169012	0	0	0.106566	0	0	0.047735	0
AC006547.8		antisense	chr22:20098344-20099398	526	0.0453236	0.0486341	0	0.162651	0.0496229	0.0633821	0.0936636	0.202916	0.123136	0.118114	0.12632	0	0.105816	0.103719
AC006552.1		lincRNA	chr4:55469378-55473298	2216	0	0	0	0	0	0	0	0	0	0	0	0	0	0
AC006942.4		antisense	chr19:50312190-50312995	520	0.183386	0	0.0919041	0.109685	0.150587	0.19234	0.142116	0.153943	0.0622783	0.0597385	0.063889	0.0911666	0.0535183	0.104916
AC006946.15	Uncharacterized protein	protein_coding	chr22:17602476-17612994	1354	0	0	0	0	0	0	0	0	0	0	0	0	0	0
AC006946.16		lincRNA	chr22:17548711-17551565	2855	0.308962	0.537616	0.401738	0.239732	0.228561	0.105097	0.232961	0.401887	0.21552	0.0870446	0.26764	0.481538	0.575111	0.334407
AC006946.17		lincRNA	chr22:17561591-17562346	756	0.315346	0.101514	0.189643	0.113167	0.069052	0.132298	0.195504	0.176477	0.0428369	0	0.219724	0.125414	0.220869	0.324739
AC006960.7		antisense	chr7:36502632-36544121	531	0	0	0	0	0	0	0	0	0	0	0	0	0	0
AC006967.1	Protein LOC100996426	protein_coding	chr7:156902674-156903764	1091	0	0	0	0	0	0	0	0	0	0	0	0	0	0
AC006994.2		antisense	chr2:211036242-211095107	506	0	0	0	0	0	0	0	0.052734	0	0	0	0	0	0
AC007009.1		antisense	chr7:8301863-8302451	429	0	0	0	0	0	0	0	0	0	0	0	0	0	0
AC007036.6		lincRNA	chr7:30216003-30218630	674	0	0	0	0	0	0	0	0	0	0	0	0	0	0
AC007038.7		antisense	chr2:210895457-210929080	2199	0.0542069	0.383898	0.141262	0.0518746	0.0830885	0.0606439	0.190436	0.133478	0.103089	0.0565058	0.105755	0.0862331	0.341699	0.186071
AC007040.11	Uncharacterized protein	protein_coding	chr2:71166448-71222466	4451	0.0267807	0	0.0214739	0.0128142	0.0175927	0	0.0166031	0.0239797	0.0145517	0.0209373	0	0.0106508	0.00625242	0.00612852
AC007040.5		lincRNA	chr2:71115001-71117089	625	0	0	0	0	0	0	0.0394136	0	0	0	0	0	0	0
AC007040.6		antisense	chr2:71221573-71229884	1455	0	0	0.0164227	0.0196001	0	0	0	0	0	0.0426997	0	0	0	0.0187478
AC007040.7		antisense	chr2:71168947-71175740	1139	0	0	0.020979	0	0	0	0.064882	0	0	0	0	0	0.0244333	0
AC007040.8		antisense	chr2:71229661-71291873	570	0	0	0	0	0	0	0	0	0	0	0	0	0	0
AC007050.17		antisense	chr22:20876357-20878157	652	0	0	0	0	0	0	0	0	0	0	0	0	0	0
AC007064.24		lincRNA	chr22:17350368-17352016	500	0.0476804	0	0	0	0.0522033	0	0	0.106734	0	0	0	0	0	0
AC007078.4		antisense	chr7:76103904-76108173	453	0	0	0	0	0	0	0	0	0	0	0	0	0	0
AC007091.1		lincRNA	chr7:19393157-19618229	566	0.084241	0	0	0	0	0	0	0.141431	0.114434	0	0	0	0	0
AC007092.1		lincRNA	chr2:58654934-59290901	5536	0	0.00924189	0.0129489	0.0103028	0	0	0.0044497	0	0	0	0.0180034	0	0.010054	0.00492739
AC007098.1		antisense	chr2:63053199-63085573	251	0.664866	1.73262	0	0	4.05564	0.531298	0	0.106308	0	0	0	0	3.43711	0
AC007099.1		antisense	chr2:75751194-75769832	1185	0	0	0	0	0	0	0	0	0	0	0	0	0	0
AC007099.2		antisense	chr2:75701579-75709705	336	0	0	0	0	0	0	0	0	0	0	0	0	0	0
AC007106.1		lincRNA	chr4:27969345-27986685	600	0	0	0	0	0	0	0	0	0	0	0	0	0	0
AC007126.1		lincRNA	chr4:13779001-13783781	4781	0	0.016052	0	0	0	0	0.0103048	0	0	0	0	0	0	0
AC007128.1		antisense	chr7:8301894-8384146	1853	0	0	0	0	0	0	0	0	0	0	0	0	0	0
AC007131.1		lincRNA	chr2:59444843-59506535	2036	0	0	0	0	0	0	0	0	0	0	0	0	0	0
AC007131.2		lincRNA	chr2:59465851-59960531	2435	0	0	0	0	0	0	0	0	0	0	0	0	0	0
AC007161.5		lincRNA	chr7:7778165-7782204	1485	0	0	0	0	0	0	0	0	0	0	0	0.0638473	0	0
AC007163.3		lincRNA	chr2:201577028-201599900	2050	0.0116294	0	0	0	0	0	0	0	0.0157974	0	0	0	0	0
AC007163.6		antisense	chr2:201645218-201676893	877	0.0271838	0.0583388	0.0544927	0.0650355	0	0.0380148	0.0561768	0	0.0738534	0.0708416	0.0378817	0.0270277	0.0634653	0.0311038
AC007179.1		lincRNA	chr2:59662348-59669396	438	0	0	0	0	0	0	0	0	0	0	0	0	0	0
AC007182.6		antisense	chr14:76041231-76045931	2159	0	0	0	0	0	0	0	0	0	0	0	0	0	0
AC007192.6		antisense	chr19:18255332-18262501	463	0	0	0	0	0	0	0.0532041	0	0	0	0	0.0511951	0	0
AC007193.10		antisense	chr19:46823454-46843261	472	0	0	0	0	0	0	0	0	0	0	0	0	0	0
AC007193.6		lincRNA	chr19:46604380-46699475	332	0.0718078	0	0	0	0.0786195	0	0	0.0803717	0	0	0	0	0	0.246488
AC007193.8		antisense	chr19:46893772-46894109	188	0.887667	0.816433	0.508405	0.151692	0	0.35467	0.524117	0	0	0	0	0	0	0
AC007193.9		antisense	chr19:46885749-46886426	448	0	0	0.266686	0	0	0.0744174	0.0549855	0	0	0	0	0	0	0
AC007204.1	Uncharacterized protein	protein_coding	chr19:20047769-20048639	237	0	0	0	0	0	0	0	0	0	0	0	0	0	0
AC007204.2		lincRNA	chr19:20011777-20074273	763	0	0.0670552	0.0626345	0.149505	0.171046	0	0	0	0.0424439	0.122139	0.26125	0.124264	0.145895	0.035751
AC007216.2	Uncharacterized protein	protein_coding	chr16:12062000-12062333	147	0	0	0	0	0	0	0	0	0	0	0	0	0	0
AC007228.11		antisense	chr19:57056935-57078780	2045	0.20984	0.112584	0.408962	0.139453	0.178691	0.0978161	0.144549	0.326203	0.253377	0.227854	0.227439	0.150681	0.231346	0.213422
AC007228.5		lincRNA	chr19:57183636-57196021	517	0	0	0	0	0.0504868	0	0	0	0	0	0	0	0	0
AC007228.9		lincRNA	chr19:57183942-57185269	1328	0.305183	0.250422	0.179933	0.128847	0.176894	0.075314	0.204043	0.180836	0.317019	0.116958	0.250168	0.142791	0.293384	0.143785
AC007246.3		antisense	chr2:39663778-39892483	6741	1.8461	1.16884	0.918086	1.96297	1.50624	1.36996	1.62981	2.43044	1.05211	1.2304	1.17296	2.22581	0.838064	0.882156
AC007249.3		lincRNA	chr2:10592445-10595678	494	0.337816	0.56963	0.241853	0.0577289	0.581211	0.539902	0.249327	0.32409	0.196668	0	0.134503	0.0479824	0.788691	0.220875
AC007250.4		lincRNA	chr2:58503012-58523683	813	0	0	0	0	0	0	0	0	0	0	0	0	0	0
AC007251.2		lincRNA	chr2:103489798-103512180	708	0	0	0	0	0	0	0	0	0	0	0	0	0	0
AC007255.8		antisense	chr7:29553841-29603286	1440	0.0662227	0.230945	0.248907	0.613931	0.616289	0.208369	0.889544	0.259422	0.157426	0.258867	0.0922841	0.26337	0.347869	1.64805
AC007271.3		antisense	chr2:102789081-102798568	382	0.0624089	0	0	0.149309	0	0	0	0.349259	0	0	0	0	0	0
AC007277.3		antisense	chr2:171475138-171551884	2979	0.032011	0.0429365	0	0	0	0	0.00826906	0	0	0.031283	0	0	0	0
AC007283.5		lincRNA	chr2:202031688-202032269	445	0	0	0	0	0	0	0	0	0	0	0	0	0	0
AC007285.6		antisense	chr7:30028216-30065276	953	0.175112	0.268432	0.351029	0.209472	0.301278	0.244882	0.413574	0.307993	0.169909	0.488941	0.453189	0.0994893	0.379626	0.629714
AC007285.7		antisense	chr7:30109274-30114731	518	0	0	0	0	0	0	0	0	0	0	0	0	0	0
AC007292.3		antisense	chr19:4356634-4358445	1812	0.118412	0.0423536	0.0527485	0.2046	0.0720245	0.018399	0.108757	0.220889	0.107234	0.0514305	0.0550038	0.0392439	0.0921507	0.240866
AC007292.4		antisense	chr19:4347241-4354054	357	0	0	0	0	0.146228	0	0.0690015	0	0	0.0870141	0	0.132792	0.155908	0
AC007292.6		antisense	chr19:4363786-4364637	746	0.60719	0.788708	0.672649	0.611648	0.559821	0.893806	0.693437	0.894216	1.21551	0.916098	0.57894	0.699025	0.410355	0.621618
AC007292.7		antisense	chr19:4339574-4343488	279	0	0	0	0	0.280663	0.119495	0	0	0.116074	0.111341	0.119076	0.0849581	0	0.0977708
AC007308.6		antisense	chr22:21077335-21080208	2400	0	0	0	0	0	0	0	0	0	0	0	0.0197528	0	0
AC007308.7		antisense	chr22:21243494-21245502	373	0	0	0	0	0	0	0	0.0715373	0	0	0	0.0635478	0	0
AC007317.1		lincRNA	chr2:40973627-40994592	549	0	0	0	0	0.142632	0	0	0	0	0	0.0605142	0.0431754	0	0.14906
AC007319.1		antisense	chr2:187867947-188419390	1472	0.145762	0.0347576	0.0324661	0.0774948	0.0709284	0.0226488	0.0836736	0.0725092	0.0880019	0	0.045139	0.0644112	0	0
AC007327.5		antisense	chr7:36268889-36270716	457	0	0	0	0	0	0	0	0	0	0	0	0	0	0
AC007349.4		lincRNA	chr7:36790292-36802686	587	0	0	0	0	0	0	0	0	0	0	0	0	0	0
AC007349.5		lincRNA	chr7:36820613-36822394	872	0	0	0	0	0	0	0	0	0	0	0	0	0	0
AC007349.7		antisense	chr7:36878577-36880978	553	0	0	0	0	0	0	0	0	0	0	0	0	0	0
AC007359.6		lincRNA	chrY:24246961-24293631	3181	0	0	0	0	0	0	0	0	0	0	0	0	0	0
AC007362.3		antisense	chr2:206621193-206628730	923	0	0	0.0258885	0	0	0	0	0	0	0	0	0	0	0
AC007364.1		lincRNA	chr2:150624020-150715705	2153	0	0	0	0	0	0	0	0	0	0	0	0	0	0
AC007365.1		lincRNA	chr2:64834109-64843616	1929	0	0	0	0	0	0	0	0	0	0	0	0	0	0
AC007365.3		lincRNA	chr2:64871746-64873832	627	0.114068	0	0.0762203	0.0909668	0.0832589	0	0.0785758	0.0425572	0	0.0990878	0	0.0378043	0.0443852	0
AC007375.1	Uncharacterized protein; cDNA FLJ43210 fis, clone FEBRA2020582	protein_coding	chr14:77607026-77609339	2314	0	0	0	0	0	0	0	0	0	0	0	0	0	0
AC007377.1		protein_coding	chr2:40488147-40490117	51	0	0	0	0	0	0	0	0	0	0	0	0	0	0
AC007381.2		lincRNA	chr2:60586351-60618510	1044	0	0	0	0	0	0	0	0	0	0	0	0	0	0
AC007381.3		lincRNA	chr2:60577730-60580151	2005	0	0	0	0	0	0	0	0	0	0	0	0	0	0
AC007382.1	Uncharacterized protein	protein_coding	chr2:37068327-37068530	204	1.16864	1.5048	0.702796	1.53774	2.30309	1.79769	2.2943	1.04641	2.06373	1.2182	1.46569	1.39431	0.818515	1.87202
AC007383.3		lincRNA	chr2:206949329-206951288	1034	2.05201	1.73183	2.44959	2.59255	1.71655	2.80512	1.35794	2.39996	1.37807	1.68239	1.95992	3.59905	1.34572	2.53258
AC007383.4		antisense	chr2:206980271-206987047	1411	0	0	0	0	0.0184987	0	0	0.018911	0	0	0	0	0	0.0193324
AC007386.2		lincRNA	chr2:65128974-65132271	2928	0	0	0	0	0	0	0	0	0	0	0	0	0	0
AC007386.4		antisense	chr2:65257861-65264631	495	0	0	0	0	0	0	0.0995294	0.0539058	0	0	0	0	0	0
AC007389.3		lincRNA	chr2:65816700-65867311	1656	0	0	0	0	0.0157619	0	0	0	0	0	0	0	0	0
AC007390.5		protein_coding	chr2:37423631-37443336	4698	8.34254	7.96089	7.63441	9.32999	9.88396	9.26792	9.73176	10.3598	9.11983	9.24383	11.067	15.3279	10.6153	11.0146
AC007391.2		lincRNA	chr2:37552483-37553940	504	0	0	0.0474108	0	0	0	0.146628	0	0.128511	0	0	0.188122	0	0
AC007392.3		lincRNA	chr2:66801162-66957289	1607	0.133517	0.0477565	0.104085	0.0177462	0.0649699	0.311191	0.0306578	0.0664179	0.0201523	0.0386609	0.516837	0.118	0.0692707	0.0848726
AC007392.4		lincRNA	chr2:66924257-66930359	765	0	0	0	0	0	0	0	0	0	0	0	0	0	0
AC007395.3		antisense	chr2:70914274-70918956	434	0	0	0	0	0	0	0	0	0	0	0	0	0	0
AC007401.2	Uncharacterized protein	protein_coding	chr2:36758948-36779411	430	0.0554423	0	0	0	0.0607015	0	0	0.124109	0	0	0	0	0	0
AC007403.1		lincRNA	chr2:67148642-67149589	397	0	0	0	0	0	0	0	0	0	0	0	0	0	0
AC007403.2		lincRNA	chr2:67131568-67198594	824	0.0289323	0	0	0.0346093	0	0.0404599	0	0	0	0	0	0	0.0675474	0
AC007403.3		lincRNA	chr2:67267678-67269098	567	0	0	0	0	0	0	0	0	0	0	0	0	0	0
AC007405.2		protein_coding	chr2:171568961-171571077	2117	0.0337839	0.0362516	0.0112872	0	0	0	0.0116361	0.0126043	0	0	0	0	0	0
AC007405.4		lincRNA	chr2:171579719-171627276	2026	0.0706027	0.0505065	0.058971	0.0140761	0.0128833	0.0329111	0.0486348	0.0526819	0.0159846	0.0153327	0	0.0233991	0	0.026928
AC007405.6		lincRNA	chr2:171627623-171634658	967	2.90914	1.56082	0.617763	1.20914	0.67481	0.379244	1.91056	1.24173	1.37309	1.47771	0.137424	0.0980489	0.345351	3.52612
AC007405.8		antisense	chr2:171672803-171674547	832	0	0.0614941	0.11488	0.137106	0	0	0	0	0	0.0373366	0.0399306	0.142448	0	0.0327861
AC007421.1		protein_coding	chr17:7517264-7517427	164	0	0	0	0	0	0	0	0	0	0	0	0	0	0
AC007422.1		lincRNA	chr2:67789199-67801176	1008	0	0	0	0	0	0	0	0	0	0	0	0	0	0
AC007431.1		protein_coding	chr17:55821842-55822673	832	0	0	0	0	0	0	0	0	0	0	0	0	0	0
AC007461.1	Uncharacterized protein	protein_coding	chr17:70036164-70036872	709	0.0336251	0	0	0	0	0	0.034744	0	0	0	0.0468579	0.033432	0.0392518	0.038474
AC007461.2		lincRNA	chr17:70068474-70089622	2063	0	0	0	0	0.0126523	0	0	0	0	0	0	0	0	0
AC007463.2		lincRNA	chr2:8026901-8039786	796	0	0	0	0	0	0	0	0	0	0	0	0	0	0
AC007464.1		lincRNA	chr2:8062556-8418214	2610	0	0	0	0	0	0	0.0188763	0	0.0248159	0	0	0.00908173	0	0
AC007551.3		lincRNA	chr7:35791466-35840226	4051	0.288366	0.404152	0.224145	0.29567	0.167525	0.320963	0.21283	0.237127	0.311776	0.138028	0.155819	0.146281	0.164875	0.114472
AC007556.3		antisense	chr2:169957253-169957720	307	0	0	0	0	0	0	0	0	0	0	0	0	0	0
AC007557.1	HCG1816075; Uncharacterized protein	protein_coding	chr2:217735495-217736362	393	0	0	0	0	0	0	0	0	0	0	0	0	0	0
AC007557.2		antisense	chr2:217731055-217732536	430	0	0	0	0	0	0	0	0	0	0	0	0	0	0
AC007557.3		lincRNA	chr2:217732735-217733879	541	0	0	0	0	0	0	0	0	0	0	0	0	0	0
AC007557.4		antisense	chr2:217719112-217719855	583	0	0	0	0	0	0	0	0	0	0	0	0	0	0
AC007563.1		antisense	chr2:217735164-217738655	3135	0	0	0	0	0	0	0	0	0	0	0	0	0	0
AC007563.3		lincRNA	chr2:217664331-217670058	689	0	0	0.0346808	0	0.0378834	0	0	0.0774554	0	0.0450857	0.0482181	0.172012	0.0403912	0
AC007563.5		antisense	chr2:217559187-217858802	904	0.0263719	0.0282982	0.0528652	0.126186	0.0288735	0	0.0544989	0	0	0	0.183752	0.52441	0.153924	0.0603497
AC007566.10		antisense	chr7:92086878-92120924	701	2.6867	2.15308	2.07931	1.01705	1.67557	0.903624	1.19478	1.59872	1.61693	1.24079	0.995246	0.439576	1.90559	1.59543
AC007620.3		antisense	chr3:179114749-179116979	1941	0.0491297	0.0658979	0.0738642	0.0440774	0.0403426	0.0171762	0.0761469	0.0412417	0.0667382	0.128033	0.102696	0.0488476	0.0286754	0.0281072
AC007631.1		lincRNA	chr18:62853395-62854254	189	0	0	0	0	0	0	0	0	0	0	0	0	0	0
AC007652.1		lincRNA	chr7:35535631-35549873	562	0	0	0	0	0	0	0	0	0	0	0	0	0	0
AC007679.3		antisense	chr2:206854309-206865582	781	0	0	0	0	0.0334208	0	0	0	0	0	0	0	0	0
AC007680.2		lincRNA	chr2:51429219-51448902	499	0	0	0	0.0571505	0	0	0	0	0	0	0	0	0	0
AC007682.1		lincRNA	chr2:51259739-52635055	3939	0.00605235	0.00649443	0	0	0	0	0.00625375	0	0	0	0	0	0	0
AC007740.1		antisense	chr2:163625446-163654482	2999	0	0	0	0	0	0	0	0	0	0	0	0	0	0
AC007743.1		antisense	chr2:56400669-56412905	3713	0.0706281	0.0275589	0.0643551	0.153612	0.302282	0	0.0132688	0.0503053	0.305269	0.0250989	0.492116	0.0255355	0.876933	0.492224
AC007750.5		antisense	chr2:163016272-163029426	3850	0.154806	0.0797347	1.57025	0	0.142373	0.121233	0.902163	0	1.90944	1.72668	2.70093	0.0123134	0.55659	1.29659
AC007773.2		antisense	chr19:32880956-32896466	972	0.269796	0.263185	0.245834	0.381415	0.187975	0.274395	0.278774	0.603945	0.433129	0.543301	0.444331	0.682812	0.801673	0.336766
AC007773.3	Uncharacterized protein	protein_coding	chr19:32895915-32896466	552	0	0	0	0	0	0	0	0	0	0	0	0	0	0
AC007787.2		antisense	chr19:13180610-13182188	1579	0	0	0	0	0	0	0	0	0	0	0	0	0	0
AC007795.1		lincRNA	chr19:29360703-29370077	437	0	0	0	0	0	0	0	0	0	0	0	0	0	0
AC007796.1		antisense	chr19:31839787-31908700	560	0.298002	0.31977	0.128009	0.254626	0.699152	0.178602	0.219942	0.285894	0.346979	0.110943	0.237302	0.550256	0.248478	0.243554
AC007879.1		lincRNA	chr2:208038358-208087514	554	0	0.0923522	0	0	0.0942298	0	0.0444648	0	0	0.168217	0	0	0.100468	0.0984767
AC007879.2		lincRNA	chr2:208051441-208100790	1095	0.391894	0.233622	0.349152	0.312527	0.286046	0.365359	0.179971	0.121842	0.236601	0.397166	0.33374	0.281409	0.0508302	0.473318
AC007879.3		lincRNA	chr2:208100023-208102599	361	0.132079	0	0	0.0789975	0.361519	0	0.204711	0.0739152	0.448542	0.25815	0	0.459621	0	0
AC007879.4		lincRNA	chr2:208091673-208093032	551	0.0432671	0	0.0433667	0.258785	0.189486	0	0.312949	0.0968544	0.52897	0.789286	0.361767	0.129056	0.101015	0.198026
AC007879.5		antisense	chr2:208104588-208394519	1284	0.297074	0.159387	0.483856	0.222103	0.304926	0.311579	0.23022	0.0831258	0.479213	0.290318	0.284614	0.516895	0.455156	0.23369
AC007879.6		lincRNA	chr2:208125169-208135414	523	0	0	0	0.0545279	0	0	0	0	0	0.0593959	0.0635225	0	0	0
AC007879.7		lincRNA	chr2:208104374-208110611	1204	0.990041	2.33719	1.21063	1.32642	2.23295	1.1353	3.23264	2.06109	3.92705	5.67615	3.03526	1.04342	1.47931	3.73827
AC007880.1		lincRNA	chr2:65073264-65090760	1977	0	0	0	0	0	0.0168634	0	0	0.0163807	0.0157127	0	0	0.0281533	0
AC007919.2	HCG1787166; PRO1163; Uncharacterized protein	protein_coding	chr3:172361483-172361740	258	0	0	0	0	0	0	0	0	0	0	0	0	0	0
AC007948.1		lincRNA	chr18:62773109-62792946	242	0	0	0	0	0	0	0	0	0	0	0	0	0	0
AC007950.1		lincRNA	chr15:63748493-63761550	615	0	0	0	0	0	0	0	0	0	0	0	0	0	0
AC007952.1	Uncharacterized protein	protein_coding	chr17:19041448-19041895	96	0	0	0	0	0	0	0	0	0	0	0	0	0	0
AC007952.4		lincRNA	chr17:19067522-19077749	440	0	0	0	0	0	0	0	0	0	0	0	0	0	0
AC007952.5	Uncharacterized protein ENSP00000382042	protein_coding	chr17:18996287-19000150	3097	0	0	0	0	0.0168561	0	0	0.00861588	0	0.0100304	0	0.00765364	0.00898596	0.00880789
AC007952.6	Uncharacterized protein	protein_coding	chr17:19059040-19062424	1452	0	0	0	0	0	0.0229607	0	0	0	0	0	0	0	0
AC007956.1	Full-length cDNA 5-PRIME end of clone CS0CAP004YO05 of Thymus of Homo sapiens (human); Uncharacterized protein	protein_coding	chr14:75158879-75179800	411	0	0	0	0	0	0	0	0	0	0	0	0	0	0
AC007965.1	Uncharacterized protein	protein_coding	chrY:28111776-28114889	63	0	0	0	0	0	0	0	0	0	0	0	0	0	0
AC007966.1		antisense	chr2:186584601-186605206	1472	0	0.0173788	0	0	0.0177321	0	0.0167347	0.0181273	0.0220005	0	0	0	0	0
AC007970.1		antisense	chr2:211189483-211333970	1667	0	0	0	0	0	0	0	0	0	0	0	0	0	0
AC008060.5		antisense	chr7:155302978-155311318	468	0	0	0	0	0	0	0	0	0	0	0	0	0	0
AC008060.7	HCG2000720; Hypothetical gene supported by AK054822; Uncharacterized protein	protein_coding	chr7:155174771-155189051	1551	0	0	0	0	0	0	0.0317647	0	0	0	0	0	0	0
AC008060.8		lincRNA	chr7:155213901-155249794	534	0	0	0	0	0	0	0	0	0	0	0	0	0	0
AC008063.2		antisense	chr2:162929766-162931679	640	15.1236	12.1113	14.7851	1.60414	1.71292	15.4193	7.73646	0.125078	3.03607	13.8332	3.94514	14.2961	3.39172	4.13433
AC008063.3		lincRNA	chr2:162949939-162951364	619	0.693253	0.661236	0.386027	0.460712	0.0421675	0.430875	0.636731	0	0.104636	0.451658	0.268354	0.497808	0.179835	0.264408
AC008067.2		antisense	chr2:80802238-80845902	2079	0	0	0	0	0	0	0	0	0	0	0	0	0	0
AC008069.1		lincRNA	chr2:16909391-16948822	710	0	0	0	0	0.0367629	0	0	0	0	0	0	0	0	0
AC008073.7		antisense	chr2:24388753-24397874	1190	0	0	0	0	0	0	0	0	0	0	0	0	0	0
AC008073.9		antisense	chr2:24422708-24424567	543	0	0	0	0	0	0	0	0	0.0596404	0	0	0	0	0.0502358
AC008074.3		antisense	chr2:64622354-64680932	723	0	0.0353825	0.0330499	0.0788882	0	0	0	0	0	0	0	0	0	0
AC008074.4		lincRNA	chr2:64713487-64728038	572	0	0	0	0	0	0	0	0	0	0	0	0	0	0
AC008079.9		antisense	chr22:18660805-18688682	1859	0	0	0	0	0	0	0	0	0	0	0	0	0	0
AC008088.4		lincRNA	chr17:20433355-20434194	840	0.0283812	0.121817	0	0.0679002	0	0	0	0.0952978	0.0385532	0.073962	0.0395503	0	0.0993911	0.0324739
AC008132.1	Uncharacterized protein	protein_coding	chr22:18721427-18745407	1859	0	0	0	0	0	0	0	0	0	0	0	0	0	0
AC008132.13	Uncharacterized protein	protein_coding	chr22:18834324-18848562	7689	0.00310056	0	0	0	0.00339468	0	0.0128149	0.10411	0	0.00808012	0	0	0	0.00354767
AC008154.4		antisense	chr7:133969252-133970807	414	0	0	0	0	0	0	0	0	0	0	0	0	0	0
AC008154.5		lincRNA	chr7:134030823-134035543	327	0	0	0	0	0	0	0	0	0	0	0	0	0	0
AC008163.4		lincRNA	chr7:81157719-81191099	612	0	0	0	0	0	0	0	0	0	0	0	0	0	0
AC008174.3		antisense	chr2:186648418-186664878	880	0	0.02907	0.0543069	0	0	0	0.0559853	0.030322	0	0	0	0	0	0
AC008175.1		lincRNA	chrY:24585087-24631739	3181	0	0	0	0	0	0	0	0	0	0	0	0	0	0
AC008267.1	HCG1983814; Uncharacterized protein	protein_coding	chr7:65939543-65940709	1167	0	0	0	0	0	0	0	0	0	0	0	0	0	0
AC008268.1		lincRNA	chr2:96331832-96334463	1119	0	0	0	0	0	0	0	0	0	0	0	0	0	0
AC008269.2		lincRNA	chr2:207731519-207733013	646	0	0.1188	0	0	0	0.103217	0	0	0.0501311	0	0.0514277	0	0.215399	0
AC008271.1		protein_coding	chr2:15830906-15884463	2223	0	0	0	0	0	0.0149973	0	0	0	0	0	0	0	0
AC008277.1		antisense	chr2:160242878-160261147	1392	0	0	0	0	0	0	0	0	0	0	0	0	0	0
AC008278.2		antisense	chr2:15704294-15713992	409	0	0	0	0.209179	0.0638183	0	0	0.0652406	0	0	0	0	0	0
AC008278.3		antisense	chr2:15808808-15820608	568	0	0	0	0.0502079	0	0	0.0433689	0.0469778	0	0	0	0.0417312	0	0
AC008281.1		lincRNA	chr2:220768772-220769610	613	0	0.0417317	0	0	0	0	0	0	0	0	0	0	0	0
AC008372.1		protein_coding	chr14:78227711-78228033	33	0.72243	0	0	0	0	0	0	0	0	0	0	0	0	0
AC008387.1		protein_coding	chr5:72894203-72896845	45	0	0	0	0	0	0	0	0	0	0	0	0	0	0
AC008394.1	Uncharacterized protein	protein_coding	chr5:86512423-86534822	1936	0.0123141	0	0	0	0	0	0	0	0	0	0	0	0	0
AC008440.10		lincRNA	chr19:54368017-54369394	555	0.601374	0.138279	0.0861083	0.25692	0.28218	0.540632	0.177539	1.1058	0.175053	0.279856	0.41902	0.384378	0.351003	0.638945
AC008440.5		antisense	chr19:54377880-54379303	423	0.281799	0.0604765	0.169468	0.741605	0.30853	0.236447	0.524117	0.315407	0.306238	0.220312	0.157079	0.112072	0.263163	0.386923
AC008443.1	CDNA: FLJ23158 fis, clone LNG09623; Uncharacterized protein	protein_coding	chr5:180682720-180684578	1859	0.88487	0.963265	0.848345	0.322152	0.463343	0.484213	0.715551	0.83251	0.783923	0.618273	0.464647	1.75958	1.09282	1.12986
AC008498.1		protein_coding	chr5:60411538-60411762	225	0	0	0	0	0	0	0	0	0	0	0	0	0	0
AC008592.4		antisense	chr5:95171647-95188425	450	0.0529782	0.0568479	0.0531001	0	0	0	0	0	0	0	0.0738273	0	0	0
AC008592.7		lincRNA	chr5:95300703-95322015	571	0	0	0	0	0	0	0	0	0	0	0	0	0	0
AC008592.8		lincRNA	chr5:95185013-95185559	547	0.0871671	0.233835	0	0	0	0.243795	0.0450339	0	0	0	0.0607354	0.0866666	0	0
AC008686.1	Uncharacterized protein	protein_coding	chr19:13890884-13900972	384	0	0	0	0	0	0	0	0	0	0.0808959	0	0	0.0724727	0
AC008691.1		lincRNA	chr5:159175240-159188068	559	0	0	0	0	0	0	0	0	0	0	0	0	0	0
AC008694.3		antisense	chr5:157109993-157117274	428	0	0	0	0	0	0	0	0	0	0	0	0	0	0
AC008697.1		lincRNA	chr5:158737941-158789842	1990	0	0	0.0120076	0.0286614	0	0	0.0247573	0	0	0	0	0	0	0.0137076
AC008703.1		lincRNA	chr5:158875564-158893284	2012	0	0	0	0	0	0	0	0	0	0	0	0	0	0
AC008746.12		lincRNA	chr19:54949847-54950362	516	0.462019	0.495767	0.555699	0.276338	0.151754	0.323052	0.286436	0.25856	0.251044	0.120403	0.321921	0.321557	0.269666	0.370051
AC008746.3		antisense	chr19:54941832-54945878	529	0.0450665	0.145075	0.0903405	0.0539094	0	0	0	0.151324	0.0612187	0	0	0	0.0526078	0.103131
AC008753.4		lincRNA	chr19:54292036-54292422	387	0	0	0	0	0	0	0	0	0	0	0	0	0	0
AC008753.6		antisense	chr19:54357835-54372361	439	0	0.116545	0	0.129923	0.0594571	0	0.0561128	0	0.0737693	0.0707609	0	0.215976	0.126786	0.0621368
AC008781.7		antisense	chr5:140997981-141006048	621	0	0	0	0	0	0.107372	0	0	0	0	0	0	0.044814	0
AC008834.1		lincRNA	chr5:97421964-97496897	651	0	0	0	0	0	0	0.075679	0	0	0	0	0.0364106	0	0
AC008914.1	Uncharacterized protein	protein_coding	chr5:55224468-55224569	72	0	0	0	0	0	0	0	0	0	0	0	0	0	0
AC008937.2		antisense	chr5:56137843-56157991	619	0	0	0	0	0	0	0	0	0	0	0	0	0	0
AC008937.3		antisense	chr5:56195868-56206541	914	0	0	0	0	0	0	0	0	0.0354319	0.0339869	0	0	0	0
AC008940.1		lincRNA	chr5:56066626-56068130	785	0	0	0	0	0	0	0	0	0	0	0	0	0	0
AC008948.1		protein_coding	chr5:101569696-101571279	1584	0	0	0	0	0	0	0	0	0	0	0	0	0	0
AC008964.1		protein_coding	chr5:39105358-39107350	1993	0	0	0	0	0	0	0	0	0	0	0	0	0	0
AC008991.1		lincRNA	chr19:29383838-29386856	487	0.538485	0.998049	2.35516	0.117117	0.482372	0	0.202329	0	0.132997	0.0637865	0	1.36282	0.11429	0.896199
AC008992.1		lincRNA	chr19:31912903-31918208	446	0	0	0	0	0.117048	0	0	0	0.0726115	0	0	0	0	0
AC009005.2		antisense	chr19:567212-572215	850	0.224378	0.120384	0.0281118	0.0335507	0.276371	0.117667	0.173884	0.219746	0.190498	0.328913	0.0781701	0.139431	0.130962	0.288826
AC009014.3		lincRNA	chr5:135527156-135528822	1667	0	0	0	0	0	0	0	0	0	0	0	0	0	0
AC009041.2		protein_coding	chr16:1031252-1031663	39	0	0	0	0	0	0	0	0	0	0	0	0	0	0
AC009060.1	Uncharacterized protein	protein_coding	chr16:70239303-70239683	381	0	0	0	0	0	0	0	0	0	0	0	0	0	0
AC009065.1	Uncharacterized protein	protein_coding	chr16:2303738-2312343	537	0.0443951	0.142914	0.0444973	0.159319	0.0972129	0	0.229362	0.149069	0.120613	0.115695	0.123733	0.264842	0.155472	0
AC009095.4		antisense	chr16:67648284-67649245	522	0	0	0	0	0	0	0	0	0	0	0	0	0	0
AC009110.1		lincRNA	chr16:62630276-62632353	558	0	0	0	0	0	0	0	0	0	0	0	0	0	0
AC009120.10		lincRNA	chr16:74316313-74321417	475	0	0	0	0	0	0	0	0	0	0	0	0	0	0
AC009120.4		lincRNA	chr16:74088050-74330660	1769	0.0269533	0.0433831	0.0675383	0	0.014755	0	0.0417753	0.120671	0.0732272	0.0351204	0.0375605	0	0.0314636	0.0462601
AC009120.5		lincRNA	chr16:74347235-74349532	513	0	0	0	0	0	0	0	0	0.0631281	0	0.0647608	0	0	0
AC009120.6		antisense	chr16:74339100-74369244	1357	2.72309	3.56294	3.97957	2.77405	3.17375	2.94818	3.61243	3.42145	3.50815	3.84581	2.93786	3.1092	2.7686	2.11068
AC009133.12		antisense	chr16:29829301-29832573	1125	0.445017	1.36435	0.743402	0.304193	0.348022	0.533424	0.569308	0.545527	0.80602	0.883599	0.531556	0.56888	0.346323	1.04263
AC009133.14		antisense	chr16:29819966-29823306	2725	0.341199	0.600815	0.394597	0.15698	0.239465	0.281393	0.235035	0.254594	0.261455	0.398988	0.243833	0.295748	0.255317	0.460473
AC009133.15		antisense	chr16:29817817-29819053	547	0.174334	0.140301	0.131051	0.260677	0.0954357	0.182846	0.0450339	0	0.0592042	0	0.121471	0.173333	0.0508766	0.249342
AC009133.17		antisense	chr16:29756568-29759620	1656	0	0	0	0.0344421	0	0	0	0	0	0	0	0	0	0
AC009133.20		antisense	chr16:29820250-29831687	589	0.0404757	0.130297	0.162275	0.0484178	0	0	0	0	0	0	0.0564045	0.201217	0	0.138937
AC009133.21		lincRNA	chr16:29793246-29794294	1049	0	0	0	0	0	0	0.0234829	0	0	0	0	0	0	0
AC009134.1		antisense	chr16:13291463-13298764	443	0	0	0	0	0	0	0	0	0	0	0	0	0	0
AC009158.1		lincRNA	chr16:26329428-26345749	1569	0	0	0	0	0	0	0	0	0	0	0	0	0	0
AC009166.5		antisense	chr16:51183150-51183730	487	0	0	0	0	0	0	0.0505822	0	0	0	0	0	0.0571448	0
AC009227.2		antisense	chr2:155292365-155313950	2362	0	0	0	0	0	0	0	0	0	0	0	0	0	0
AC009227.3		lincRNA	chr2:155316369-155317332	511	0	0	0	0	0	0	0	0	0	0	0	0	0	0
AC009228.1		antisense	chr2:24437250-24444385	627	0	0.0407999	0.0381101	0.0909668	0.0832589	0.0531722	0	0.0851145	0.103301	0.0495439	0.105972	0.0756087	0.0443852	0.0870113
AC009229.5		lincRNA	chr2:38430505-38466732	622	0.22997	0	0.0384165	0.45849	0.0419641	0	0.198019	0	0	0	0	0	0	0
AC009229.6		lincRNA	chr2:38359779-38366088	351	0.271683	0	0	0.731233	0.0743637	0	0.350905	0.152042	0	0	0	0	0	0
AC009232.2		lincRNA	chr2:2323004-2330882	3244	0	0	0	0	0	0	0	0	0	0	0	0	0	0
AC009236.2		lincRNA	chr2:45395722-45396553	553	0	0	0	0.0515698	0	0.0602875	0	0	0	0	0.0600764	0	0	0
AC009262.2		lincRNA	chr7:34249138-34295955	510	0	0	0	0	0	0	0	0	0	0	0	0	0	0
AC009276.4		lincRNA	chr7:134368896-134372742	253	0	0	0	0	0	0	0	0	0	0	0	0	0	0
AC009299.2		antisense	chr2:162079296-162111179	1809	0	0	0	0	0	0	0	0	0	0	0	0	0	0
AC009299.3		lincRNA	chr2:162101250-162105561	2377	0	0	0	0	0	0	0	0	0	0	0	0	0	0
AC009303.1		antisense	chr2:118752973-118770295	1850	0	0	0	0	0	0	0	0	0	0	0	0	0.015043	0
AC009305.1		antisense	chr2:31209805-31214292	368	0	0	0	0	0	0	0	0	0	0	0	0	0	0
AC009312.1		antisense	chr2:118515139-118561750	592	0.322165	0	0.0403633	0	0.0881813	0.112632	0.0416107	0.315513	0.109408	0.157419	0.280594	0.0800788	0.188037	0.276467
AC009313.1		antisense	chr2:161952742-162016735	503	0.23698	0.050858	0.0950102	0.340176	0	0	0.244866	0.106097	0.579448	0.308788	0	0.0942478	0	0
AC009336.24		lincRNA	chr2:177042445-177043736	1121	0.0638007	0.0684609	0.127895	0.0508797	0.0465685	0.356885	0.0219746	0.0714096	0.0866674	0	0	0.0211448	0.198605	0
AC009365.3		protein_coding	chr7:132333553-132413528	2442	0	0	0	0	0	0	0	0	0	0	0	0	0	0
AC009365.4		antisense	chr7:132443730-132445392	751	0	0	0	0	0	0	0	0	0	0	0	0	0	0
AC009403.2	Protein LOC100506302	protein_coding	chr7:155403925-155437899	1683	0.779091	0.851199	0.780884	0.77946	0.744433	0.831989	0.512283	1.10983	0.846659	1.05208	0.710637	1.28164	1.00868	0.72936
AC009404.2		lincRNA	chr2:118591513-118599234	4058	0.85773	1.01494	0.771378	1.07523	0.392361	0.764052	1.12302	0.966599	1.14919	0.773156	1.31808	0.905375	1.28929	0.746147
AC009410.1		lincRNA	chr2:229347977-229476111	676	0.0352666	0	0	0	0	0	0	0	0.0958128	0	0	0	0	0
AC009411.1		lincRNA	chr2:21861303-21872435	548	0	0	0	0	0	0	0	0	0	0	0	0	0	0
AC009411.2		lincRNA	chr2:21853420-21859181	539	0	0	0	0	0	0	0	0	0	0	0	0	0	0
AC009473.1		antisense	chr7:7989484-7990340	692	0.103353	0.369676	0.0690609	0	0.0754383	0	0	0.385598	0.0935974	0.0897805	0.240045	0.445293	0.120648	0.157677
AC009478.1		lincRNA	chr2:181436439-181557181	562	0	0	0	0	0	0	0	0	0	0	0	0	0	0
AC009480.3		antisense	chr2:148656970-148660525	412	0	0	0	0.0692186	0	0	0	0	0	0	0	0	0	0
AC009487.4		antisense	chr2:162279170-162280088	619	0	0	0	0	0	0	0	0	0	0	0	0	0	0
AC009492.1		lincRNA	chr2:218147462-218200843	557	0	0	0	0.102399	0.0468612	0	0.0442253	0	0	0	0.178935	0.851106	0	0.0489732
AC009495.2		lincRNA	chr2:166651361-166666520	779	0	0	0	0	0.0335066	0	0	0	0	0	0	0	0	0
AC009495.3		lincRNA	chr2:166689558-166695608	506	0.09423	0.556121	0.0944469	0	0.103169	0.0658873	0.0973657	0.105468	0.128003	0.306957	0.19697	0.0468445	0.274995	0.64691
AC009495.4		lincRNA	chr2:166651367-166702601	372	0.0640865	0.137535	0	0	0	0.0896209	0.132438	0.358648	0	0.250516	0.535843	0.0637186	0.448863	0.293312
AC009498.1		lincRNA	chr2:205092860-205099708	541	0	0.141857	0	0	0	0	0	0	0	0.114839	0.061409	0	0	0
AC009499.1		lincRNA	chr2:33931953-34522820	1089	0	0	0	0	0	0	0	0	0	0	0	0	0	0
AC009499.2		lincRNA	chr2:34292293-34294617	597	0	0	0	0	0	0	0	0	0	0	0	0	0	0
AC009501.4		antisense	chr2:63271057-63275775	2324	0.0615495	0.0440302	0.0411275	0.0122711	0.16847	0.0430365	0.264991	0.0114817	0.0139349	0.0133666	1.74403	0.31618	0.107774	0.0352126
AC009502.4		lincRNA	chr2:220550103-220602659	2951	0.00807868	0	0.00809727	0	0	0	0	0	0	0	0	0.0160646	0	0.00924366
AC009505.2		antisense	chr2:106462990-106473633	1611	0.0147984	0	0.0148324	0.0354042	0.0324043	0.0206946	0.0152908	0	0	0.0192825	0.0412443	0.0147134	0	0
AC009505.4		lincRNA	chr2:106575540-106578462	491	0	0	0	0	0	0	0	0	0	0	0	0	0	0
AC009506.1		antisense	chr2:160471807-160473593	1494	0.973395	0.821898	1.16756	0.72536	0.768724	0.914925	0.560602	1.0359	0.541913	0.873286	0.689351	0.761552	0.502943	0.584269
AC009508.1		lincRNA	chr7:23931323-23936954	499	0	0	0	0	0	0	0	0	0	0	0	0	0	0
AC009518.4		lincRNA	chr7:131582400-131633712	1601	0.0446724	0	0	0	0	0	0	0	0	0	0	0	0.0173826	0
AC009518.8		antisense	chr7:132515453-132534353	799	0	0	0	0	0	0	0	0	0	0	0	0	0	0
AC009531.2		lincRNA	chr7:35297992-35299340	580	0	0	0	0	0	0	0	0	0	0	0	0	0	0
AC009542.2		antisense	chr7:134883153-134887108	2164	0	0	0	0	0	0	0	0	0	0	0	0	0	0
AC009784.3		lincRNA	chr7:135777673-136122174	1285	0.0185527	0.0398157	0.0185954	0.0221931	0	0	0	0	0	0	0	0.0184462	0.0433144	0
AC009802.1	Uncharacterized protein	protein_coding	chr18:61602042-61609601	93	0	0	0	0	0	0	0	0	0	0	0	0	0	0
AC009878.2		lincRNA	chr15:26640219-26691921	949	0	0	0	0	0	0	0	0	0	0	0	0	0	0
AC009892.10	Uncharacterized protein	protein_coding	chr19:55147173-55150343	554	0	0	0	0.0514767	0	0	0	0	0.0584562	0	0	0	0	0
AC009948.5		antisense	chr2:179278666-179304970	4001	1.09042	1.17006	1.12876	0.748413	1.20038	0.816601	1.18827	1.16044	1.86975	1.57611	1.01303	1.26189	1.73891	1.32265
AC009950.2		antisense	chr2:230990026-231038939	2575	0	0.00993459	0	0	0	0	0	0	0	0	0	0	0	0
AC009955.8		antisense	chr2:220489781-220491415	271	0	0	0	0	0.192632	0	0	0	0	0	0	0.0874661	0.102692	0
AC009961.3		lincRNA	chr2:160527219-160568946	2724	0.0700152	0.150259	0.201757	0.0942227	0.0766569	0.110151	0.17182	0.186118	0.202107	0.114038	0.0731768	0.0522099	0.0715149	0.0700978
AC009965.2		lincRNA	chr2:204955180-204974572	570	0	0	0	0	0	0	0	0	0	0	0	0	0	0
AC009970.1		antisense	chr2:60722821-60727099	432	0	0	0	0	0	0	0	0	0	0	0	0	0	0
AC009977.1	Uncharacterized protein	protein_coding	chrY:21737895-21738068	99	0	0	0	0	0	0	0	0	0	0	0	0	0	0
AC010082.2		antisense	chr7:18468685-18470361	546	0	0	0	0	0	0	0	0	0	0	0	0	0	0
AC010084.1		lincRNA	chrY:3904538-3968361	559	0	0	0	0	0	0	0	0	0	0	0	0	0	0
AC010090.1		lincRNA	chr2:145324002-145337001	362	1.25128	0.212002	0.132017	0	0	0.27629	0.340242	0.368555	0	0.257437	0	0	0	0
AC010091.1		lincRNA	chr7:81205702-81255532	4712	0.065773	0	0	0.0121044	0	0	0.0156835	0	0	0	0	0	0	0
AC010095.5		antisense	chr2:109293251-109295057	477	0	0	0	0	0	0	0	0	0	0	0	0	0	0
AC010096.1		lincRNA	chr2:19657981-19668722	1709	0	0.0149687	0	0	0	0.0195079	0	0	0	0	0	0	0	0
AC010096.2		lincRNA	chr2:19675211-19688611	754	0	0	0	0	0	0	0	0	0	0	0	0	0	0
AC010105.1		lincRNA	chr2:82706252-82765835	385	0	0	0	0	0	0	0	0	0	0	0	0	0	0
AC010127.3		antisense	chr2:166813909-167158294	3839	0.01242	0.0066636	0.00622429	0	0	0.0173686	0.00641665	0.0139012	0	0	0	0	0	0.0213165
AC010132.10		lincRNA	chr7:42869271-42884037	561	0.0424959	0	0	0	0	0	0	0	0	0	0	0	0	0
AC010136.2		antisense	chr2:218843430-218857338	568	0	0	0	0	0	0	0	0	0	0	0	0	0	0
AC010145.4		lincRNA	chr2:16137171-16203007	516	0	0	0	0	0	0	0	0	0	0	0	0	0	0
AC010149.4		antisense	chr2:231385309-231444721	692	0	0	0	0	0	0	0	0	0	0	0	0.0342533	0	0
AC010226.4		antisense	chr5:114937754-114956356	1218	0.645916	0.609085	0.0980914	0.72583	0.492889	0.383207	0.303368	0.372428	0.132942	0.867141	0.62735	0.46706	0.525516	0.223958
AC010327.2	Uncharacterized protein; cDNA FLJ45856 fis, clone OCBBF2025631	protein_coding	chr19:55738587-55741647	3061	0	0	0	0.0186332	0	0	0	0.00871721	0.0105798	0	0	0.0154873	0	0
AC010336.1	Uncharacterized protein	protein_coding	chr19:7963689-7968427	4739	0.00503064	0.0215924	0.0453799	0.0120355	0.0220314	0.00703502	0.0103961	0.0112612	0.0136673	0	0.0070104	0.0100035	0.0117449	0.0230243
AC010368.2		protein_coding	chr5:35051012-35051198	48	0	0	0	0	0	0	0	0	0	0	0	0	0	0
AC010441.1		protein_coding	chr5:150157867-150176297	1974	0	0	0	0	0	0	0	0	0	0	0	0	0	0
AC010468.2		antisense	chr5:110601507-110605787	438	0	0	0	0	0	0	0	0	0	0	0	0	0	0
AC010504.2		antisense	chr19:34839261-34850317	585	0.366772	0.131187	0.408463	0.194995	0.223091	0.341938	0.336869	0.410514	0.221434	0.159303	0.170371	0.81037	0.237859	0.139887
AC010524.2		antisense	chr19:49871962-49891338	3263	0	0	0.0146461	0.0174797	0.0159986	0.0102173	0	0.0163551	0.0198497	0	0	0	0.00852881	0
AC010524.4		antisense	chr19:49859409-49861026	494	0	0	0	0	0	0.0674878	0	0	0	0	0.0672516	0	0	0
AC010525.4		antisense	chr19:56205484-56205924	441	0	0	0	0	0	0	0	0	0	0	0	0	0	0
AC010525.6		lincRNA	chr19:56207251-56209196	537	0.133185	0.0476379	0	0.159319	0	0.0620838	0.0458725	0.0993795	0.120613	0.0578474	0	0	0.0518241	0
AC010525.7		lincRNA	chr19:56207681-56208795	1115	0	0.0229431	0	0	0	0.0598009	0.0220928	0	0	0	0	0	0.0249592	0.0244646
AC010536.1	Uncharacterized protein; cDNA FLJ45526 fis, clone BRTHA2027227	protein_coding	chr16:87727144-87729753	2610	0.100476	0.107815	0.0549312	0.109265	0.0500032	0.0383207	0.0943813	0.0306706	0.173711	0.154725	0.11456	0.0726538	0.170602	0.167222
AC010547.9	Uncharacterized protein	protein_coding	chr16:71481503-71523214	3677	0.0129672	0	0.00649852	0	0	0	0.0267974	0.00725684	0.00880737	0	0.00903516	0.0451246	0.00756854	0
AC010641.1		lincRNA	chr19:397589-398941	297	0	0	0	0	0	0	0	0	0	0	0	0	0	0
AC010642.1	Uncharacterized protein	protein_coding	chr19:58790332-58826563	4227	1.60175	1.79138	0.717926	0.573465	0.0679248	1.19096	0.891632	0.0883765	0.137905	1.55063	0.0471572	0.0392532	1.16532	0.0516263
AC010646.3	Uncharacterized protein	protein_coding	chr19:17346749-17366257	515	0	0	0	0	0	0	0	0	0	0	0	0	0	0
AC010649.1		antisense	chr19:3296763-3303001	460	0	0	0	0	0	0	0	0	0	0	0	0	0	0
AC010723.1		lincRNA	chrY:16388092-16389369	540	0	0	0	0	0	0	0	0	0	0	0	0	0	0
AC010729.2		lincRNA	chr2:5866581-5870474	1746	0	0	0	0	0	0	0	0	0	0.0177915	0	0.0271516	0	0
AC010729.3		lincRNA	chr2:5950773-5952728	411	0	0	0	0	0	0	0	0	0	0	0	0	0	0
AC010731.2		antisense	chr2:207471221-207474536	440	0	0	0	0	0	0	0	0	0	0	0	0	0	0
AC010731.3		antisense	chr2:207504797-207506006	566	0	0	0	0	0	0	0	0	0	0	0	0	0	0
AC010731.4		lincRNA	chr2:207507142-207514173	1403	0	0	0	0	0	0	0	0	0	0	0	0	0	0
AC010733.4		lincRNA	chr2:61052267-61108449	2029	0	0	0.270866	0	0.128643	0	0	0	0	0.21434	0	0	0	0
AC010744.1		lincRNA	chr2:83749938-83750626	303	0	0	0	0	0	0	0	0	0	0	0	0	0	0
AC010745.1		lincRNA	chr2:16383698-16385494	637	0	0	0	0	0	0	0	0	0	0	0	0	0	0
AC010745.2		lincRNA	chr2:16405315-16410408	839	0	0	0	0	0	0	0	0	0	0	0	0	0	0
AC010745.3		lincRNA	chr2:16408295-16409462	415	0	0	0	0	0	0	0	0	0	0	0	0	0	0
AC010745.4		lincRNA	chr2:16497592-16500834	740	0	0	0	0	0	0	0	0	0	0	0	0	0	0
AC010746.3		antisense	chr2:198176117-198177464	452	0	0	0	0	0.057747	0	0	0	0	0.0687257	0	0	0	0
AC010760.1		protein_coding	chr15:22456895-22460351	33	0	0	0	0	0	0	0	0	0	0	0	0	0	0
AC010761.10		antisense	chr17:27076749-27077097	287	0.0830669	0	0	0	0	0	0	0	0.338516	0	0	0.0825899	0	0
AC010761.13		antisense	chr17:26997072-26999822	499	0	0	0	0	0	0	0	0	0	0	0	0	0	0
AC010761.14		antisense	chr17:27054276-27054757	197	0	0	0	0	0	0	0	0	0	0	0	0	0	0
AC010761.6		antisense	chr17:27059981-27070120	754	0	0	0	0	0	0	0	0	0	0	0	0	0.0369092	0
AC010761.8		antisense	chr17:27048505-27049895	899	0.0265186	0	0	0.063444	0.0580682	0.074169	0	0.148406	0	0	0.0369547	0.0263663	0	0
AC010761.9		antisense	chr17:27072587-27074670	521	0	0.0491009	0.0458638	0	0	0	0	0.0512157	0	0	0	0.0454958	0	0
AC010877.1	Uncharacterized protein	protein_coding	chrY:15418467-15429181	267	0	0	0	0	0	0	0	0	0	0	0	0	0.10423	0
AC010880.1		lincRNA	chr2:16535524-16613970	477	0	0	0	0	0	0	0	0	0	0	0	0	0	0
AC010883.5		antisense	chr2:43456712-43460533	398	1.4975	0.642753	1.44091	0.358267	0.590239	1.25649	1.05219	0.402262	0	1.32686	1.16862	1.54846	0.349617	1.85052
AC010884.1		antisense	chr2:105552869-105654954	472	0	0	0	0	0	0.0706334	0	0	0	0	0	0	0	0
AC010890.1		antisense	chr2:134022540-134042334	810	0	0.157911	0.619501	0.0352075	0	0	0.0912353	0.0329425	0.0399811	0	0.328121	0	0.0343574	0
AC010891.2		lincRNA	chrY:9650924-9655122	448	0	0	0	0	0	0	0	0	0	0	0	0	0	0
AC010894.3		lincRNA	chr2:175352117-175353114	791	0.0904179	0.0970224	0.302087	0.324479	0.329983	0.379331	0.249138	0.506006	0.409415	0.157087	0.378003	0.179798	0.105548	0.0344855
AC010894.5		antisense	chr2:175439955-175452454	457	0	0	0	0.0624028	0	0.583614	0	0	0	0	0	0	0.791649	0.0596894
AC010907.2		antisense	chr2:3650987-3651832	693	0.206409	0	0.103442	0	0	0.240541	0	0.269529	0.420581	0	0	0.273631	0.20079	0.275536
AC010907.5		antisense	chr2:3750175-3751743	807	0	0	0	0	0	0	0	0	0	0	0	0	0	0
AC010967.2		lincRNA	chr2:52949815-53137158	489	0	0	0	0.0583192	0	0	0	0	0	0	0	0	0	0
AC010967.3		lincRNA	chr2:53091373-53093769	333	0	0	0	0	0	0	0	0	0	0	0	0	0	0
AC010969.1		antisense	chr2:10143286-10146158	2412	0	0	0	0	0	0	0	0.0110628	0	0	0.0275475	0	0	0
AC010971.1		lincRNA	chr7:49269733-49294412	692	0	0	0	0	0	0	0	0	0	0	0	0	0	0
AC010974.3		antisense	chr2:133418099-133424563	374	0	0	0	0	0	0	0	0	0	0	0	0	0	0
AC010975.1		antisense	chr2:79720842-79727970	669	0	0	0	0	0	0	0	0	0	0	0	0	0	0
AC010976.2		antisense	chr2:128221218-128263373	2134	0.0111716	0	0.0223946	0	0	0.0156228	0.0230867	0	0	0	0	0.0222149	0	0
AC010982.1		lincRNA	chr2:114737146-114764879	844	0.112987	0.0303099	0.0283117	0.101368	0.0309261	0	0	0	0.0383705	0.147223	0	0.112338	0.164867	0.12928
AC010982.2		lincRNA	chr2:114879851-114880870	465	0	0	0	0	0	0	0	0	0	0	0	0	0	0
AC010983.1		lincRNA	chr2:195868435-195891094	1028	0	0	0	0	0.0507814	0	0	0	0	0	0	0	0	0
AC010987.5		lincRNA	chr2:67792736-67911209	167	0.142756	0	0	0	0.156297	0	0	0.798904	0.19392	0	0.198936	0	0	0
AC010987.6		lincRNA	chr2:68023186-68052694	725	0.032883	0.0352849	0	0.0393353	0.0360023	0	0	0	0	0	0.0458238	0	0	0
AC011193.1		lincRNA	chr17:32806331-32806976	350	0	0	0	0	0	0	0	0	0	0	0	0	0	0
AC011196.3		lincRNA	chr15:26902177-26903910	595	0	0	0	0	0	0	0	0	0	0	0	0	0	0
AC011239.1	Uncharacterized protein	protein_coding	chr2:23729913-23747214	584	0	0	0	0	0.0446946	0	0	0	0.110907	0	0	0.121764	0.14296	0
AC011243.1		lincRNA	chr2:134311886-134315798	415	0	0	0	0	0	0	0	0	0	0	0	0	0	0
AC011247.3		antisense	chr2:38828740-38829320	233	0	0	0	0.122395	0	0	0	0	0	0	0	0	0	0
AC011284.3		antisense	chr7:3682447-3683416	856	0	0	0	0	0	0	0	0	0	0	0	0	0	0
AC011286.1		lincRNA	chr2:237642025-237663006	1408	0	0.0181687	0	0	0	0	0	0	0	0.0220625	0	0	0	0
AC011288.2		lincRNA	chr7:13141016-13743774	989	0	0	0	0	0	0	0.0249075	0	0	0	0	0	0	0
AC011290.4		antisense	chr7:39585245-39605838	414	0	0.185374	0	0.0688843	0	0.161058	0	0.0644526	0.0782239	0	0.080247	0.114509	0	0
AC011294.3	Uncharacterized protein	protein_coding	chr7:46713383-46799449	2791	0.52105	0.439955	0.188352	0.613072	0.40214	0.191123	0.0264782	0.105166	0.0928261	0.667804	0.17855	0.24629	0.468645	0.0586414
AC011298.1	HCG2013738; Uncharacterized protein	protein_coding	chr2:241624478-241624705	228	0	0	0	0	0	0	0	0	0	0	0	0	0	0
AC011298.2		lincRNA	chr2:241625751-241629831	3398	0	0	0	0	0	0	0	0	0	0	0	0	0	0
AC011306.1		lincRNA	chr2:56304552-56317517	712	0	0	0	0	0	0	0	0	0	0	0	0	0	0
AC011306.2		lincRNA	chr2:56190326-56274461	900	0	0	0	0.0316868	0.0580037	0	0.0273706	0	0	0	0	0	0	0
AC011308.1		protein_coding	chr2:157352597-157352655	42	0	0	0	0	0	0	0	0	0	0	0	0	0	0
AC011343.1		lincRNA	chr5:159203779-159298391	5607	0	0	0	0	0	0	0.0087867	0	0	0	0	0	0	0
AC011366.3	Uncharacterized protein	protein_coding	chr5:109218883-109220452	518	0.0460235	0	0	0	0.0503893	0	0	0	0	0	0	0	0	0
AC011475.1	Uncharacterized protein	protein_coding	chr19:10751715-10752093	81	0.294323	0.631643	0.590001	0	1.28897	0	0.304118	0.329425	0.399811	0.767013	0	0.585267	1.03072	0.336766
AC011484.1	Uncharacterized protein; cDNA FLJ42076 fis, clone SYNOV2018921	protein_coding	chr19:46997765-46999755	1991	0.371193	0.167032	0.276035	0.085941	0.314636	0.468856	0.247449	0.308246	0.243983	0.405658	0.0333724	0.119052	0.153754	0.246612
AC011500.1	Interleukin-like; Uncharacterized protein	protein_coding	chr19:39930212-39932082	468	0	0	0	0	0	0	0	0	0	0	0	0	0	0
AC011513.4		antisense	chr19:42261806-42290801	567	0	0	0	0	0	0	0	0	0	0	0	0	0	0
AC011516.1		lincRNA	chr19:22605315-22608847	180	0	0	0	0	0	0	0	0	0	0	0	0	0	0
AC011516.2		lincRNA	chr19:22798359-22806773	1112	0	0	0	0	0	0	0	0	0	0	0	0	0	0
AC011518.1		lincRNA	chr19:32592994-32596822	2908	0	0	0	0	0	0	0	0	0	0	0	0	0	0
AC011518.2		lincRNA	chr19:32594489-32597443	863	0	0	0	0	0	0	0	0	0	0	0	0	0	0
AC011523.2		antisense	chr19:51333786-51354345	392	0	0	0	0	0	0	0	0	0	0	0	0	0	0
AC011524.1		lincRNA	chr19:29374337-29444152	537	0.577137	0.619293	3.3818	0.531063	1.11795	0	0.321107	0	0	0.0578474	0.0618664	1.67733	0.207296	0.558768
AC011524.2		lincRNA	chr19:29440344-29441107	240	0	0	0	0	0	0	0	0	0	0	0	0	0	0
AC011524.3		lincRNA	chr19:29451413-29455850	399	0	0	0	0	0	0	0	0	0	0	0	0	0	0
AC011525.2		lincRNA	chr19:32078946-32086626	5676	0	0	0	0	0	0	0	0	0	0	0	0	0	0
AC011525.4		lincRNA	chr19:32079102-32084687	1778	0	0	0	0	0	0	0	0	0	0	0	0	0	0
AC011526.1		lincRNA	chr19:41960074-42006559	3884	0	0	0	0	0	0	0	0	0	0	0	0	0	0
AC011530.4	Uncharacterized protein	protein_coding	chr19:46282695-46289231	859	0	0	0	0	0	0	0	0	0	0	0	0	0	0
AC011551.3	Uncharacterized protein	protein_coding	chr19:47050313-47104118	845	0.0564265	0.0908221	0	0.0674984	0.0308895	0	0.0291521	0.031578	0.0383251	0.0735243	0.0393163	0.112205	0.329343	0.19369
AC011558.5		antisense	chr19:1038726-1039063	338	0.352666	0	0.141391	0.253119	0.0772239	0.197272	0.947443	0.078945	1.34138	0.459527	0	0.0701281	0.247008	0.0807043
AC011625.1		antisense	chr7:132037093-132052735	526	0	0	0	0	0.0496229	0	0	0.45656	0	0	0	0	0	0.0518594
AC011648.1		lincRNA	chr15:70487977-70490848	569	0	0	0	0	0	0	0	0	0	0	0	0	0	0
AC011718.2		lincRNA	chr22:20632023-20661407	4708	0	0	0	0	0	0	0	0	0	0	0	0	0	0
AC011718.3		lincRNA	chr22:20644408-20645991	375	0	0	0	0	0	0	0	0	0	0	0	0	0	0
AC011738.4		antisense	chr7:43548327-43562141	2916	0	0	0.0491668	0.0195597	0.0179024	0	0	0.0183014	0.0333176	0.0852237	0.205076	0.113802	0.124069	0.0561277
AC011747.3		lincRNA	chr2:8683722-8715631	1036	0	0	0	0	0	0	0	0	0	0	0	0	0	0
AC011747.4		lincRNA	chr2:8699963-8723922	8956	0	0	0	0	0.00291443	0	0	0.00297939	0.0108479	0.00693703	0.0111285	0.0105866	0.00932208	0.00913735
AC011747.6		lincRNA	chr2:8741022-8763072	565	0.042195	0	0.169169	0.201898	0	0.177021	0.0435991	0.0944545	0.0573181	0.494825	0	0.293669	0.147767	0.724196
AC011747.7		antisense	chr2:8806766-8821993	2060	1.06471	0.869276	0.788769	0.442999	0.747572	1.97444	0.789229	0.37564	1.39915	0.723822	0.548329	0.74792	0.634945	0.90044
AC011752.1		lincRNA	chr2:21540532-21784185	1076	0	0	0	0	0	0	0	0	0	0	0	0	0	0
AC011755.1	HCG2006742; Protein LOC100996685	protein_coding	chr2:133874577-133876625	2049	0	0	0	0	0	0	0	0	0	0	0	0	0	0
AC011891.5		lincRNA	chr7:12693804-12694610	432	0	0	0	0	0	0.0771736	0	0	0	0	2.46091	0.548688	1.35282	0.189431
AC011893.3		antisense	chr2:136577761-136580657	1862	0	0	0	0	0	0	0	0	0	0	0.0178423	0	0	0
AC011897.1	Uncharacterized protein	protein_coding	chr2:14775215-14790933	2048	0	0	0	0	0	0	0	0	0	0	0	0	0	0
AC011897.2		lincRNA	chr2:14756552-14770316	346	0	0	0	0	0	0	0	0	0	0	0	0	0	0
AC011899.10		antisense	chr7:157820065-157823820	3600	0	0	0	0	0.0797551	0	0	0	0	0	0	0	0	0
AC011899.9		antisense	chr7:157647221-157658784	4662	0	0	0	0	0	0	0	0	0	0	0	0	0	0
AC011901.2		lincRNA	chr2:154028501-154058240	383	0	0	0	0	0	0	0	0	0	0	0	0	0	0
AC011995.1		lincRNA	chr2:2838036-2842163	574	0	0	0	0	0	0	0	0	0	0	0	0	0	0
AC011995.3		lincRNA	chr2:2874330-2875003	578	0	0	0	0	0	0	0	0	0	0	0	0	0	0
AC011997.1	Uncharacterized protein	protein_coding	chr2:198557830-198639547	1032	0	0.0247883	0	0	0	0	0	0	0	0	0	0	0	0
AC012065.4		lincRNA	chr2:20699331-20701071	686	0	0	0	0	0	0	0	0	0	0	0	0	0	0
AC012065.7		lincRNA	chr2:20877569-20879005	1437	0	0	0.0665137	0.893051	0.72656	0	0.051427	11.0113	0	0.0648519	0.0462384	0.03299	0.0193664	0.0189826
AC012067.1		protein_coding	chrY:5306691-5312605	42	0	0	0	0	0	0	0	0	0	0	0	0	0	0
AC012074.2		lincRNA	chr2:25592042-25598714	419	0.0568978	0.244215	0.0570288	0.0680622	0	0	0.117582	0.0636835	0	0.0741385	0	0	0	0
AC012075.2		lincRNA	chr2:81689819-81694070	520	0	0	0	0	0	0	0	0	0	0	0	0	0	0
AC012123.1	Uncharacterized protein	protein_coding	chr18:30349758-30354376	1661	0	0	0	0	0	0	0	0	0	0	0	0	0	0
AC012215.1	Uncharacterized protein	protein_coding	chr8:35649365-35653384	4020	0	0	0	0	0	0	0	0	0	0	0	0	0	0
AC012307.2		lincRNA	chr2:96811341-96812751	197	0	0	0	0	0	0	0	0	0.164389	0	0	0	0	0
AC012309.5		lincRNA	chr19:37742814-37756437	2187	0.664953	0.327519	0.0437038	0.130398	0.334178	0.579278	0.596971	0.341626	0.088847	0.0568158	0.835494	0.325148	0.2036	0.187092
AC012313.1	uncharacterized protein LOC646862	protein_coding	chr19:58907457-58908407	951	0	0	0.20101	0	0	0	0.518055	0	0	0	0	0	0	0
AC012314.20		antisense	chr19:54703321-54703838	410	0	0	0	0	0	0	0	0	0	0	0	0	0	0
AC012314.8		antisense	chr19:54622891-54628722	4158	0.154806	0.0861332	0.183897	0.0205758	0.00627746	0.0801803	0.0355462	0.0385042	0.0233656	0.0298836	0.0319599	0.0399046	0.033465	0.052483
AC012317.1		lincRNA	chr16:24672743-24682383	2907	0	0	0	0	0	0	0	0	0	0	0	0	0	0
AC012322.1		lincRNA	chr16:64276512-64377813	861	0	0	0	0	0	0	0	0	0	0	0	0	0	0
AC012354.6		lincRNA	chr2:45181803-45195901	2685	0	0	0	0	0	0	0	0	0	0	0	0	0	0
AC012358.7		antisense	chr2:55441523-55443262	916	0.130132	0.530622	0.104345	0	0.113981	0.181981	0.10757	0.233043	0.141418	0.135651	0.217613	0.103508	0.39496	0.208457
AC012358.8		antisense	chr2:55535628-55573185	3026	0.0472707	0.101447	0.110552	0.0565461	0.155264	0.143228	0.0569843	0.167543	0.0749151	0.112923	0.0988105	0.0626657	0.045984	0.081131
AC012360.1		protein_coding	chr2:105867759-105869601	30	0	0	0	0	0	0	0	0	0	0	0	0	0	0
AC012360.2	LOC644617 protein; Uncharacterized protein	protein_coding	chr2:105882490-105882585	96	0	0	0	0	0	0	0	0	0	0	0	0	0	0
AC012360.4		lincRNA	chr2:105940667-105946986	674	0	0	0	0.126935	0	0	0.0365482	0.0395896	0.0480485	0.138267	0.0492912	0.0703362	0	0.0404719
AC012360.6		antisense	chr2:105979495-105995296	2609	0.00913767	0.0294154	0.0091587	0.032792	0.0100045	0.0383354	0.00944175	0.0102274	0.0124127	0.0119065	0.0127337	0.00908521	0.042667	0.0313661
AC012361.1		lincRNA	chr2:21059531-21061421	1498	0	0	0	0	0	0	0	0	0	0	0	0	0	0
AC012363.13		lincRNA	chr2:121076583-121083874	555	0	0	0	0.102768	0	0	0	0	0	0	0	0	0	0
AC012363.4		antisense	chr2:120932461-120974120	575	0.165845	0.133469	0.12467	0	0	0.0579808	0.0428409	0	0	0	0	0.123669	0	0.0474401
AC012368.1		lincRNA	chr2:64313484-64315380	563	0	0.0908759	0	0	0	0	0	0	0	0	0.0590094	0	0	0
AC012370.3		lincRNA	chr2:65669189-65683705	2198	0	0.0116386	0	0	0	0	0	0	0	0	0	0	0	0
AC012414.1	Uncharacterized protein	protein_coding	chr15:21004687-21005367	681	0	0	0	0	0	0	0	0	0	0	0	0	0	0
AC012442.6		lincRNA	chr2:113348373-113349516	529	0.1352	0.145075	0.271021	0.107819	0.197366	0.0630226	0.0931324	0.453971	0.183656	0.117444	0.188406	0.0896156	0.263039	0.567218
AC012445.1		lincRNA	chr2:4184234-4188321	607	0	0	0	0	0	0	0	0.0439595	0	0	0	0	0	0
AC012451.1		lincRNA	chr2:129338065-129339150	357	0	0	0	0	0	0	0	0	0	0	0	0	0	0
AC012456.3		antisense	chr2:11861745-11864348	1605	0	0	0	0	0	0	0	0	0	0	0	0	0	0
AC012456.4		antisense	chr2:11881123-11885427	561	0	0.0455999	0	0	0	0.118856	0	0	0	0	0	0	0.049607	0
AC012457.2		antisense	chr2:25427182-25432071	466	0	0	0	0	0	0	0	0	0	0	0	0	0	0
AC012462.1		antisense	chr2:216300976-216301715	131	0.363972	0.195279	0.36481	0.435391	0	0.254496	0	0.20369	0.741635	0.47426	0	0	0.212439	0
AC012462.2		lincRNA	chr2:216318430-216328594	825	0.0577944	0.0620159	0.0289637	0.691347	0.411299	0.0404109	0.268729	0.0970305	0.510305	0.376534	0.161078	0.22985	0.168664	0.330643
AC012462.3		lincRNA	chr2:216341390-216344971	391	0.0609724	0	0	0.145873	0	0	0	0.068244	0	0	0	0	0	0
AC012485.1	Uncharacterized protein	protein_coding	chr2:239192329-239192498	75	0	0	0	0	0	0	0	0	0	0	0	0	0	0
AC012485.2		antisense	chr2:239207351-239209261	563	0	0	0	0	0	0	0	0	0	0	0	0	0	0
AC012487.2		antisense	chr2:109123971-109150652	799	0.35805	0.192102	0.388781	0.178461	0.196007	0.0834518	0.246643	0.133584	0.121595	0.155515	0.207899	0.415327	0.174152	0.307262
AC012493.2	Uncharacterized protein	protein_coding	chr2:100986705-100987007	303	0	0	0	0	0	0	0	0	0	0	0	0	0	0
AC012494.1		lincRNA	chr2:78315856-78354932	1103	0	0	0	0	0	0	0	0	0	0	0	0	0	0
AC012499.1		antisense	chr2:178563157-178588017	741	0	0	0	0	0	0	0	0	0	0	0	0	0	0
AC012506.1		lincRNA	chr2:23553535-23554915	525	0	0	0	0	0	0	0	0	0	0	0	0	0	0
AC012506.2		lincRNA	chr2:23570525-23574735	892	0	0	0	0	0	0	0	0	0	0	0	0	0	0
AC012506.3		lincRNA	chr2:23580387-23583247	533	0.0447283	0	0	0	0	0	0	0	0	0.0582815	0	0	0	0
AC012506.4		lincRNA	chr2:23598100-23604170	751	0.0317446	0.0340633	0	0	0.0347559	0.0443928	0.0656019	0	0	0	0	0.0631247	0	0.145289
AC012507.3		antisense	chr2:231751215-231761806	2265	0	0	0	0	0.0115239	0	0	0	0	0	0	0	0	0
AC012507.4		antisense	chr2:231773567-231774817	600	0	0	0	0	0	0	0	0	0	0	0	0	0	0
AC012513.6		antisense	chr2:217124318-217130853	784	0	0	0	0	0	0	0	0	0.041307	0	0	0.0604676	0	0
AC012531.23		lincRNA	chr12:54350318-54352745	2428	0	0	0	0	0	0	0	0	0	0	0	0	0	0
AC012531.25		lincRNA	chr12:54413694-54416373	2680	0.658274	3.14997	0.971851	1.54296	4.08082	1.94063	3.20787	1.16491	1.51048	2.01684	2.35531	3.10443	8.65	4.6108
AC012593.1		lincRNA	chr2:35024917-35410755	3392	0	0	0	0	0	0	0	0	0	0	0	0	0	0
AC012594.1		antisense	chr2:171190438-171207628	3839	0	0	0	0	0	0	0	0	0	0	0	0	0	0
AC012613.2		antisense	chr5:148596086-148656368	4533	0	0	0	0	0	0	0	0	0	0.0137057	0	0	0	0
AC012668.1		lincRNA	chr2:216395170-216410249	503	0	0	0	0	0	0	0	0	0	0	0	0	0	0
AC012668.2		lincRNA	chr2:216397856-216578618	2028	0.023511	0	0	0.0281243	0.0128706	0.115075	0.0242934	0.05263	0.079844	0.0765879	0.0327636	0.0350641	0.0274453	0.0269014
AC012668.3		lincRNA	chr2:216444130-216447358	228	0	0	0	0	0	0	0.216083	0.234065	0	0	0	0.207924	0	0
AC013248.2		lincRNA	chr17:14629046-14633003	232	0	0	0	0	0	0	0	0	0	0	0	0	0	0
AC013264.2		antisense	chr2:198062715-198063997	455	0	0	0	0	0	0	0	0	0	0	0	0	0	0
AC013268.5		lincRNA	chr2:110744640-110753717	3295	0	0	0	0	0.0079216	0.0101181	0.0299041	0	0	0.0377105	0	0	0.00844599	0.0745076
AC013269.3		antisense	chr2:131273570-131284264	444	0	0	0	0	0	0	0	0	0	0	0	0	0	0
AC013269.4		antisense	chr2:131287848-131294755	727	0	0	0	0	0	0	0	0	0	0	0	0	0	0
AC013269.5	Uncharacterized protein	protein_coding	chr2:131296668-131307456	1653	0	0	0	0	0	0	0	0	0	0	0	0	0	0
AC013275.2		antisense	chr2:120234024-120244922	2089	0.0798857	0.0857209	0.114385	0	0.0124948	0.0797965	0.11792	0	0.108517	0.0743515	0.0795172	0.102121	0	0.0914056
AC013401.1		lincRNA	chr2:193494645-193510432	565	0	0	0	0	0	0	0	0	0	0	0	0	0	0
AC013401.2		lincRNA	chr2:193508828-193510113	626	0	0.0408651	0	0	0	0	0	0	0	0	0	0	0	0
AC013402.2		lincRNA	chr2:105049725-105137290	5098	0	0	0	0	0	0	0	0	0	0	0	0	0	0
AC013402.3		lincRNA	chr2:105199610-105201812	451	0	0	0	0	0	0	0	0	0	0	0	0	0	0
AC013402.4		lincRNA	chr2:105197279-105198348	437	0	0	0	0	0	0	0	0	0	0	0	0	0	0
AC013402.5		lincRNA	chr2:105275795-105281295	561	0	0	0	0	0	0	0	0	0	0	0	0	0	0
AC013436.6		antisense	chr7:44824649-44826939	422	0	0	0	0	0.0618523	0	0	0	0	0	0	0	0	0
AC013448.1		lincRNA	chr2:224363491-224369329	808	0	0	0	0	0	0	0	0	0.0400801	0	0	0	0	0
AC013448.2		lincRNA	chr2:224370194-224375651	787	0	0	0	0	0	0	0	0	0	0	0	0	0	0
AC013449.1	Uncharacterized protein	protein_coding	chr2:26251074-26251481	408	1.40236	1.6302	2.51835	1.74743	1.40744	1.79769	1.50941	1.30801	2.38123	1.29433	1.62854	3.02101	1.84166	1.00287
AC013463.2		antisense	chr2:165848494-165947803	635	0	0	0	0	0	0	0	0	0	0	0	0	0	0
AC013468.1		protein_coding	chr2:190642909-190643157	48	0	0	0.995627	0.594127	1.63135	0	0	1.11181	0	0	0	0	0	0
AC013469.1		protein_coding	chr2:241053907-241064304	51	0	0	0	0	0	0	0	0	0	0	0	0	0	0
AC013472.4		antisense	chr2:27173176-27232675	306	0	0	0	0	0	0	0	0	0	0	0	0	0	0
AC013480.2		antisense	chr2:42242765-42252442	346	0	0.0739351	0	0.164844	0	0	0.0711951	0	0	0	0	0	0	0
AC013727.1		lincRNA	chr2:104473428-104496667	580	0	0	0	0	0	0	0	0	0	0	0	0	0	0
AC013727.2		lincRNA	chr2:104482204-104486146	545	0	0	0	0	0	0	0	0	0	0	0	0	0	0
AC013733.3		antisense	chr2:182547840-182550434	635	0	0	0	0	0	0	0	0	0	0	0	0	0	0
AC013733.4		lincRNA	chr2:182555107-182558142	985	0	0	0	0	0	0	0	0	0	0	0	0	0	0
AC015660.1	HCG1993240; Serologically defined breast cancer antigen NY-BR-40; Uncharacterized protein	protein_coding	chr15:100038447-100038578	132	0	0	0	0	0	0	0	0	0	0	0	0	0	0
AC015688.3	Uncharacterized protein	protein_coding	chr17:25950390-25967803	730	0	0	0	0	0	0	0	0	0	0	0	0	0	0
AC015691.13		antisense	chr11:5593552-5646126	535	0	0.143448	0	0	0	0	0.046044	0	0	0	0.0620977	0	0.0520178	0
AC015849.12		lincRNA	chr17:34135493-34135901	409	0	0	0	0	0.0638183	0	0	0	0	0	0	0	0	0
AC015849.16		lincRNA	chr17:34220711-34238027	5749	0	0	0	0	0.00908042	0	0.00428484	0	0.0056331	0	0.00577879	0	0.00968152	0
AC015849.19		antisense	chr17:34143721-34157297	488	0	0	0	0	0	0	0	0	0	0	0	0	0	0
AC015849.2		antisense	chr17:34195971-34212867	662	0.0360124	0	0	0.0861573	0.118285	0.050361	0.0372108	0	0	0.0938491	0.200739	0.107417	0.126116	0.0412055
AC015922.6		lincRNA	chr17:15709555-15721056	951	0	0	0	0	0	0	0	0	0	0	0	0	0	0
AC015923.1		antisense	chr17:61458592-61491673	524	0	0	0	0	0	0	0	0	0	0	0	0	0	0
AC015933.2		antisense	chr18:25534483-25543651	440	0	0.581399	0.271535	1.49072	1.95762	0.151541	1.11971	0.849017	2.42885	0.0706001	0	0.161614	0.758987	21.2645
AC015936.3		antisense	chr17:42980529-42981914	504	0	0	0	0	0	0	0	0	0	0	0	0	0	0
AC015969.3		antisense	chr2:68588346-68592716	1416	0	0	0	0	0	0	0	0	0	0	0	0	0	0
AC015971.2		antisense	chr2:86789193-86845889	2860	0.391779	0.0089446	0.200518	0.229341	0.237288	0.291425	0.206715	0.214587	0.430286	0.325847	0.348485	0.132606	0.0194612	0.438738
AC015977.6		antisense	chr2:26894122-26897332	567	0	0	0	0	0	0	0	0.141182	0	0	0	0	0	0
AC015987.1		antisense	chr7:135611203-135617629	804	0.059304	0.0318179	0.0594404	0.248292	0.227253	0.0829328	0.0919161	0.132753	0.080559	0	0.33057	0.324299	0.103841	0
AC015987.2		protein_coding	chr7:135611542-135613214	1673	0.0712498	0.0458725	0.0856966	0.0681843	0.156017	0.059783	0.0441725	0.0797471	0.0193573	0.0557036	0.0397158	0.099177	0.0831725	0.130439
AC015989.1	Uncharacterized protein	protein_coding	chr18:60491423-60492724	81	0	0	0	0	0	0	0	0	0	0	0	0	0	0
AC015989.2		protein_coding	chr18:60505640-60505948	309	0	0	0	0	0	0	0	0	0	0	0	0	0	0
AC016251.1		protein_coding	chr15:96831280-96831660	381	0	0	0	0	0	0	0	0	0	0	0	0	0	0
AC016292.1		antisense	chr17:1085187-1088380	235	0	0	0	0	0	0	0	0	0	0	0	0	0	0
AC016559.1	Uncharacterized protein	protein_coding	chr5:78523714-78523911	198	0	0.1292	0.844775	0	0	0	0.124412	0.134765	0	0	0.335579	0	0	0
AC016582.2		lincRNA	chr19:38314362-38345855	2188	0	0	0	0	0	0	0	0	0	0	0.0303677	0	0	0
AC016586.1		protein_coding	chr19:4041127-4043154	2028	0.0117555	0.0126142	0.0589129	0.0140622	0.0643532	0	0.0364401	0.0657875	0.0319376	0.122541	0	0.023376	0.0823359	0.094155
AC016626.2		lincRNA	chr19:159361-174665	412	0	0	0	0	0	0	0	0	0	0	0	0	0	0
AC016629.3		antisense	chr19:59105263-59110722	1120	0	0	0	0	0	0	0	0	0	0	0	0	0	0
AC016629.8		antisense	chr19:59070496-59086164	2968	0.530139	0.543005	0.491105	0.336298	0.457307	0.505476	0.614178	0.836104	0.370984	0.39772	0.335805	0.551054	0.665733	0.468727
AC016644.1		antisense	chr5:56237134-56242979	434	0	0	0	0	0	0	0	0	0	0	0	0	0.0641233	0
AC016682.1		lincRNA	chr2:151027937-151157594	368	0	0	0	0	0	0	0	0	0	0	0	0	0	0
AC016683.5		antisense	chr2:113929112-113932937	1074	0	0	0	0	0	0	0	0	0	0	0	0	0	0
AC016700.2		lincRNA	chr2:70316853-70323232	448	0	0	0	0	0	0	0	0	0	0	0	0	0	0.121777
AC016700.5		lincRNA	chr2:70351168-70352449	662	0.0720247	0.115929	0	0.0430787	0.197142	0.201444	0.0744215	0.0806145	0.097839	0.187698	0.150554	0	0.126116	0.123617
AC016710.1		lincRNA	chr2:140227345-140235317	466	0	0	0	0	0	0	0	0	0	0	0	0	0	0
AC016716.2		antisense	chr2:80255138-80257677	486	0	0	0	0	0	0	0	0	0	0	0	0	0	0
AC016722.1		protein_coding	chr2:47043807-47049796	2267	0.168259	0.236971	0.147565	0.188695	0.379954	0.411774	0.304252	0.0823925	0.142853	0.178135	0.322404	0.177749	0.27007	0.312849
AC016722.2		protein_coding	chr2:47043836-47086146	2830	1.35628	1.56382	1.86601	7.63841	3.91064	4.84181	3.76031	0.405437	4.26837	3.11738	3.26353	1.31499	5.5364	2.02417
AC016722.3		antisense	chr2:47079159-47080635	652	0.109694	0	0.293191	0.131218	0.0400332	0.102267	0.0377815	0.0818509	0	0.0952885	0.152863	0.0363548	0	0.083675
AC016722.4		antisense	chr2:47126414-47135817	1835	4.54718	4.01498	2.4481	5.37725	4.2104	4.90546	5.5308	5.77292	6.72402	5.58645	3.92874	4.48232	4.35263	3.93934
AC016723.4		antisense	chr2:168671284-168797654	922	0.594712	0	0	0	0	0.0361594	0	0	0	0	0	0	0	0
AC016725.4		antisense	chr2:135493034-135676280	1198	0.6766	0.640607	0.897561	0.714142	0.893296	0.807037	0.863612	1.04684	0.729873	0.751968	1.19245	1.26629	0.62721	1.16125
AC016730.1		lincRNA	chr2:13863173-13898277	832	0	0.0307471	0	0	0	0	0	0	0	0	0	0	0	0
AC016735.1		lincRNA	chr2:43228495-43233200	237	0	0	0	0	0	0	0.207878	0.112588	0	0	0	0	0	0
AC016735.2		lincRNA	chr2:43254992-43266686	2759	0.00864088	0	0.00866077	0.0310092	0	0	0	0	0	0	0	0	0	0
AC016735.3		lincRNA	chr2:43268332-43270921	569	0	0	0.0419948	0	0	0.0585922	0	0	0	0	0	0	0	0
AC016738.3		antisense	chr2:101589110-101593623	939	0.0507778	0.0272434	0	0	0	0	0	0	0.310397	0	0.0353805	0	0	0
AC016738.4		antisense	chr2:101610138-101618706	3485	0	0.0220214	0.00685654	0	0	0	0.00706844	0.00765664	0	0	0	0	0.015971	0
AC016745.1	HDCMB45P; Uncharacterized protein	protein_coding	chr2:114204992-114205429	438	0	0	0	0	0	0	0	0	0	0	0	0	0	0
AC016745.3		antisense	chr2:114182072-114182901	508	0.093859	0.100715	0.0470375	0.112276	0	0	0	0	0	0	0	0	0.109565	0
AC016751.2		lincRNA	chr2:176769099-176770230	306	0	0	0	0	0	0	0	0	0	0	0	0	0	0
AC016751.3		antisense	chr2:176762064-176768960	280	0	0	0	0	0	0	0	0	0	0	0	0	0	0
AC016752.1	Uncharacterized protein	protein_coding	chrY:25847479-25850592	63	0	0	0	0	0	0	0	0	0	0	0	0	0	0
AC016757.3	Protein LOC151174	protein_coding	chr2:239133193-239140318	2906	0.00820378	0	0	0.019627	0.0628739	0.0114725	0.0169536	0.0826396	0.0445763	0	0.0114323	0.02447	0	0
AC016768.1		lincRNA	chr2:23240997-23421927	1536	0	0	0	0	0	0	0	0	0	0	0	0	0	0
AC016831.7		lincRNA	chr7:130538479-130613408	1616	0.265547	0.158302	0.0887193	0.211768	0.0969121	0.165044	0.137192	0.66048	0.14028	0.173005	0.185025	0.0586716	0.13777	0.0675199
AC016885.1	Uncharacterized protein	protein_coding	chr8:94241867-94242388	471	0	0.0543133	0	0	0	0	0	0	0	0	0	0	0	0
AC016903.1		lincRNA	chr2:205334799-205338560	588	0	0	0	0	0	0	0	0	0	0	0	0	0	0
AC016903.2		lincRNA	chr2:205340079-205372395	326	0	0	0	0	0	0	0	0	0	0	0	0	0	0
AC016907.3		antisense	chr2:30273932-30366670	4218	0.00565201	0.0363891	0.00566502	0.0135221	0.0123763	0.0237119	0.0467208	0.00632608	0.00767774	0.0220939	0.00787631	0.0337174	0.0197934	0.00646706
AC016909.1		antisense	chr2:133673130-133689067	1711	0	0	0	0	0	0	0	0	0	0	0	0	0	0
AC016910.1		antisense	chr2:144694640-144721723	1046	0.0227918	0	0	0	0	0	0.0235502	0.0255099	0	0	0	0	0	0
AC016912.3		lincRNA	chr2:46619436-46621306	570	0	0	0	0	0	0	0	0	0	0	0	0	0	0
AC016994.2		antisense	chr2:107450920-107457663	552	0	0	0	0	0	0	0	0	0	0	0	0	0	0
AC016995.3		lincRNA	chr2:38633861-38742882	1768	0.0134843	0.0434076	0	0.177432	0	0	0	0	0	0	0	0	0	0
AC016999.2		antisense	chr2:239335718-239336370	452	0.0527438	0.113193	0.158596	0.567838	0.404229	0.442553	0.817484	0.118068	0.859771	0.48108	0.147001	0.157323	0.307849	1.26734
AC017002.1		lincRNA	chr2:112248850-112268567	757	1.00778	0.270347	0.852268	0.640432	0.310324	1.23315	0.260328	0.387738	0.385023	0.738643	0.175547	0.500995	0.294103	0.540516
AC017002.2		lincRNA	chr2:112249520-112252388	881	0.0811811	0.145185	0	0	0.118509	0	0.139804	0.424027	0.147036	0.24682	0.339388	0.080715	0.0947657	0.0928878
AC017002.4		lincRNA	chr2:112365418-112370095	792	0	0	0	0	0	0	0	0	0	0	0	0	0	0
AC017006.2		antisense	chr2:46305154-46305967	464	0	0	0	0	0	0	0	0	0	0	0	0	0	0
AC017006.3		antisense	chr2:46393928-46395117	364	0	0	0	0	0	0	0	0	0	0	0	0	0	0
AC017028.1	Uncharacterized protein	protein_coding	chr2:240083493-240084053	264	0	0	0	0	0	0	0	0	0	0	0	0	0	0
AC017048.1		lincRNA	chr2:177370973-177372430	495	0	0	0	0	0	0	0	0	0	0	0	0	0	0
AC017048.2		lincRNA	chr2:177389607-177396411	822	0	0	0	0	0	0	0	0	0	0	0	0	0	0
AC017048.3		lincRNA	chr2:177494317-177502659	1783	7.82194	6.74332	5.06581	5.00626	9.7497	12.9392	5.31907	7.66231	8.64561	3.86776	4.30418	9.95725	13.8757	9.10288
AC017048.4		lincRNA	chr2:177502438-177520686	699	0.648017	0.512363	0.239292	0.24479	0.858853	0.763124	0.458134	1.2979	0.880271	0.177763	0.332698	1.52596	0.915707	0.780488
AC017053.1		lincRNA	chr2:6453086-6465778	579	0	0	0	0	0	0	0	0	0	0	0	0	0	0
AC017060.1		lincRNA	chr7:17503069-17598533	442	0.647245	0.578768	0.216245	1.09685	0.0590535	0	0.222928	1.26776	0.51288	1.19477	0.375818	0.375392	0.0629627	0
AC017074.1		lincRNA	chr2:114426743-114430768	607	0	0	0	0	0	0	0	0	0	0	0	0	0	0
AC017074.2		lincRNA	chr2:114435279-114461655	561	0.467455	1.6416	1.95931	1.37253	0.558324	0.891417	1.05384	2.04525	1.15454	1.32894	1.59893	0.295763	0.595284	0.72936
AC017076.5		antisense	chr2:6968645-6980595	973	0	0.0262914	0	0	0	0	0	0	0	0	0	0	0	0
AC017081.1	Uncharacterized protein	protein_coding	chr2:207220463-207220843	381	0	0	0	0	0	0	0	0	0	0	0	0	0	0
AC017099.3		antisense	chr2:98280680-98319527	5591	0.179089	0.320284	0.243609	0.255036	0.205415	0.113296	0.312821	0.386578	0.283822	0.105565	0.915083	0.245894	0.233945	0.287856
AC017101.10		antisense	chr2:187506066-187560014	571	0.0417516	0.0448013	0.0418477	0.0499441	0	0	0.086282	0	0.0567158	0.108806	0.116365	0.0415119	0.0487382	0
AC017104.2	Uncharacterized protein	protein_coding	chr2:232316906-232317864	568	0	0	0	0	0	0	0	0	0	0	0	0	0	0
AC018359.1		lincRNA	chr3:34200826-34604369	1133	0	0	0	0	0	0	0	0.0706533	0	0	0	0.104604	0	0
AC018359.3		lincRNA	chr3:34566310-34585372	574	0	0	0	0	0	0	0	0	0	0	0	0	0	0
AC018445.1	Uncharacterized protein	protein_coding	chr18:77275812-77276057	246	0	0	0	0	0	0	0	0	0	0	0	0	0	0
AC018462.2		antisense	chr2:62296582-62374016	1836	0	0	0	0.0310654	0	0	0	0	0.0176387	0	0	0	0	0
AC018464.3		lincRNA	chr7:112594701-112635689	1001	0.119082	0.076668	0.167098	0.284896	0.260756	0.499585	0.147653	0.586448	0.323524	0.279297	0.531025	0.923506	0.667241	0.245257
AC018470.1	Uncharacterized protein FLJ46347	protein_coding	chr2:175200601-175202151	1551	0	0.0329872	0.0308125	0	0.0336579	0	0	0	0	0	0	0	0	0.0175874
AC018470.4		lincRNA	chr2:175190755-175195371	3435	0.173509	0.156394	0.166952	0.946452	2.14284	0.087351	0.021514	0.124289	0.0377115	0.0904339	0	0.00690053	0.866888	1.07206
AC018495.3		lincRNA	chr3:10809149-10813403	452	0	0	0	0	0	0	0	0	0	0	0	0	0	0
AC018512.1		protein_coding	chr15:44075041-44075231	48	0	0	0	0	0	0	0	0	0	0	0.692131	0	0	0.568293
AC018630.1	Uncharacterized protein	protein_coding	chr12:11187087-11187275	189	0	0	0	0	0	0	0	0	0	0	0	0	0	0
AC018643.4		antisense	chr7:131948911-131956028	414	0	0	0	0	0	0	0	0	0	0	0	0	0	0
AC018647.3		lincRNA	chr7:35754644-35774497	2849	0.0251037	0.00897914	0.11742	1.2212	0.0549702	0.035106	0.28533	0.215415	0.011367	0	0.0233221	0.266236	0.0879135	0.210641
AC018685.1		lincRNA	chr2:2645761-2660402	547	0	0	0	0	0	0	0	0	0	0	0	0	0	0
AC018685.2		lincRNA	chr2:2733680-2734729	368	0	0	0	0	0	0	0	0	0	0	0	0	0	0
AC018693.6		antisense	chr2:39088862-39090275	550	0	0	0	0.103702	0	0	0	0	0	0	0	0	0	0
AC018705.5		antisense	chr7:50599457-50611161	1776	0	0	0	0	0	0	0	0	0	0	0	0	0	0
AC018717.1		lincRNA	chr2:199747297-199936514	556	0	0	0	0	0	0	0	0	0	0	0	0	0	0
AC018730.1		antisense	chr2:105424030-105469641	844	0.16948	0.12124	0.16987	2.26388	0.0618523	0	0.554546	0.790385	0.115112	0.0368057	0	0	0	0
AC018730.3		antisense	chr2:105481955-105489053	3351	0	0	0	0.00851032	0	0	0	0.00796282	0	0	0	0	0	0
AC018730.4		antisense	chr2:105481865-105483954	327	0	0	0	0	0	0	0	0	0	0	0	0	0	0
AC018731.3		lincRNA	chr2:151974469-152042723	576	0	0	0	0	0	0	0	0	0	0	0	0	0	0
AC018737.1		antisense	chr2:122407226-122485784	2278	1.16166	1.10052	1.1958	1.02655	0.870819	1.02446	0.854279	1.25335	1.00936	1.21365	0.962542	1.34229	0.977332	0.766372
AC018737.3		lincRNA	chr2:122548020-122554278	1451	0	0	0.032936	0	0	0	0.0339538	0	0	0	0	0	0.0191795	0
AC018742.1		lincRNA	chr2:21910306-21933495	2098	0	0	0	0	0	0	0	0	0	0	0	0	0	0
AC018755.1	HCG2008157; Uncharacterized protein; cDNA FLJ30403 fis, clone BRACE2008480	protein_coding	chr19:52095036-52097630	1698	0.112321	0.0301314	0.0703624	0.0503853	0.107604	0.0785371	0.0580295	0.0628584	0.0190723	0.128061	0.0391311	0.181474	0.0819479	0.112454
AC018755.17		lincRNA	chr19:52102542-52103723	1182	0	0.0216426	0	0	0	0	0.0208405	0	0	0.0525618	0	0.0200536	0.0470889	0.0230779
AC018766.4		antisense	chr19:50363139-50363771	548	3.78485	3.92126	4.09879	2.49793	2.95311	3.16355	3.68604	3.55454	4.6686	3.2878	3.33435	2.89803	4.26584	5.27641
AC018766.5		antisense	chr19:50360227-50362546	1023	3.56554	4.70121	4.765	2.84345	4.69473	3.12858	3.34708	4.82544	5.31831	3.7957	3.50734	2.80362	4.86949	4.87965
AC018766.6		antisense	chr19:50356144-50358224	484	0	0.0528545	0.14811	0.176765	0	0.0688822	0.101791	0.330786	0.133821	0	0.0686411	0.0489738	0.114998	0.112719
AC018799.1		lincRNA	chr2:195208993-195284369	1532	0	0	0	0	0	0.0217617	0	0	0	0	0	0	0	0
AC018804.3		antisense	chr2:130865257-130867314	578	0	0	0	0	0	0	0	0	0	0	0	0	0	0
AC018816.3	Uncharacterized protein	protein_coding	chr3:4855978-4928977	1251	0.0381138	0	0	0.18237	0.375564	0.106599	0.0787642	0	0.103548	0.17382	0.0796697	0.189475	0.133475	0.501515
AC018832.1		lincRNA	chr3:8121009-8154611	566	0	0	0	0	0	0	0	0	0	0	0	0	0	0
AC018866.1		lincRNA	chr2:121444211-121468093	592	0	0.0432121	0	0.19269	0	0	0	0	0	0	0	0	0	0
AC018867.1	Uncharacterized protein	protein_coding	chr2:187361840-187365393	57	0.418249	0.897599	0.419212	0	0	0	0.432167	0.46813	0.568153	1.08997	0.582847	0.415848	0.976474	0
AC018867.2		protein_coding	chr2:187367219-187367356	138	0	0.185374	0.173153	6.61289	0.189143	0	4.8196	0.193358	3.98942	4.50203	5.53705	0.171763	0.60499	5.53468
AC018878.3		antisense	chr2:106795998-106800253	433	0	0	0	0	0	0	0	0	0	0	0	0	0	0
AC018890.4		lincRNA	chr2:175647774-175652656	1879	0	0	0	0	0.0138913	0	0	0	0	0	0	0	0.0148108	0
AC018890.6		antisense	chr2:175411869-175639555	3701	0.00644155	0	0	0	0.0070526	0.0090081	0	0	0	0.00839342	0.0269297	0	0.0150389	0.0147409
AC019048.1		antisense	chr2:7202858-7218011	743	0	0	0	0	0	0	0	0	0	0	0	0	0	0
AC019055.1		lincRNA	chr2:19911476-19917337	443	0	0	0	0	0	0	0	0	0	0	0	0	0	0
AC019064.1		lincRNA	chr2:35223345-35225227	494	0	0	0	0	0	0	0	0	0	0	0	0	0	0
AC019068.2		antisense	chr2:237299717-237301031	489	0	0	0	0.0583192	0	0	0	0	0	0	0	0	0	0
AC019100.3		antisense	chr2:108784204-108834297	611	0	0	0	0	0.0427196	0	0	0	0	0	0	0.0387943	0	0
AC019117.1		lincRNA	chr7:17414491-17506288	837	0.170897	0.213944	0	0.204431	0	0	0.0588615	0	0	0	0	0.141597	0.0664983	0
AC019117.2		lincRNA	chr7:17474101-17500296	896	0.745006	0.970729	0.37336	0.509251	0	0.111626	0.357406	1.10188	0.686729	0.970751	0.185392	0.317455	0.186358	0.0608885
AC019118.2		lincRNA	chr2:2898820-3129798	2344	0	0	0	0	0	0	0	0	0	0	0	0	0	0
AC019118.3		lincRNA	chr2:3135353-3149551	952	0	0	0	0	0.0274177	0	0	0	0	0	0	0	0	0
AC019118.4		lincRNA	chr2:3160527-3161568	435	0	0	0	0	0	0	0	0	0	0	0	0	0	0
AC019171.1	Uncharacterized protein	protein_coding	chr2:39186764-39187483	720	0.264891	0.14212	0.0663752	0.158434	0.0362523	0.138912	0.136853	0.0370603	0.179915	0.129433	0	0.0987638	0.115956	0.0757723
AC019172.2		lincRNA	chr2:3891774-3895001	717	0.0332499	0	0.0666529	0	0	0	0	0	0	0.043325	0	0	0	0
AC019181.2		antisense	chr2:165697259-165705844	567	0.0420462	0.0451174	0.042143	0.100593	0	0.0587989	0	0	0	0	0	0.209024	0	0.0962189
AC019186.1		lincRNA	chr2:158582220-158592517	545	0	0.0938773	0.131532	0.0523268	0.047893	0.122345	0.180796	0.0489604	0.0594215	0.113996	0	0	0.0510633	0.0500515
AC019206.1	Uncharacterized protein	protein_coding	chr2:70129482-70129841	192	0	0	0	0	0	0	0	0	0	0	0	0	0	0
AC019294.1		protein_coding	chr15:76030311-76031568	1258	0	0	0	0.0226694	0	0	0	0	0	0	0	0.0188421	0	0
AC019330.1		lincRNA	chr2:199417919-199637080	504	0	0	0	0.0565835	0	0	0	0	0	0	0	0	0	0
AC019349.5		antisense	chr17:39657235-39658661	476	0	0	0	0	0	0	0	0	0	0	0	0.0497969	0	0
AC020571.3		antisense	chr2:197124748-197128928	1607	0	0.0477565	0.118955	0.0177462	0.0162425	0.0207461	0.0153289	0.0498134	0.0403046	0	0.0206735	0.01475	0	0
AC020594.5		antisense	chr2:33780114-33788614	338	0.775864	1.21096	1.06043	0.928103	0.695015	0.690452	0.14576	0.47367	0.287438	0.367622	0.786326	0.420769	0.411679	0.242113
AC020595.1		lincRNA	chr2:182286881-182290476	533	0	0	0	0	0	0	0	0	0	0	0	0	0	0
AC020601.1		lincRNA	chr2:138636324-138683977	1269	0	0	0	0	0	0	0	0	0	0	0	0	0	0
AC020629.1	Uncharacterized protein	protein_coding	chr12:42624050-42628075	135	0	0	0	0	0	0	0	0	0	0	0	0	0	0
AC020743.2		antisense	chr7:50181136-50182419	767	0.0310824	0	0	0	0	0	0	0	0	0	0	0	0	0
AC020743.3		lincRNA	chr7:50241835-50243914	808	0	0	0	0	0	0	0	0	0	0	0	0	0	0
AC020743.4		lincRNA	chr7:50314386-50315218	360	0	0	0	0	0	0	0	0	0	0	0	0	0	0
AC020907.1	Uncharacterized protein	protein_coding	chr19:35596873-35598141	1269	0	0	0	0	0	0	0	0	0	0	0	0	0	0
AC020922.1	Uncharacterized protein	protein_coding	chr19:55851254-55856561	888	0	0	0	0	0	0	0	0	0	0	0	0	0	0
AC020952.1	Uncharacterized protein	protein_coding	chr19:31640362-31640757	396	0	0	0	0.0720154	0	0	0	0	0	0	0	0.179571	0	0.068884
AC020956.3		lincRNA	chr19:42337740-42340005	2266	0	0	0	0	0	0	0	0	0	0	0	0	0	0
AC021016.8		antisense	chr2:219191612-219222689	535	0	0	0	0	0	0	0	0	0	0	0	0	0	0
AC021021.2		lincRNA	chr2:6636135-6643938	528	0.135456	0.629849	0.362046	0.432092	0.247175	0.189426	0.233272	0.909661	0.306673	0.647167	0.755052	0.538712	0.421659	0.051663
AC021188.4		antisense	chr2:96973001-96987469	740	0	0.0345697	0.0645812	0	0	0	0	0	0	0.0419784	0	0	0	0
AC021218.2	Uncharacterized protein	protein_coding	chr7:155755326-155759037	2536	0	0	0	0	0	0	0	0	0.01277	0	0.0262005	0	0	0
AC021224.1		lincRNA	chr18:29992145-29993199	857	0	0	0.0278822	0	0.030457	0.038902	0	0	0	0.0362474	0	0.221268	0	0
AC021860.1	Uncharacterized protein	protein_coding	chr4:38628029-38666430	1896	0.0377218	0.161909	0.0630144	0.150412	0.0688335	0.0879192	0.129924	0.0140735	0.0512416	0.0983039	0.0525669	0.0125017	0.102746	0.158259
AC022007.5		lincRNA	chr3:10048102-10052893	2533	0.46118	0.232284	0.415074	0.506638	0.329749	0.408017	0.233401	0.695264	0.843818	0.355648	0.327895	0.701835	0.351577	0.183074
AC022154.7		antisense	chr19:49122529-49127389	1330	0.017925	0	0.0179662	0	0.0196253	0.0501338	0.0740858	0	0.0243494	0	0.0499583	0	0.0418489	0.0615294
AC022173.2		antisense	chr7:137638094-137642712	577	0	0	0	0	0	0	0	0	0	0	0	0	0	0
AC022182.1		lincRNA	chr8:61822612-61879116	1363	0	0	0	0	0	0	0	0	0.0237599	0.0227909	0	0	0	0.0200132
AC022182.3		lincRNA	chr8:61878361-61880334	859	0	0	0	0	0	0.0388114	0	0	0	0	0	0	0	0
AC022201.4		antisense	chr2:70630066-70649810	577	0	0	0	0	0	0	0	0	0	0	0	0	0	0
AC022201.5		antisense	chr2:70528583-70529204	287	0.249201	0.0891344	0	0.0993661	0.0909466	0.232327	0	0.185947	0	0.108237	0.115757	0.16518	0	0.0950455
AC022210.1		protein_coding	chr2:85122209-85122345	54	0	0	0	0	0	0	0	0	0	0	0	0	0	0
AC022311.1		lincRNA	chr2:4675812-4703805	3099	0	0	0	0	0.0168452	0	0	0.0516619	0	0	0	0	0	0
AC022400.2	Uncharacterized protein; cDNA FLJ44715 fis, clone BRACE3021430	protein_coding	chr10:75531935-75532378	444	0	0.0576161	0	0.12846	0.23515	0.0750878	0.166443	0	0.218816	0	0.14965	0	0.125358	0.122874
AC022431.2	Homo sapiens uncharacterized LOC101928448 (LOC101928448), mRNA.	protein_coding	chr5:55807394-55902059	765	0	0	0.0312354	0	0	0	0	0	0	0	0.0434278	0	0	0
AC022486.1		lincRNA	chrY:20653626-20709584	1483	0	0	0	0	0	0	0	0	0	0	0	0	0	0
AC022498.1	Uncharacterized protein	protein_coding	chr3:187896331-187898598	2268	0	0	0	0	0	0	0	0	0	0	0	0	0	0
AC022532.1	Uncharacterized protein	protein_coding	chr10:72194585-72196314	1730	0.0826827	0.236592	0.207183	0.0824222	0.241403	0.0192711	0.0569561	0.123391	0.0561585	0.0897805	0.0576109	0.0548054	0.0965186	0.189212
AC022816.2		lincRNA	chr17:14277456-14324343	804	0.029652	0	0.0297202	0	0.0324648	0	0	0.0995649	0.0402795	0.115911	0.0413212	0.0294817	0	0
AC022819.2	Uncharacterized protein	protein_coding	chr15:99859300-99859828	81	0	0	0	0	0	0	0	0	0	0	0	0	0	0
AC023115.1		lincRNA	chr2:67314145-67485098	1297	0	0	0	0	0	0	0	0	0	0	0	0	0	0
AC023115.2		lincRNA	chr2:67313578-67523207	1479	0	0.0172965	0	0.038564	0	0	0.0166555	0.108249	0.0437927	0.0420068	0	0	0	0.0184436
AC023115.4		lincRNA	chr2:67551759-67552436	574	0	0	0	0	0	0	0	0	0	0	0	0	0	0
AC023128.1		lincRNA	chr2:145445980-145447752	799	0	0	0	0	0	0	0	0	0	0	0	0	0	0
AC023137.2		lincRNA	chr2:20650803-20652708	308	0	0	0	0	0	0	0	0	0	0	0	0	0	0.0885651
AC023347.1		lincRNA	chr2:127066087-127101569	920	0	0	0	0	0	0	0	0	0	0	0	0	0.060499	0
AC023469.1	HCG1817310; Uncharacterized protein	protein_coding	chr2:151857734-151905288	469	0.050832	0.10909	0.152847	0	0	0	0	0	0	0	0.141673	0.0505401	0	0
AC023469.2		antisense	chr2:151839020-151859988	657	0	0	0	0	0	0	0	0	0	0	0	0	0	0
AC023481.1		lincRNA	chr3:8406393-8408078	938	0	0	0.0509489	0	0	0	0	0.0568942	0	0	0.0354182	0	0.029669	0
AC023490.1		lincRNA	chr22:20378814-20380440	1026	0	0	0	0.0277954	0.0254402	0	0	0.0520144	0	0	0	0.0231026	0.0271243	0.0797604
AC023490.2		lincRNA	chr22:20377669-20378803	853	0	0	0	0	0	0	0	0	0.0759313	0	0	0	0	0
AC023590.1	Uncharacterized protein	protein_coding	chr8:119294378-119412844	1617	0.0147435	0	0	0.0176364	0	0	0	0.0330036	0	0	0	0	0	0
AC023632.1	HCG2009141; PRO2397; Uncharacterized protein	protein_coding	chr8:95558771-95560630	1860	0	0	0	0	0	0	0	0	0	0	0	0	0	0
AC023669.1		lincRNA	chr7:46300662-46334067	524	0	0	0.0456013	0.163271	0.398499	0	0.188042	0	0	0	0.634013	2.21653	0	0
AC023672.2		lincRNA	chr2:108665656-108669211	388	0	0	0	0	0	0	0	0	0	0	0	0	0	0
AC024028.1		lincRNA	chr7:3122886-3126055	437	0	0	0	0	0	0	0	0	0	0	0	0	0	0
AC024084.1		lincRNA	chr7:135710509-135769416	455	0	0	0	0	0	0	0	0	0	0	0	0	0	0
AC024132.1		lincRNA	chr4:27209127-27220026	2509	0	0	0	0	0	0	0	0	0	0	0	0	0	0
AC024257.1	CDNA FLJ26186 fis, clone ADG04757; Uncharacterized protein	protein_coding	chr12:48759919-48761738	1820	0	0	0	0	0	0	0.0270698	0	0	0	0.018254	0	0	0.0299759
AC024560.2		lincRNA	chr3:197387436-197392628	1471	0.194481	0	0.0324882	0.0387737	0.0709767	0	0.0167461	0	0.132093	0.0211176	0	0.0483412	0.0189188	0.0370878
AC024580.1	Uncharacterized protein	protein_coding	chr19:56662314-56663250	717	0	0	0	0	0	0	0	0	0	0	0	0	0	0
AC024592.12	Uncharacterized protein	protein_coding	chr19:5866182-5903798	2193	0	0	0	0	0	0	0	0	0	0	0	0	0	0
AC024592.9		antisense	chr19:5847478-5858250	1188	0.0200675	0	0	0	0	0	0	0.0224608	0	0	0	0.0199523	0	0
AC024704.2		lincRNA	chr2:114586967-114588696	416	0.573081	0.122988	0.40208	0.342765	0.690188	0	0.236861	0.128286	0.622783	0.0746732	0.319445	0.854687	0.602081	0.459006
AC024940.1		protein_coding	chr12:31477250-31478879	1630	0	0.0156942	0.0146595	0	0	0	0	0	0.0198679	0.0190577	0.0203818	0	0	0
AC025016.1		lincRNA	chr11:5959981-5966214	573	0	0	0	0	0	0	0	0	0	0	0	0	0	0
AC025165.8		antisense	chr12:58005901-58013421	2494	0.00955902	0.0102572	0	0	0	0	0.00987711	0	0	0	0.0133209	0.00950414	0.0111586	0
AC025171.1		antisense	chr5:43041677-43045492	2773	1.28959	0.940973	0.766917	0.380515	0.33886	0.673272	0.417517	0.952635	0.572251	0.705746	0.38338	0.555613	0.883158	0.934517
AC025262.1	Mesenchymal stem cell protein DSC96; Uncharacterized protein	protein_coding	chr12:65090189-65090329	141	0.169079	0	0	0	0	0	0.174706	0	0	0	0	0	0	0
AC025263.3	Uncharacterized protein	protein_coding	chr12:70195449-70249143	548	0	0	0	0	0	0	0	0	0	0	0	0	0	0
AC025278.1	Uncharacterized protein	protein_coding	chr19:7011514-7013338	1825	0	0	0	0	0	0	0	0	0	0	0	0	0	0
AC025287.1	Uncharacterized protein	protein_coding	chr16:75728367-75734089	513	0	0	0	0	0	0	0	0	0	0	0	0	0	0
AC025335.1		antisense	chr17:7816642-7819271	2529	0.810698	0.788992	1.1905	2.21018	1.66167	0.949152	1.50976	0.75967	1.1909	0.552741	4.70288	1.82766	1.24347	1.87678
AC025442.3		antisense	chr5:65439984-65440623	481	0.0991276	0	0	0	0	0	0	0	0	0	0	0	0	0
AC025811.3		lincRNA	chr19:22638790-22639261	472	0	0	0	0	0	0	0	0	0	0	0	0	0	0
AC025918.2		antisense	chr15:59182166-59186281	383	0.0622459	0	0	0.0744597	0	0	0	0	0	0	0.173484	0.0618885	0	0.0712221
AC026150.5		lincRNA	chr15:30488239-30506743	4269	0	0	0	0	0	0	0	0	0	0	0	0	0	0
AC026150.8		lincRNA	chr15:30832296-30838172	701	0.170044	0.145972	0.0340871	0	0.0372349	0.142678	0.0351405	0.0380648	0.0923958	0.310197	0.0473927	0.169068	0.317598	0.155652
AC026167.1		lincRNA	chr3:6190171-6407572	299	0	0	0	0	0	0	0	0	0	0	0	0	0	0
AC026188.1		lincRNA	chr3:3292371-3668980	1337	0	0	0	0	0	0	0	0.219534	0	0	0	0.709149	0	0
AC026202.1	Uncharacterized protein	protein_coding	chr3:5229227-5229982	756	0	0	0	0	0	0	0.032584	0	0	0	0	0	0	0.0360821
AC026202.3		antisense	chr3:5198590-5229014	672	0.283812	0.190339	0.106674	0.297063	0.271892	0.347281	0.219942	0.357367	0.240958	0.0462262	0.0988758	0.105818	0.165652	0.0405923
AC026202.5		lincRNA	chr3:5297220-5298446	585	0	0	0	0	0	0	0	0	0	0	0	0	0	0
AC026310.1	Protein 101060047	protein_coding	chr12:25055243-25057615	2373	0.14065	0.0970224	0.2316	0.120177	0.0769961	0.210739	0.103807	0.12369	0.368473	0.170178	0.0560005	0.0599325	0.082093	0.206913
AC026369.1	Uncharacterized protein	protein_coding	chr12:147052-147377	129	0	0	0	0	0	0	0	0	0	0	0	0	0	0
AC026407.1	Uncharacterized protein	protein_coding	chr5:157160003-157161727	192	0.124168	0.666187	0	0	0	0	0.1283	0	0	0	0	0	0	0
AC026461.1	Uncharacterized protein	protein_coding	chr16:56662971-56666150	54	0	0	0	0	0	0	0	0	0	0	0	0	0	0
AC026471.6		antisense	chr16:31498691-31499813	578	0.164984	0.0442588	0	0.0986785	0	0	0	0.0923301	0	0.053744	0	0	0	0
AC026703.1		protein_coding	chr5:32788945-32791819	2875	0	0	0	0	0	0	0	0	0	0	0	0	0	0
AC026740.1	Uncharacterized protein	protein_coding	chr5:667759-668839	744	0.0640865	0.171919	0.128468	0.344977	0.561326	0.268863	0.165548	0.0717296	0.174111	0.0417527	0.267922	0.0318593	0.112216	0.109992
AC026806.2		lincRNA	chr19:38822274-38822716	443	1.77591	1.21267	3.88362	8.11124	16.4977	2.78452	2.66909	26.2015	5.19033	4.76829	5.09958	8.13297	9.54873	8.06642
AC026904.1		lincRNA	chr8:49502961-49507181	3549	0	0.0216243	0.0134658	0.00803553	0.00735465	0	0.0208229	0.0601485	0.0182501	0.0350116	0.0280831	0.0601098	0	0
AC027119.1		lincRNA	chr3:6004529-6165807	467	0	0	0	0	0	0	0	0	0	0	0	0	0	0
AC027228.1	HCG2005369; Uncharacterized protein	protein_coding	chr15:78830023-78831288	1266	0.0188311	0	0	0	0	0	0	0	0	0	0	0	0	0.0430933
AC027269.2		lincRNA	chr7:42701325-42746046	1171	0	0	0	0	0	0	0	0	0	0	0	0	0	0
AC027307.3	Uncharacterized protein	protein_coding	chr19:1440838-1441937	1100	0.346766	0.325584	0.282396	0.362957	0.450847	0.33339	0.582247	0.557926	0.206085	0.508321	0.362425	0.172388	0.278295	0.297579
AC027309.1		protein_coding	chr5:172036245-172036436	192	0	0	0	0	0	0	0	0	0	0	0	0	0	0
AC027601.1		antisense	chr17:79202507-79207783	4506	0	0	0.0106059	0	0	0.0073988	0	0	0	0.00689393	0	0	0	0
AC027763.2	Uncharacterized protein	protein_coding	chr17:6779954-6915668	3217	1.33392	1.62221	1.37413	1.09924	1.02232	1.48196	1.15625	0.978751	1.03687	1.40015	1.17729	1.91572	1.81666	1.74674
AC034110.1		lincRNA	chr18:74401986-74405592	2337	0	0	0	0	0	0	0	0	0	0	0	0	0	0
AC034187.2		lincRNA	chr3:8615412-8634810	561	0	0.0455999	0	0	0	0	0	0	0	0	0.0592197	0	0	0.048624
AC034228.2		antisense	chr5:131347141-131348892	459	0	0	0	0	0	0	0	0	0	0	0	0	0	0
AC034228.3		antisense	chr5:131339285-131342715	923	0	0	0	0	0	0	0	0	0	0	0	0	0	0
AC034228.4		antisense	chr5:131280101-131303913	562	0	0	0	0	0.0928885	0	0	0	0	0	0	0	0	0
AC034243.1		antisense	chr5:138080123-138088998	587	0.121841	0.305061	0.162828	0.340079	0	0.340773	0.0419651	0.181829	0.11034	0	0	0.0403804	0.142229	0.371762
AC037199.1	Uncharacterized protein	protein_coding	chr19:51377552-51378040	60	0	0	0	0	0	0	0	0	0	0	0	0	0	0
AC037445.1		antisense	chr17:61271291-61416414	656	0	0	0	0	0	0	0.0375511	0	0	0	0	0	0	0
AC037459.4	Uncharacterized protein	protein_coding	chr8:22446787-22459597	1198	0	0	0	0	0	0	0	0	0	0	0	0	0	0
AC040160.1	Uncharacterized protein; cDNA FLJ57407, weakly similar to Mus musculus leucine rich repeat containing 29 (Lrrc29), mRNA	protein_coding	chr16:67244251-67260930	778	0	0	0	0	0	0	0	0	0	0	0	0	0	0
AC040977.1	Uncharacterized protein	protein_coding	chr17:6915928-6917755	522	0.182683	0.0980136	0.320432	0.163897	0.0500032	0.319339	0.141572	0.357823	14.7654	22.6732	15.211	26.4278	0.373193	5.8005
AC046143.3		antisense	chr3:194353652-194366130	972	0.784862	1.39488	1.20459	1.58434	1.07414	1.26908	1.4699	0.823562	1.46597	0.639178	0.786124	0.390178	0.944829	1.20674
AC051642.1		protein_coding	chr8:23412287-23420651	45	0	0	0	0	0	0	0	0	0	0	0	0	0	0
AC051649.16		lincRNA	chr11:1923877-1929145	315	0	0	0	0	0	0	0	0	0	0	0	0	0	0
AC051649.6		lincRNA	chr11:2012326-2014699	722	0	0	0	0.0394987	0	0.184703	0	0.0369576	0	0	0	0.0328301	0.0770901	0.0377812
AC053503.11		antisense	chr2:220346795-220381599	519	0	0	0.0460406	0	0.0502922	0	0	0	0	0	0	0	0	0.0525589
AC053503.4		antisense	chr2:220253218-220268355	1598	0.0298375	0.032017	0.0448593	0.0892305	0.016334	0.104315	0.0154152	0.033396	0	0	0.10395	0.0741656	0.104491	0.0512103
AC053503.6		antisense	chr2:220289793-220290906	224	0	0	0	0	0	0	0	0	0	0	0	0	0	0
AC055736.1	Uncharacterized protein	protein_coding	chr12:52922915-52922980	66	0	0	0	0	0	0	0	0	0	0	0	0	0	0
AC055764.1		antisense	chr3:197557556-197558167	473	0	0	0	0	0	0	0	0	0	0	0	0	0	0
AC060834.3		lincRNA	chr7:9776951-9809142	618	0	0	0	0	0	0	0	0	0	0	0	0	0	0
AC061961.2		antisense	chr2:155552974-155554329	432	0	0	0	0	0	0	0	0	0	0	0	0	0	0
AC061975.10	Uncharacterized protein	protein_coding	chr17:26638667-26642323	141	0	0	0	0	0	0	0	0	0	0	0	0	0	0
AC061992.1	Uncharacterized protein	protein_coding	chr17:76422409-76422834	426	0.111926	0.300253	0.0560917	0	0.122543	0.0782605	0	0.187911	0	0	0.0779866	0	0.0653275	0.064033
AC061992.2		lincRNA	chr17:76311810-76343879	1145	0.145748	0.245762	0.166952	0.0996265	0.0683886	0.087351	0.043028	0.186434	0.0565672	0.135651	0.203106	0.165613	0.194442	0.190589
AC062017.1	Uncharacterized protein	protein_coding	chr2:240323130-240324058	613	0.350019	0.166927	0.350825	0.139566	0.127741	0.108773	0	0	0.21132	0.0506754	0.108392	0.116003	0.272393	0
AC062020.1		lincRNA	chr2:123823727-123831057	584	0	0	0	0	0	0	0	0	0	0	0	0	0	0
AC062020.2		lincRNA	chr2:123822897-123825298	801	0	0	0	0	0	0	0	0	0	0	0	0	0	0
AC062021.1		lincRNA	chr2:140123735-140136717	557	0	0	0	0	0	0	0	0	0	0	0	0	0	0
AC062028.1		lincRNA	chr2:11239977-11272947	2918	0.0163401	0	0	0	0	0	0	0	0	0	0	0	0.0190744	0
AC062029.1		antisense	chr2:88927057-88931339	4283	0.300577	0.238913	0.301269	0.266337	0.182827	0.358065	0.247313	0.261663	0.226837	0.188575	0.24046	0.171563	0.181935	0.159223
AC062031.1		lincRNA	chr2:146672658-146688714	747	0	0	0	0	0	0	0	0	0	0	0	0	0	0
AC062032.1		lincRNA	chr2:147637477-147655786	355	0	0	0	0	0	0	0	0	0	0	0	0	0	0
AC063976.3		lincRNA	chr5:131514927-131516821	381	0	0	0	0	0	0	0	0	0	0	0	0	0	0.0715959
AC064834.1		lincRNA	chr2:196313256-196343649	989	0	0	0	0	0	0	0.0249075	0	0	0	0	0	0	0
AC064834.2		lincRNA	chr2:196397759-196403405	850	0.0280473	0.0902879	0.0843355	0.0671014	0.0307078	0	0.0289806	0.125569	0.114299	0.109638	0	0	0.0327406	0.0641836
AC064834.3		lincRNA	chr2:196434352-196437694	555	0	0	0	0.0513839	0.0940601	0	0	0	0	0.0559712	0	0	0	0
AC064865.1		lincRNA	chr2:146051845-146089415	348	0	0	0	0	0	0	0	0	0	0	0	0	0	0
AC064871.3		antisense	chr2:183948133-183973247	597	0	0	0	0	0	0	0	0	0	0	0	0	0	0
AC064874.1	Uncharacterized protein	protein_coding	chr2:236682499-236692031	600	0	0	0	0	0	0	0	0	0	0	0	0	0	0
AC066593.1		antisense	chr2:115888512-115918920	995	0	0	0	0	0	0	0	0	0	0	0	0	0	0
AC067945.2		antisense	chr2:191882680-191883805	623	0	0	0	0	0	0	0	0	0	0	0	0	0	0
AC067956.1		lincRNA	chr2:221315400-221569286	2062	0	0	0	0	0	0	0.0119464	0	0	0	0	0	0	0
AC067959.1		lincRNA	chr2:21444047-22193831	882	0	0	0	0	0.0295937	0	0	0	0	0	0	0	0	0
AC067960.1		lincRNA	chr2:121839013-121846302	812	0	0	0	0	0	0	0	0	0	0	0	0	0	0
AC067961.1		lincRNA	chr2:226264426-226265304	574	0	0	0	0	0	0	0	0	0	0	0	0	0	0
AC067968.3		lincRNA	chr19:44527756-44529414	566	0	0	0	0	0.092232	0	0	0	0	0.0548835	0	0	0.0491688	0
AC067969.1		antisense	chr19:39017594-39019195	570	0	0	0	0	0	0	0	0	0	0	0	0	0	0
AC067969.2		antisense	chr19:39026157-39027768	552	0	0	0	0	0	0	0	0	0	0	0	0	0	0
AC068039.1	Uncharacterized protein	protein_coding	chr2:172560844-172567314	66	0	0	0	0	0	0	0	0	0	0	0	0	0	0
AC068039.4		antisense	chr2:172629992-172632354	2102	0.0793917	0.206892	0.0909422	0.0135671	0.136593	0.111024	0.0820336	0.101554	0.123253	0.192118	0.221271	0.101489	0.185354	0.103817
AC068057.1		lincRNA	chr2:105320216-105321967	709	0	0.0360812	0.067405	0	0	0.0470225	0	0.0376353	0	0	0.140574	0	0	0.038474
AC068057.2		lincRNA	chr2:105363096-105374177	3751	0.00635569	0	0	0.0228084	0.0278344	0.00888802	0	0.120932	0	0.0248446	0	0.0252768	0.0816115	0.123628
AC068134.6		lincRNA	chr2:233285371-233286171	576	0	0	0	0	0	0	0	0	0	0	0	0	0	0
AC068134.8		antisense	chr2:233244345-233246384	680	0	0	0	0	0	0	0	0	0	0	0	0	0	0
AC068138.1		lincRNA	chr2:227044760-227050087	1134	0.0840924	0.0225587	0.0842859	0.0251482	0	0	0.0868907	0	0.0285579	0.0273933	0.117186	0.0209024	0	0
AC068196.1		lincRNA	chr2:181940778-181970695	833	0	0	0	0	0	0	0	0	0	0	0	0	0	0
AC068282.3		lincRNA	chr2:128146706-128158156	2690	1.46232	0.218727	1.1459	1.26158	0.261987	0.23548	0.934059	0.148792	0.951075	1.14325	1.19798	0.264349	0.175874	0.38534
AC068286.1		lincRNA	chr2:15026771-15047788	467	0	0	0	0	0	0	0	0	0	0	0	0	0	0
AC068483.1		lincRNA	chr2:129821419-129829298	660	0	0	0	0	0	0	0	0	0	0	0	0	0	0
AC068489.1		lincRNA	chr2:222502263-222506533	261	0	0	0	0	0	0	0	0	0	0	0	0	0	0
AC068490.1		lincRNA	chr2:22167481-22188423	579	0	0	0	0	0	0	0	0	0	0	0	0	0	0
AC068490.2		lincRNA	chr2:22156208-22753977	636	0	0	0	0	0	0	0	0	0	0	0	0	0	0
AC068491.2		lincRNA	chr2:112022860-112037457	617	0	0	0	0	0	0	0	0	0	0	0	0	0	0
AC068492.1		lincRNA	chr2:136835462-136836083	469	0	0	0	0	0	0	0	0	0	0	0	0	0	0
AC068499.10		antisense	chr19:18315540-18331290	1212	0.0786805	0.105534	0.0197154	0.0941191	0.0861441	0.0275074	0.0609741	0.044032	0.293921	0.0768912	0.0548222	0.0586716	0.505156	0.0225066
AC068533.7		protein_coding	chr7:65552756-65617228	878	0	0	0	0	0	0	0	0	0	0	0	0	0	0
AC068535.2		lincRNA	chr2:105027659-105032070	471	0	0	0	0	0	0	0	0	0	0	0	0	0	0
AC068535.3		lincRNA	chr2:105028685-105030466	493	0	0	0	0	0	0	0	0	0	0	0	0	0	0
AC068535.4		lincRNA	chr2:105104916-105126967	1457	0	0	0	0	0	0	0	0	0	0	0	0	0	0
AC068538.4		lincRNA	chr2:101223490-101225820	654	0	0	0	0	0	0	0	0	0	0	0	0	0	0
AC068542.1		antisense	chr2:115586009-115591125	665	0	0	0	0	0	0	0	0	0	0	0	0	0	0
AC068542.2		antisense	chr2:115591407-115593165	624	0	0	0	0	0	0	0	0	0	0	0	0	0	0
AC068580.6		antisense	chr11:1781578-1783716	2015	0.0354941	0.0253911	1.00798	0.0283058	0.479286	0.0330908	0	0.0132424	0.0321436	0.0154164	0	0.0117634	0	0.05415
AC068580.7		lincRNA	chr11:1798160-1799618	338	0	0	0	0	0	0	0	0	0	0	0	0	0	0
AC068610.3		lincRNA	chr7:114719012-114766368	1830	0.0260549	0.013979	0.0261148	0	0	0.0546541	0.0403828	0.0583244	0.0176966	0.0339498	0.0181542	0.0388579	0	0.0894362
AC068610.5		lincRNA	chr7:114701591-114871409	565	0	0	0	0	0	0	0	0	0	0	0	0	0	0
AC068620.1	Uncharacterized protein	protein_coding	chr4:57276682-57277131	450	0.211913	0.0568479	0.1062	0.0633735	0.0580037	0.0740866	0	0	0	0	0	0.158022	0	0.121236
AC068718.1		lincRNA	chr2:188577543-189152418	1273	0.374551	0.261241	0.168936	0.515252	0.635626	0.445218	0.464418	0.503065	0.610552	0.756469	0.887319	0.409641	0.349782	0.385707
AC068831.10		antisense	chr15:91565849-91579841	3429	0.0764777	0.0223811	0.0209056	0.0499004	0.0532842	0.0972265	0.0287355	0.0311267	0.0472218	0.0271776	0.0484431	0.0622134	0.0162319	0.0238653
AC068831.15		antisense	chr15:91463448-91464416	795	0	0	0.0601133	0	0	0	0	0.067128	0	0.0390743	0	0.0298155	0	0.034312
AC068831.3		antisense	chr15:91475816-91478360	367	0.129919	0.0697045	0.195327	0.0777059	0.142243	0.181684	0	0	0	0.169286	0	0	0.15166	0.148654
AC068831.6		antisense	chr15:91495469-91498455	1858	0	0	0	0.0153488	0.0140483	0	0	0.0143614	0.104579	0	0.0178807	0.0127574	0.0149782	0
AC068858.1		lincRNA	chr11:44995453-44999579	1239	0	0	0	0	0	0	0	0	0	0	0	0	0	0
AC068987.1	HCG1997999; cDNA FLJ33996 fis, clone DFNES2008881	protein_coding	chr12:52203789-52206636	2848	0	0	0	0	0	0	0	0	0	0	0	0	0	0
AC069155.1		antisense	chr2:217168048-217186460	575	0	0	0	0.247983	0.226971	0.115962	0.128523	0.649683	0.0563212	0.0540244	0.80889	0.453455	0.193597	0.332081
AC069257.8		antisense	chr3:195977413-195978525	429	0	0	0	0	0	0	0	0	0	0	0	0	0	0
AC069277.2		lincRNA	chr3:6532166-6777816	3023	0.0315451	0	0	0	0	0	0	0	0	0	0	0	0	0
AC069278.4		lincRNA	chr19:44978645-44979403	759	0.75384	1.14595	1.03892	1.20234	1.10047	0.571023	0.973657	0.914056	1.19469	0.327421	1.13805	1.03058	0.989983	0.610971
AC069363.1		antisense	chr17:34400226-34417480	1706	0	0	0	0	0	0	0	0	0	0	0	0	0	0
AC069368.3	Uncharacterized protein	protein_coding	chr15:65134082-65223118	1277	0	0	0	0	0	0	0	0	0.02536	0	0	0	0	0
AC069394.1		lincRNA	chr2:138859454-138863475	553	0	0	0	0	0	0	0	0.0482521	0	0	0	0	0	0
AC069513.4		lincRNA	chr3:195382436-195384798	1684	0.0141569	0.0607638	0.0283789	0	0.0619992	0.0197975	0.0585119	0.0158452	0.0769233	0	0.0197282	0.0422268	0.0661034	0.0323967
AC069547.1	HCG1745369; PRO3073; Uncharacterized protein	protein_coding	chr10:52094298-52095876	1579	0	0	0	0	0	0	0	0	0	0	0	0	0	0
AC069547.2	Uncharacterized protein	protein_coding	chr10:52152766-52154321	1556	0	0	0	0	0	0	0	0	0	0	0	0	0	0
AC072062.1		antisense	chr2:215674953-215827998	2108	0.316663	0.26698	0.102019	0.108228	0.148586	0.253047	0.198657	0.379745	0.27653	0.176835	0.0630404	0.0787112	0.092413	0.168223
AC072062.3		antisense	chr2:215886722-215906980	1680	0.0141906	0	0.0142232	0	0.310734	0.0198446	0	0	0	0	0.0197752	0	0	0.0162369
AC073046.25		lincRNA	chr2:74212259-74213470	390	0.244515	0.196781	0.183808	0.365616	0.133855	0.0854846	0.44214	0.547352	0.415189	0.876165	0.0851853	0.425444	0.285431	0.489606
AC073063.1		protein_coding	chr7:99040552-99040747	51	0	0	0.468531	0	0	0	0.48301	1.04641	0	0	0	0	0	1.06973
AC073071.1		lincRNA	chr7:109162038-109237223	388	0	0	0	0	0	0	0	0	0	0	0	0	0	0
AC073072.5		antisense	chr7:22765014-22767239	1364	0.139825	0.0187548	0.10511	0.146354	0.153089	0.342189	0.252837	0.254314	0.237425	0.204968	0.316635	0.660356	0.14282	0.399971
AC073094.4		lincRNA	chr7:1306989-1308903	433	0	0	0	0	0	0	0	0	0	0	0	0	0	0
AC073115.6		lincRNA	chr7:46009256-46019790	555	0.0429553	0	0.0430542	0	0	0	0.0443847	0	0.0583508	0.111942	0.23944	0	0	0.0491496
AC073115.7		lincRNA	chr7:46030504-46040497	532	1.61325	1.73108	1.4373	1.9834	1.81534	2.00535	2.08366	1.5047	2.31319	2.68599	1.87344	1.20299	1.62165	1.99971
AC073128.10		antisense	chr2:219765533-219795358	1011	0	0	0	0	0	0	0	0	0	0	0	0	0	0
AC073130.3		antisense	chr7:115877983-115967950	919	0.129707	0.0278363	0.0520023	0.310316	0.142011	0.0362775	0.0804141	0.174211	0.105717	0.135208	0.144602	0.20634	0	0.0296823
AC073133.1		lincRNA	chr7:156230483-156238282	2698	0	0	0	0	0.0193489	0	0	0	0.0240065	0	0	0.00878551	0.0206297	0
AC073133.2		lincRNA	chr7:156225217-156228527	432	0	0	0.0553126	0	0	0	0	0	0	0	0	0	0	0
AC073188.1		protein_coding	chr7:62858414-62858860	447	0	0	0	0	0	0	0	0	0	0	0	0	0	0
AC073218.1		lincRNA	chr2:34608855-34860407	567	0	0	0	0	0	0	0	0	0	0	0	0	0	0
AC073218.2		lincRNA	chr2:34902646-34963298	3186	0	0	0	0	0	0	0	0	0	0	0	0	0	0
AC073218.3		lincRNA	chr2:34960042-34962185	171	0	0	0	0	0	0	0	0	0	0	0	0	0	0
AC073236.3		lincRNA	chr7:153097005-153111048	3487	0	0	0	0	0	0	0	0	0	0	0	0	0	0
AC073254.1		antisense	chr2:233445658-233476681	3046	0.054787	0.0251952	0.109826	0.0748998	0.0942608	0.0328355	0.0646974	0.0788413	0.0637913	0.0815864	0.0654411	0.0389089	0.0548185	0.0358215
AC073257.1		lincRNA	chr2:121311319-121315685	523	0	0	0	0	0	0	0	0	0	0	0	0	0	0
AC073257.2		lincRNA	chr2:121300485-121301902	528	0	0	0.271535	0	0.247175	0.441994	0.139963	0	0	0.0588334	0.251684	0.0448926	0	0
AC073283.4		lincRNA	chr2:47419544-47572213	3552	0.00671177	0	0.0470905	0.0401437	0.00734844	0.0563158	0	0.0300489	0.00911732	0	0.00935312	0	0.00783489	0
AC073283.7		antisense	chr2:47294961-47298343	860	0.0277212	0.118984	0.0555699	0.165803	0.242806	0.155065	0.257793	0.155136	0.33891	0.252847	0.386306	0.082686	0.323599	0.0634373
AC073284.4		lincRNA	chr2:216139715-216142670	404	0	0	0	0	0	0	0	0	0	0	0	0	0	0
AC073316.1		antisense	chr7:3303664-3342084	982	0	0.0521009	0	0	0	0	0	0.135862	0	0	0	0	0	0
AC073316.2		lincRNA	chr7:3236258-3237888	418	0	0	0	0	0	0	0	0	0	0	0	0	0	0
AC073321.3		antisense	chr2:217455149-217471661	1184	0	0	0	0	0	0	0	0	0	0	0	0	0	0
AC073321.4		lincRNA	chr2:217469494-217475925	654	7.14477	7.5493	8.98805	7.80541	6.70501	10.8071	6.89287	2.04001	8.0219	5.84232	6.09583	7.21248	7.78716	8.25849
AC073325.1		lincRNA	chr7:45500311-45581781	542	0	0	0	0	0	0.184533	0	0	0	0	0	0	0	0
AC073333.1	Uncharacterized protein	protein_coding	chr7:16828866-16829246	381	0	0	0	0	0	0	0	0	0	0	0	0	0	0
AC073333.8		antisense	chr7:16735496-16759523	648	0.294323	0.157911	0.1475	0.220047	0.0805607	0.565939	0	0.20589	0.449788	0.335568	0.0512689	0.0365792	0.257681	0
AC073342.1	HCG2002387; Uncharacterized protein	protein_coding	chr7:142919163-142919360	198	0	0	0	0	0	0	0	0	0	0	0	0	0	0
AC073342.12		antisense	chr7:142952357-142984473	930	0.0256346	0.0275071	0.102774	0	0.0280663	0.0358484	0.0264877	0	0.0696445	0	0	0.0509749	0.0897726	0
AC073343.1	Uncharacterized protein	protein_coding	chr7:6713376-6715991	1456	1.3099	0.966336	0.722103	1.05768	0.896348	0.641134	1.53959	0.971305	1.4235	1.38679	1.0496	0.276756	0.974798	1.01169
AC073343.13		antisense	chr7:6703605-6748532	1374	0.19086	0.148947	0.1913	0.435866	0.189968	0.169849	0.250997	0.271883	0.282836	0.429561	0.362689	0.120759	0.182289	0.218383
AC073409.1		lincRNA	chr2:124200842-124202021	269	0	0	0	0	0	0	0	0	0	0	0	0	0	0
AC073528.1		protein_coding	chr12:77949297-77950568	42	0	0	0	0	0	0	0	0	0	0	0	0	0	0
AC073569.1		protein_coding	chr12:80198742-80202321	30	0	0	0	0	0.870056	0	0	0	1.07949	0	0	0	0.927651	0
AC073610.5	Uncharacterized protein	protein_coding	chr12:49315767-49333446	385	0	0	0	0	0	0	0	0	0	0	0	0	0	0
AC073626.2		antisense	chr7:114054299-114059930	582	0	0	0	0	0	0	0	0	0	0	0	0	0	0
AC073628.1		lincRNA	chr2:78143060-78145135	635	0	0	0	0	0	0	0	0	0	0	0	0	0	0
AC073635.5		antisense	chr7:76875657-76887440	570	0	0	0	0	0	0	0	0	0	0	0	0	0	0
AC073636.1		lincRNA	chr2:177710721-177714156	646	0	0	0	0	0	0	0	0	0	0	0	0	0	0
AC073641.2		antisense	chr2:224830418-224832423	429	0	0	0	0	0.060843	0	0.0574208	0	0	0	0	0	0	0.190756
AC073657.1	Uncharacterized protein	protein_coding	chr15:42073346-42076229	183	0	0	0	0	0	0	0	0	0	0	0	0	0	0
AC073834.3		antisense	chr2:178467817-178483300	590	0	0	0	0	0.0442401	0	0	0.0452261	0	0	0	0	0	0
AC073842.19		antisense	chr7:99728587-99738062	342	0	0	0	0	0.0763207	0	0	0.0780216	0	0	0.0971412	0	0.0813729	0
AC073869.19		lincRNA	chr2:132160474-132166622	1861	0	0	0	0	0	0	0	0	0	0	0	0	0	0
AC073928.2		lincRNA	chr2:140861152-140889349	444	0	0	0	0	0	0	0	0	0	0	0	0	0	0
AC073934.6		antisense	chr7:127284739-127292066	495	0	0	0	0	0	0	0	0	0	0	0	0	0	0
AC073957.15		antisense	chr7:1068661-1083527	535	0	0	0.0446637	0	0	0	0	0	0	0	0	0	0	0
AC073987.1		lincRNA	chr2:103726217-103792718	638	0	0	0	0	0	0	0	0	0	0	0	0	0	0
AC074011.2		antisense	chr2:28856148-28887406	581	0	0	0	0	0	0	0	0	0	0	0	0	0.0478993	0
AC074019.1		lincRNA	chr2:229548253-229549296	427	0	0	0	0	0	0	0	0	0	0	0	0	0	0
AC074091.13	Uncharacterized protein	protein_coding	chr2:27928653-27938599	2860	0.0166715	0.0178892	0.0250647	0	0	0.011657	0.0172262	0.00932986	0	0	0.0116162	0.0414394	0	0
AC074117.10		antisense	chr2:27579113-27590489	3412	0.670767	1.15462	0.798369	0.442983	0.611997	0.517868	0.714747	0.703841	0.797279	0.710139	0.59395	1.09763	0.513851	0.631584
AC074138.3		lincRNA	chr19:37176342-37178351	1138	0.356136	0.831738	0.524935	0.400957	0.596347	0.585922	0.324695	0.164133	0.483779	0.354862	0.291936	0.562381	0.464641	0.359552
AC074183.4		lincRNA	chr7:84568665-84569561	782	0.762154	1.30852	0.519458	0.364681	0.600806	0.895292	0.913519	0.750684	1.03532	1.35061	0.637256	0.879023	0.569402	0.523236
AC074212.3	Uncharacterized protein	protein_coding	chr19:46236509-46267792	2749	0	0.00930577	0	0	0.0189899	0	0.0089609	0	0	0	0.0241704	0.017245	0	0.0099229
AC074212.5		antisense	chr19:46268043-46273064	2600	0.284248	0.265655	0.22976	0.329055	0.200782	0.243631	0.17054	0.246308	0.236658	0.227006	0.153334	0.4376	0.246184	0.104916
AC074212.6		antisense	chr19:46271054-46275762	1119	0.575232	0.4115	0.363017	0.535192	0.676451	0.41711	0.242153	0.286149	0.37623	0.638492	0.207825	0.338921	0.57201	0.438789
AC074289.1		antisense	chr2:64370373-64479993	2453	0	0	0.0194823	0.0232516	0.0106407	0	0.0100422	0	0	0	0.0541741	0	0	0
AC074363.1		lincRNA	chr2:168149681-168414843	462	0	0.110743	0	0	0	0	0	0	0	0	0	0	0	0
AC074366.3		antisense	chr2:38895830-38898563	552	0	0	0	0	0	0	0	0	0	0	0	0	0	0
AC074389.5		lincRNA	chr7:1660290-1661041	437	0	0	0	0	0	0	0	0.0610604	0	0	0	0	0	0
AC074389.6	LOC401296 protein; Uncharacterized protein	protein_coding	chr7:1732446-1733961	1423	0	0	0	0	0	0	0	0	0	0	0	0	0	0
AC074389.7		lincRNA	chr7:1731542-1732086	454	0	0	0	0	0	0	0	0	0	0	0	0	0	0
AC074389.9		lincRNA	chr7:1778266-1781927	989	0.0241053	0	0	0.0576705	0	0	0	0	0	0	0	0	0	0
AC074391.1		lincRNA	chr2:65663845-66311773	3676	0.194561	0.118304	0.188508	0.170674	0.25562	0.199526	0.214438	0.283094	0.149766	0.16901	0.198828	0.180548	0.310395	0.356188
AC078842.3		lincRNA	chr7:137029676-137039229	553	0.129332	0.277558	0.0432099	0	0	0	0	0	0.0585619	0.168521	0	0.128589	0.0503246	0.147982
AC078842.4		lincRNA	chr7:137003339-137011700	1890	0	0	0	0	0	0	0	0	0	0	0	0	0	0
AC078851.1		lincRNA	chr2:140582465-140583446	298	0	0	0	0	0	0	0	0	0	0	0	0	0	0
AC078883.3		antisense	chr2:173328990-173330750	1077	0.110679	0.118763	0.443734	0.423667	0.533182	0.216688	0.526064	0.0247757	0.180416	0.0576862	1.07965	0.638251	0.103359	3.08999
AC078883.4		antisense	chr2:173292502-173293331	558	0	0	0	0.0511077	0	0	0	0	0.0580371	0	0	0.0424791	0.0498737	0
AC078925.1	Uncharacterized protein	protein_coding	chr12:131514221-131514769	507	0	0	0	0	0	0	0	0	0	0	0	0	0	0
AC078941.1		lincRNA	chr2:67350489-67442451	2788	0.017102	0.0275268	0.0342827	0.0511443	0	0.011958	0.0618489	0.0095708	0	0.0111421	0.0357485	0.0340076	0.0299457	0.0195682
AC078942.1		antisense	chr7:158330187-158332571	589	0	0	0	0	0	0	0	0	0	0	0	0	0	0
AC079117.1		antisense	chr2:77213091-77236917	1000	0	0	0	0	0	0	0	0	0	0	0	0	0	0
AC079135.1		antisense	chr2:237076090-237203570	1115	0	0	0	0.0255768	0	0	0	0	0	0	0	0	0	0
AC079145.4		antisense	chr2:20189978-20203971	541	0.528803	0.331	0.220842	0.316282	0.0482471	0.246499	0.227667	0.443901	0.179583	0	0.061409	0.262883	0.154323	0.201686
AC079150.3		lincRNA	chr2:154194219-154213936	357	0	0	0	0	0	0	0	0	0	0	0	0	0	0
AC079154.1		antisense	chr2:124774435-124782750	542	0	0	0	0	0	0	0	0	0	0	0	0	0	0
AC079163.1		lincRNA	chr2:146358475-146360991	407	0	0	0	0	0	0	0	0	0	0	0	0	0	0
AC079210.1	Uncharacterized protein; cDNA FLJ45097 fis, clone BRAWH3031054	protein_coding	chr17:66539369-66542970	3602	0.0066186	0.0213061	0.0265353	0.0158346	0.0942037	0	0.170971	0.00740794	0.035963	0.0172482	0.064563	0.0592254	0.10044	0.0302921
AC079305.10		antisense	chr2:178129087-178130243	499	0.0477759	0.153797	0.526745	0	0.26154	0.0668116	0.0987315	0.160421	0.259597	0.24901	0.199733	0.142505	0.111541	0.218662
AC079305.11		lincRNA	chr2:177855236-178029244	946	0	0	0	0	0	0	0	0	0	0	0	0	0	0
AC079305.8		antisense	chr2:178020350-178077390	218	0	0	0.10961	0	0.119732	0	0	0.122401	0	0	0	0	0	0.125129
AC079341.1	Uncharacterized protein	protein_coding	chr4:122685740-122687962	2223	0.0750703	0	0.0752431	0.0513146	0.0469666	0.0449919	0.0221624	0.0480133	0.116544	0.195635	0.0298896	0.170604	0.11267	0.0858958
AC079354.1	uncharacterized protein KIAA2012	protein_coding	chr2:202937978-203062585	7977	0.0119545	0.00962075	0.00299549	0.0572006	0.029449	0.0167176	0.0277926	0.00334504	0.016239	0	0.233226	0.112915	0.0523308	0.00683917
AC079354.2	Uncharacterized protein	protein_coding	chr2:203104292-203104435	144	0.331114	2.8424	2.82094	4.55497	2.3564	2.54673	2.39493	0.926507	2.02404	2.15722	0.692131	1.48146	0.966303	2.65203
AC079354.3		antisense	chr2:202978349-202981781	3093	0.0693701	0.0827079	0.0540787	0.110642	0.0759505	0.0215577	0.0716785	0.00862703	0.0104703	0	0.236305	0.191588	0.206944	0.0264579
AC079354.5		antisense	chr2:203043383-203044114	311	0.306626	0.493535	0.076833	0.45849	0.167856	0.321598	0.712867	0.0857987	0.416524	0.0998844	0.53412	0.762164	0.089484	0.350843
AC079466.1		lincRNA	chr19:29097595-29106136	4453	0	0	0	0	0.0117232	0	0	0	0	0	0	0	0.0374977	0.00612577
AC079584.2		lincRNA	chr2:144557036-144577168	464	0	0	0	0	0	0	0	0	0	0	0	0	0	0
AC079586.1		lincRNA	chr2:129999746-130031421	2213	0	0	0	0	0	0	0	0	0	0	0	0	0	0
AC079602.1		protein_coding	chr12:121407641-121410095	2455	0	0.0104202	0	0	0	0	0.010034	0	0	0	0	0	0	0
AC079610.2		lincRNA	chr2:214141276-214148929	1727	0.069022	0.0740636	0.0276723	0.0165131	0.0151139	0.0193046	0.156901	0.169958	0.075008	0.0539618	0.019237	0.0823508	0.0322287	0
AC079612.1	Uncharacterized protein; cDNA FLJ45964 fis, clone PLACE7014396	protein_coding	chr2:240499995-240507788	3700	0	0	0.0129162	0	0	0	0	0.100964	0	0	0	0	0	0
AC079612.2		lincRNA	chr2:240547392-240552533	348	0	0	0	0	0	0	0	0	0	0	0	0	0	0
AC079630.2		lincRNA	chr12:40550041-40561509	664	0	0	0	0	0	0	0	0	0	0	0	0	0	0
AC079630.4		antisense	chr12:40579811-40617605	585	0.16301	0.393562	0.285924	0.194995	0.223091	0.569897	0	0.456126	0.0553585	0.318606	0.11358	0.0405185	0.0475718	0.186517
AC079742.4		antisense	chr7:6618196-6628605	357	0	0.143314	0	0	0.0731139	0.0933865	0.0690015	0	0.0907135	0	0	0.132792	0.155908	0.229227
AC079767.4		lincRNA	chr2:208527099-208531748	492	0	0	0	0	0	0	0	0	0	0	0	0	0	0
AC079776.1		lincRNA	chr2:130626766-130635126	563	0.0846898	0.0908759	0	0	0	0	0	0	0	0	0	0	0	0
AC079776.3		lincRNA	chr2:130680750-130704276	2398	0	0	0	0	0	0	0	0	0	0	0	0	0	0
AC079779.5		lincRNA	chr2:305111-314367	3206	0	0	0	0	0	0	0	0	0	0	0	0	0	0
AC079779.6		lincRNA	chr2:317912-342118	1505	0.0158407	0	0.11114	0	0	0	0	0	0.0215181	0	0	0	0	0
AC079779.7		antisense	chr2:197569-202605	4775	0	0	0	0	0	0	0	0	0	0	0	0	0	0
AC079790.2		antisense	chr2:152954842-152965716	507	0	0	0	0	0	0	0	0	0	0	0	0	0	0
AC079799.2		antisense	chr7:82984470-82991582	331	0	0	0	0	0	0	0	0	0	0	0	0	0	0
AC079807.2		antisense	chr2:48132817-48134949	856	0.222806	0.41839	0.223318	0.133262	0.274433	0.116842	0.23022	0.374066	0.15133	0.145159	0.155244	0.858414	0.195067	0.159334
AC079807.4		lincRNA	chr2:48168835-48468122	2881	0	0	0	0	0	0	0	0	0	0	0	0	0	0
AC079896.1		lincRNA	chr2:82210396-82232824	488	0	0	0	0	0	0	0	0	0	0	0	0	0	0
AC079922.3		lincRNA	chr2:113399409-113403267	2022	1.27336	2.26464	1.63082	1.83351	1.29088	2.14346	0.670051	1.20088	0.784793	0.399439	1.21585	1.19572	0.550535	0.809438
AC079988.3		lincRNA	chr2:121935903-121940156	544	0	0	0	0	0	0	0	0	0	0	0	0	0	0
AC080094.1		lincRNA	chr2:17151301-17155764	201	0	0	0.118881	0	0	0	0	0	0	0	0	0	0	0
AC083843.1		lincRNA	chr8:135804263-135810515	6253	0.17538	0.216828	0.271318	0.109457	0.217062	0.207935	0.193034	0.247503	0.33146	0.2782	0.239086	0.0909771	0.324893	0.40134
AC083843.2		lincRNA	chr8:135844990-135846725	849	0	0	0	0	0	0	0	0	0	0.036589	0	0	0	0
AC083843.3		lincRNA	chr8:135850312-135854880	519	0	0	0	0.109896	0.100584	0	0	0	0	0	0	0	0	0
AC083862.1	Uncharacterized protein	protein_coding	chr7:134832797-134832916	120	0	0	0	0	0	0	0	0	0	0	0	0	0	0
AC083864.3		lincRNA	chr7:36069221-36095041	482	0	0	0	0	0	0	0	0	0	0	0	0	0	0
AC083867.4		lincRNA	chr7:137848186-137849383	457	0	0	0	0	0	0	0	0	0	0	0	0	0	0
AC083949.1		antisense	chr2:42370378-42397441	947	0.0503489	0.108053	0.0252324	0.0301141	0.055125	0	0	0.0845303	0.0341972	0	0.21049	0.0250299	0	0.0576094
AC084018.1		lincRNA	chr12:122233173-122241812	4769	2.14957	2.28512	2.98125	1.25578	2.22212	1.35621	1.80787	2.28283	1.61618	1.28972	1.35146	2.40562	1.83235	3.24888
AC084082.3		lincRNA	chr8:67024902-67027440	1187	0	0	0	0	0	0	0	0	0.0545657	0.0785106	0	0	0.0234453	0
AC084121.16		protein_coding	chr8:7636113-7638935	1587	0	0	0	0	0	0	0	0	0	0	0	0	0	0
AC084125.4		antisense	chr8:145660602-145665354	895	0.426193	0.714569	0.507269	0.764731	0.641605	0.372503	0.412852	0.715532	0.976969	0.624752	1.63327	0.476715	1.36816	0.975304
AC084149.1		lincRNA	chr2:77899341-77900918	797	0	0	0	0	0	0	0	0	0	0	0	0	0	0
AC084149.2		lincRNA	chr2:77879539-77881794	284	0	0	0	0	0	0	0	0	0	0	0	0	0	0
AC084193.1		lincRNA	chr2:80926513-81097315	769	0	0	0	0	0	0	0	0	0	0	0	0	0	0
AC084219.3		antisense	chr19:44598503-44603864	2139	0	0	0	0	0	0	0	0	0.0151401	0	0	0	0	0
AC084219.4		antisense	chr19:44609616-44617298	3488	0.676657	0.953441	1.36328	0.735845	1.50414	0.592608	2.06927	2.04256	2.00548	0.961845	1.21917	1.61057	1.03722	0.782054
AC084809.2		antisense	chr17:31203777-31205655	591	0.242032	0.389567	0.363884	0	0.132496	0.112822	0.0416811	0.135449	0.273982	0.262809	0.112427	0.120321	0	0.0461557
AC084809.3		lincRNA	chr17:31232680-31233602	512	0	0	0.37336	0.111399	0	0.0651152	0	0.052116	0	0	0.129775	0.0462955	0	0.21311
AC087073.1		lincRNA	chr2:52600256-52617150	604	0	0	0	0	0	0	0	0	0	0	0	0	0	0
AC087239.1	Uncharacterized protein	protein_coding	chr12:25381515-25390840	111	0	0	0	0	0	0	0	0	0	0	0	0	0	0
AC087294.2		antisense	chr17:21117644-21133348	1519	0.094168	0.151569	0.0471923	0.075097	0.103101	0.153636	0.291905	0.263496	0.127919	0.0818013	0.0656134	0.249673	0.293135	0.287326
AC087393.1		lincRNA	chr17:20978869-20993928	750	0.0635738	0	0	0.190121	0.139209	0	0	0.106734	0	0.165675	0.132889	0.0632088	0.0742121	0.0363707
AC087430.1		lincRNA	chr3:1049819-1054618	3699	0	0	0	0	0	0	0	0	0	0	0	0	0	0
AC087477.1	Uncharacterized protein	protein_coding	chr15:96904487-96904900	414	0.057585	0	0	0.206653	0	0	0.0595013	0.193358	0	0	0	0	0.134442	0
AC087491.2		lincRNA	chr17:37775866-37778766	616	0.0774032	0	0	0	0	0.0541217	0.079979	0.0433172	0	0	0	0	0	0
AC087499.10		lincRNA	chr17:20516225-20536547	620	0.961298	1.19656	1.69578	1.97787	1.43138	1.39809	1.27141	1.37721	1.20137	1.30269	1.12527	2.02625	0.987499	0.879937
AC087501.1		antisense	chr17:9355514-9373331	715	0	0.0715568	0	0	0	0	0.0344525	0	0.181173	0.0434462	0	0	0	0
AC087645.1	Uncharacterized protein	protein_coding	chr17:76210462-76220740	1011	0.801747	0.0253032	0.330891	0	0	0	0	0	0.192194	0.184356	0	0	0	0
AC090044.1		lincRNA	chr3:577914-887698	4075	0.0292518	0	0	0.069983	0.0128106	0	0.0120901	0.00654807	0.00794717	0	0	0	0.0136587	0
AC090044.2		lincRNA	chr3:898807-899774	497	0	0	0	0.172141	0.157555	0.0670804	0	0	0.130321	0	0	0	0.055995	0
AC090186.1	Uncharacterized protein	protein_coding	chr8:52730143-52730969	827	0	0	0	0	0	0	0	0	0	0	0	0	0.0336512	0
AC090286.4		antisense	chr17:18854938-18857462	1489	0	0	0	0	0	0	0	0	0	0	0	0	0	0
AC090427.1	Uncharacterized protein	protein_coding	chr19:14834747-14835121	285	0.1673	0.0897599	0	0	0	0.116979	0.172867	0	0	0	0	0	0	0
AC090505.1		lincRNA	chr3:194548619-194553321	464	0	0	0	0	0	0	0	0	0	0	0	0	0	0
AC090505.4		lincRNA	chr3:194485967-194489441	553	0	0	0	0	0	0	0	0	0	0	0	0	0	0
AC090505.6		lincRNA	chr3:194429150-194502897	4181	0	0	0	0	0	0	0	0	0	0	0	0	0	0.0130486
AC090574.1	Uncharacterized protein	protein_coding	chr8:70850403-70850635	233	0	0	0	0	0	0	0	0	0	0	0	0	0	0
AC090587.5		antisense	chr11:3875548-3876739	494	0.144778	0.0517845	0.145112	0.115458	0.0528374	0.202463	0	0.32409	0.131112	0.125765	0	0.0479824	0.22534	0
AC090616.2	Uncharacterized protein	protein_coding	chr17:30468245-30470154	1599	0.0447283	0	0	0.0178349	0.179561	0	0.0616223	0.0500627	0.0405062	0.0582815	0.0415538	0.088943	0.052213	0.102357
AC090617.1		antisense	chr17:2116991-2117708	404	0	0	0.295731	0.423536	0.129216	0.0825222	0.0609741	0	0	0	0	0.0586716	0.206655	0
AC090627.1		antisense	chr17:46371709-46386124	1561	0	0	0	0	0	0	0	0	0	0	0	0	0	0
AC090673.2	Uncharacterized protein	protein_coding	chr12:66291518-66317967	204	0	0	0	0	0	0	0	0	0	0	0	0	0	0
AC090696.2		antisense	chr15:28020767-28021944	418	0	0	0	0	0	0	0	0	0	0	0	0	0	0
AC090952.5		antisense	chr3:14689701-14690939	446	0	0.114716	0	0	0	0	0	0.0598282	0	0	0	0	0	0
AC090957.2		antisense	chr3:14806459-14808947	1147	0	0	0	0	0	0	0	0	0	0	0	0	0	0
AC091132.1		antisense	chr17:43530210-43541431	769	0	0	0	0	0	0	0.0960995	0	0	0	0	0.0308236	0	0
AC091133.1		antisense	chr17:47009153-47014462	483	4.83714	1.11224	1.13786	0.885655	0.810611	1.51855	0.612013	0.939167	0.670491	1.35061	1.10053	0.392601	1.03713	0.903621
AC091150.1	HCG1818186; Uncharacterized protein	protein_coding	chr18:45778672-45779208	537	0	0	0	0	0	0	0	0	0	0	0	0	0	0
AC091153.4		antisense	chr17:4578674-4600126	384	0	0	0	0	0	0	0	0	0	0	0	0	0	0
AC091177.1		antisense	chr17:29283298-29283979	545	0	0	0	0	0	0	0	0	0	0	0	0	0	0
AC091199.1		lincRNA	chr17:36158869-36162759	478	0	0	0.0499897	0	0	0	0	0	0	0	0	0	0	0
AC091493.2		lincRNA	chr3:16729493-16738986	411	0	0	0	0.0693871	0	0	0	0	0	0	0	0	0	0
AC091633.3		antisense	chr3:195270871-195277400	1041	0.160309	0.0982961	0.0459079	0.0273949	0.125368	0.0960777	0.165643	0.153795	0.155546	0.179043	0.0319138	0.091079	0.0534669	0.183426
AC091705.1		lincRNA	chr7:25587382-25590682	209	0	0	0	0	0	0	0	0	0	0	0	0	0	0
AC091729.7		antisense	chr7:1114086-1117672	869	0	0	0	0	0	0	0	0	0	0	0	0	0	0
AC091729.8		antisense	chr7:1120499-1121814	302	0	0	0	0	0	0	0	0	0	0	0	0	0	0
AC091729.9		antisense	chr7:1200010-1204903	2002	1.81004	1.86559	3.34197	3.6894	1.1734	2.53123	1.62419	2.93224	3.04112	3.49121	1.80881	2.13117	2.11293	1.52604
AC091770.3		lincRNA	chr7:48700171-48702901	373	0	0	0	0	0	0	0	0	0	0	0	0	0	0
AC091801.1	LOC392621; Uncharacterized protein	protein_coding	chr7:3179868-3214287	1725	0.0552816	0	0	0	0	0	0	0	0	0.0360163	0	0	0	0
AC091814.2		lincRNA	chr12:10089178-10096094	979	0	0	0	0	0	0	0	0	0	0	0	0	0	0
AC091814.3		lincRNA	chr12:10100736-10105935	3956	0	0	0.00604021	0	0	0	0	0	0	0	0	0	0	0
AC091878.1		antisense	chr5:17130137-17217156	2941	0.137805	0.165267	0.040624	0.0484836	0.0976261	0.0340078	0.100511	0	0.0330344	0.0633744	0.0225925	0.0241788	0.0094626	0.0371004
AC091948.1	Uncharacterized protein	protein_coding	chr5:147698550-147701891	123	0	0	0	0	0	0	0	0	0	0	0	0	0	0
AC091962.3		lincRNA	chr5:153266988-153278547	537	0	0	0	0	0	0	0	0	0	0	0	0.0882805	0	0.0507971
AC091969.1		lincRNA	chr5:151998525-152603103	3409	0	0	0	0	0	0	0	0	0	0	0	0	0	0
AC092155.4		antisense	chr2:62817390-62889789	1281	0.390823	0.09985	0.279802	0.222624	0.366768	0.442438	0.173069	0.208301	0	0	0.259346	0.185038	0.0868994	0.063883
AC092159.2		antisense	chr2:677186-697371	2298	0.0103743	0.0111321	0.0207964	0	0.204452	0	0	0.0116116	0	0	0	0.0103148	0.0726619	0.035611
AC092159.3		antisense	chr2:692083-693235	571	0	0	0	0	0.182849	0	0	0	0	0	0.0581826	0	0	0
AC092162.1		lincRNA	chr2:177588996-177684038	5290	0	0	0	0	0	0	0	0	0	0	0	0	0.00526078	0
AC092168.3		lincRNA	chr2:101286354-101292500	562	0	0	0	0	0	0	0	0	0	0	0	0	0	0
AC092168.4		lincRNA	chr2:101338683-101339344	236	0	0	0	0	0	0	0	0	0	0	0	0	0	0
AC092171.2		antisense	chr7:5459477-5462753	753	0.0633206	0.0339729	0	0	0.103991	0.0442749	0	0	0	0	0	0	0	0
AC092171.4		lincRNA	chr7:5515435-5519442	3251	0	0	0	0	0.00802881	0	0.0151544	0.00820775	0.0298844	0.0191105	0	0	0	0.00839066
AC092192.1		lincRNA	chr19:176907-177913	1007	0	0	0	0	0	0	0	0	0	0	0	0	0	0
AC092198.1		lincRNA	chrX:39868529-39871435	2691	0	0.00950634	0.00887962	0.0211952	0	0	0	0.0198316	0.0240689	0.0230874	0.0493828	0	0.0103417	0
AC092291.2		protein_coding	chr16:14564842-14565054	213	0	0	0	0	0	0	0	0	0	0	0	0	0	0
AC092295.4		antisense	chr19:37019220-37026137	434	0.0549313	0	0.0550577	0.19713	0.180426	0	0.113519	0.307412	0.0746192	0.214728	0.229647	0.218464	0	0
AC092295.7		antisense	chr19:37063972-37085610	1868	1.21243	1.0134	1.53501	1.52666	1.50909	1.89183	1.18684	1.82841	1.0922	1.24722	1.72514	2.00488	1.19184	0.803154
AC092301.3		antisense	chr19:46333422-46334366	764	0	0.0334837	0.0625525	0.0746547	0	0	0	0	0	0	0	0.0310253	0	0.0357042
AC092316.1		antisense	chr19:8614390-8615023	297	0.08027	0	0	0	0.0878844	0	0.165882	0.0898431	0	0.104593	0	0	0.374808	0
AC092384.1		protein_coding	chr16:88894366-88894545	48	0	0	0	0	0	0	0	0	0	0	0	0	0	0
AC092415.1		lincRNA	chr3:28038701-28070095	850	0	0.030096	0	0	0	0	0	0	0	0	0	0	0	0
AC092431.3		lincRNA	chr2:69927324-69940979	420	0	0	0	0	0	0	0	0	0	0	0	0	0	0
AC092484.1		lincRNA	chr2:146326862-146345592	833	0	0	0	0	0	0	0	0	0	0	0	0	0	0
AC092535.3		antisense	chr4:1145160-1147489	2165	0.0110116	0.0236319	0	0	0	0	0.0113781	0	0.0299166	0	0	0	0.0257086	0.0251991
AC092570.2		lincRNA	chr2:102095852-102103284	390	0.183386	0	0.0612694	0	0.0669273	0	0	0	0	0	0	0	0	0
AC092580.3		lincRNA	chr2:7811735-7812377	469	0.152496	0	0.0509489	0.0608061	0	0.0710852	0.105047	0	0	0	0.0708364	0.10108	0.118676	0
AC092580.4		lincRNA	chr2:7865932-7870836	243	0.196216	0	0	0	0	0	0	0	0	0	0	0.390178	0	0
AC092594.1		lincRNA	chr2:19167729-19546509	2963	0.370114	0.198574	0.185483	0.288742	0.290704	0.292546	0.415685	0.243149	0.36068	0.314519	0.179398	0.35999	0.309947	0.285393
AC092597.3		antisense	chr4:47558748-47562276	601	0	0	0	0	0	0	0	0.0443983	0.0538847	0	0	0	0	0.0907755
AC092614.2		lincRNA	chr2:192093891-192110898	909	0.99662	0.647278	0.341733	0.784326	0.545579	0.733531	0.948485	1.02741	0.427521	0.854346	0.950252	0.704059	0.734773	0.630186
AC092619.1		lincRNA	chr2:239419331-239463695	1975	0	0	0	0	0	0	0	0	0	0	0	0	0	0
AC092620.3		lincRNA	chr2:139362080-139370737	680	0	0	0	0	0	0	0	0.0784806	0.0476246	0	0	0	0	0
AC092625.1		lincRNA	chr2:155822025-155824515	393	0	0	0	0	0	0	0	0	0	0	0	0	0	0
AC092635.1		lincRNA	chr2:13677798-13749293	455	0	0	0	0	0	0	0	0	0	0	0	0	0	0
AC092652.1		antisense	chr2:144398325-144413748	735	0	0	0	0	0.0355125	0	0	0	0	0	0	0	0	0
AC092657.2		lincRNA	chr7:46341718-46383219	239	0	0	0	0	0.436848	0.139494	0	0	0.135501	0	0.417016	0.396708	0	0
AC092660.1		lincRNA	chr2:78825037-78826532	371	0	0	0	0	0	0	0	0	0	0	0	0	0	0
AC092661.1		lincRNA	chr4:118349552-118612343	3555	0	0	0	0	0	0	0	0	0	0	0	0	0	0
AC092667.2		antisense	chr2:100721381-100723966	2586	0.0553137	0.029677	0.00924016	0.0330836	0.0807476	0.0773526	0.0285772	0	0.0250462	0.0120124	0.0513879	0.00916601	0.129139	0.210967
AC092669.2		lincRNA	chr2:66554481-66555973	774	0	0	0	0	0	0	0	0	0	0	0	0	0	0
AC092669.3		lincRNA	chr2:66610438-66619582	1679	0	0	0	0	0	0	0	0	0	0	0	0	0	0
AC092669.6		lincRNA	chr2:66554481-66556116	1228	0	0	0	0	0	0	0	0	0	0	0	0	0	0
AC092675.3	Uncharacterized protein	protein_coding	chr2:98947852-98972468	1164	0.0409625	0.0659319	0.0205284	0	0.0448482	0	0.0423256	0	0.166932	0.106749	0	0	0	0
AC092684.1		lincRNA	chr2:164606083-165208733	714	0	0	0	0	0	0	0	0	0	0	0	0	0	0
AC092687.3		lincRNA	chr2:10857899-10861078	568	0	0	0	0	0	0	0	0	0	0	0	0	0	0
AC092687.4	Uncharacterized protein	protein_coding	chr2:10987703-10995081	389	0	0	0	0	0	0	0	0	0	0	0	0	0	0
AC092687.5		antisense	chr2:10729292-10744956	565	0	0.0452771	0	0	0.0461976	0	0	0	0	0	0	0.167811	0	0.0482797
AC092782.1	Uncharacterized protein	protein_coding	chr1:243388058-243395911	63	0	0	0	0	0	0	0	0	0	0	0	0	0	0
AC092811.1		protein_coding	chr1:225600404-225602040	1637	0	0.0156271	0	0	0	0	0	0	0	0	0	0	0	0
AC092835.2		lincRNA	chr2:95873283-95881351	1874	0.57247	0.368571	0.45903	0.41088	0.320351	0.320225	0.59152	0.640743	0.414746	0.265221	0.460928	0.240322	0.46036	0.349345
AC092839.3		antisense	chr2:54743185-54767834	536	0	0	0	0	0	0	0	0	0	0	0	0	0	0
AC092839.4		antisense	chr2:54772505-54773814	377	0	0	0	0	0	0	0	0	0	0	0	0	0	0
AC092850.1	Protein LOC100996701	protein_coding	chr12:131780067-131782763	2697	0	0	0	0	0	0	0	0	0	0	0	0	0	0
AC092964.1	Uncharacterized protein	protein_coding	chr3:172034218-172039513	198	0	0	0	0	0	0	0	0	0	0	0	0	0	0
AC092964.2	Uncharacterized protein	protein_coding	chr3:172019438-172019686	249	0	0	0	0	0	0	0	0	0	0	0	0	0	0
AC093063.3		lincRNA	chr19:40175884-40185217	289	0	0	0	0	0	0	0	0	0	0	0	0	0	0
AC093074.1		lincRNA	chr19:28885758-28887335	556	0	0	0	0	0	0	0	0	0	0	0	0	0	0
AC093110.3		antisense	chr2:54888148-54889929	602	0	0	0	0.0947445	0	0	0.0409195	0	0	0	0	0	0	0
AC093157.1	Uncharacterized protein	protein_coding	chr1:101455761-101457653	1893	0	0.0135138	0	0.03013	0.0137885	0	0	0	0	0	0	0	0	0.0288199
AC093159.1		lincRNA	chr2:62690262-62691205	424	0	0	0.0563563	0.201779	0	0	0	0.0629325	0	0	0.0783544	0	0	0
AC093323.1	Uncharacterized protein	protein_coding	chr4:6693782-6694189	408	0	0	0	0	0	0	0	0.0654005	0	0	0	0	0	0
AC093323.3		lincRNA	chr4:6675178-6677774	2311	3.21858	3.11052	3.77399	3.77609	3.74978	3.17377	3.30437	3.26759	2.88674	1.92218	2.27136	2.9642	3.28752	4.3083
AC093326.1		lincRNA	chr2:490944-492655	510	0	0	0.0937061	0.559178	0.153539	0	0	0	0.126999	0	0	0.232385	0.109135	0.213945
AC093326.2		lincRNA	chr2:545805-546667	660	0	0	0	0	0	0	0	0	0	0	0	0	0	0
AC093326.3		lincRNA	chr2:558204-578145	762	0	0	0	0	0	0	0	0	0	0	0	0	0	0
AC093375.1		lincRNA	chr2:156868129-156881125	2006	0	0.0382576	0	0.0426492	0	0	0	0.0266036	0	0	0	0	0	0
AC093381.2		lincRNA	chr2:213660055-213683986	1122	0	0	0	0	0	0	0	0	0	0	0	0	0	0
AC093382.1		lincRNA	chr2:216804031-216806442	379	0	0.202493	0.126095	0	0	0	0	0	0	0	0	0.0625417	0	0
AC093388.3		antisense	chr2:191399581-191432828	404	0.236041	0.126641	0.354877	0	0	0	0.365844	0	0.0801602	0.0768912	0.0822334	0	0	0.20256
AC093390.1		antisense	chr2:1828184-1832439	3403	0	0	0	0	0	0	0	0	0	0	0	0	0	0
AC093391.2		antisense	chr2:136742746-136779888	5503	0.0953088	0.148757	0.204083	0.233203	0.398426	0.308975	0.393921	0.111524	0.294246	0.321761	0.350153	0.284285	0.384344	0.436211
AC093495.4		antisense	chr3:14186223-14189784	1069	0.0669042	0.0478607	0.0670582	0.080032	0.0488338	0.0935612	0.046087	0.0998443	0.0605888	0	0.124312	0.0665201	0.130166	0.076552
AC093585.6		antisense	chr2:241949462-241950161	428	0	0	0	0	0	0	0	0	0	0	0.0776221	0	0	0
AC093590.1		lincRNA	chr2:200472791-200523855	2473	0	0	0	0	0	0	0	0	0	0	0	0	0	0
AC093609.1		lincRNA	chr2:43324884-43329829	952	0.100169	0	0.0752995	0.029956	0.0274177	0.0700399	0.0517511	0.140144	0	0.0326303	0.0348973	0.0995938	0.0584654	0
AC093620.5		antisense	chr7:5459458-5460398	583	0.0408923	0	0.0409864	0.0978322	0.179085	0	0.211265	0.0915382	0	0	0.056985	0	0.047735	0.0467891
AC093627.10		lincRNA	chr7:149597-155465	5149	0.916752	0.377588	0.542964	0.19385	0.319364	0.705758	0.918554	0.766973	0.855374	1.55652	0.0774262	0.0690522	0.610747	0.799958
AC093627.11		lincRNA	chr7:174920-176013	568	0	0	0	0	0	0	0	0	0	0	0	0	0	0
AC093627.12		antisense	chr7:182935-194180	574	0	0	0.083258	0	0	0.464655	0	0.0464867	0	0	0	0	0	0.0475227
AC093627.7		lincRNA	chr7:70972-71835	759	0	0	0	0	0	0.0878497	0.0324552	0.070312	0.128003	0	0.0437711	0	0	0
AC093627.8		lincRNA	chr7:77038-80418	605	2.04907	0.0845671	0.0789919	0	0.302003	0.165317	0.0407166	0.705677	1.65938	0.102691	2.1416	0.039179	0	0
AC093627.9		lincRNA	chr7:135853-149466	1449	0.23034	0.300129	0.131926	0.0590436	0.180136	0.184066	0.119003	0.165735	0.245847	0.192944	0.183422	0.458035	0.115236	0.0941271
AC093639.1		lincRNA	chr2:184769256-184813839	473	0	0	0	0	0	0	0	0	0	0	0	0	0	0
AC093642.3		lincRNA	chr2:242912834-242919427	2854	0.133652	0.143415	0.0251174	0.0499616	0.109748	0.116815	0.077681	7.72266	0.170207	0.0870751	0.19789	0.556455	0.419296	0.0860205
AC093642.4		lincRNA	chr2:242967334-242968327	565	0.042195	0.0452771	0	0	0	0	0	0	0	0	0	0	0	0.0965595
AC093642.6		lincRNA	chr2:242989846-243026289	561	0	0.0455999	0	0	0	0	0	0	0	0	0	0	0	0
AC093673.5		antisense	chr7:143076785-143077588	648	5.44498	6.07957	7.04314	12.3666	9.94925	13.5311	8.5533	5.27079	7.1966	8.53302	15.637	13.7172	10.479	7.19837
AC093677.1	Uncharacterized protein	protein_coding	chr4:75023327-75024085	759	0	0.0674086	0.125929	0.0375732	0	0	0.454373	0.140624	0.384008	0.0818552	0.0437711	0	0.036666	0
AC093690.1		antisense	chr2:28530558-28533326	2110	0	0	0.0113247	0	0	0	0	0	0	0	0	0	0	0
AC093702.1		lincRNA	chr2:45240353-45240807	367	0.129919	0.0697045	0	0	0.0711217	0	0.0671213	0.0727068	0.0882417	0	0.181048	0	0	0
AC093732.1		antisense	chr2:47262418-47267663	504	0	0	0	0	0	0	0	0	0	0	0	0.141091	0	0
AC093802.1	Uncharacterized protein	protein_coding	chr2:240684554-240724577	3238	0	0	0	0	0.00806105	0	0	0	0	0	0	0	0	0
AC093818.1		antisense	chr2:173345568-173421324	2447	0.22408	0.282265	0.488252	1.0955	0.853344	0.599475	0.805346	0.174473	0.899943	0.520484	1.54775	0.823368	0.62551	0.836066
AC093822.1		lincRNA	chr2:38658436-38660715	380	0	0	0	0	0	0	0.064825	0	0	0	0	0	0	0
AC093843.1		lincRNA	chr2:221655798-221662613	512	0	0.049964	0	0	0	0	0	0	0	0	0	0	0	0
AC093850.2		lincRNA	chr2:216582766-216584147	648	2.57533	0.631643	0.921877	2.99264	1.49037	1.64637	7.79301	4.24134	9.14568	4.88971	1.79441	0.182896	0.386521	0.210479
AC093901.1		lincRNA	chr2:118889704-118943962	979	0.292219	0.365824	0.0732228	0.0582596	0.0266616	0.0681082	0.100648	0.0817673	0.165397	0.158652	0	0.0726353	0.0852794	0.0278632
AC093911.1		lincRNA	chr2:180138558-180150434	552	0	0	0	0	0	0	0	0	0	0	0	0	0	0
AC095067.1		lincRNA	chr7:47661537-47669491	2761	0.0345385	0	0.103854	0.0516445	0.0567222	0.0482999	0.0178439	0.0579864	0.0117293	0.011251	0.0481308	0.00858505	0	0
AC096554.1		lincRNA	chr2:104741726-104763687	529	0	0	0	0	0	0	0	0	0	0	0	0	0	0
AC096558.1		antisense	chr2:144052990-144238358	929	0	0	0	0	0	0	0	0	0	0	0	0	0	0
AC096559.1		lincRNA	chr2:11988748-12718474	3876	0.0246029	0.0593999	0.0308244	0.036788	0.0269367	0.0430069	0.0254216	0.00688426	0	0	0.102855	0.00611541	0.0143599	0.021113
AC096559.2		lincRNA	chr2:12739113-12745271	399	0	0	0	0	0	0	0	0	0	0	0	0	0	0
AC096570.1		lincRNA	chr2:22759351-22761160	440	0	0	0	0	0	0	0	0	0	0	0	0	0	0
AC096570.2		lincRNA	chr2:22600466-22704876	569	0	0	0	0	0	0	0	0	0	0	0	0	0	0
AC096574.5		lincRNA	chr2:238521620-238535168	2057	0	0	0	0	0	0	0	0	0	0	0	0	0	0
AC096582.1	Uncharacterized protein	protein_coding	chr7:45902684-45906045	498	0	0	0	0	0	0	0	0	0	0	0	0	0	0
AC096644.1	Uncharacterized protein	protein_coding	chr1:220603286-220608023	153	0	0	0	0	0	0	0	0	0	0	0	0	0	0
AC096649.2		antisense	chr2:176032632-176033250	497	0	0.102944	0.144236	0.114761	0.105037	0	0.0495644	0	0	0.125006	0	0.143078	0.11199	0
AC096649.3		lincRNA	chr2:176121978-176319368	1002	0	0	0	0	0	0	0	0.0266301	0	0	0	0	0	0
AC096655.2		lincRNA	chr2:108439519-108443347	2500	0	0	0	0	0	0	0	0	0	0	0	0	0	0
AC096669.1		lincRNA	chr2:107978738-108023785	1305	0	0	0	0	0	0	0	0	0	0	0	0	0	0
AC096669.2		lincRNA	chr2:108002088-108159105	609	0	0	0	0	0	0	0	0	0	0	0	0	0	0
AC096669.3		lincRNA	chr2:108145943-108172782	1612	0	0	0	0	0	0	0	0	0	0	0	0	0	0
AC096670.3		antisense	chr2:111855922-111873165	3432	0.0416787	0.111808	0.125324	0.0249284	0.060843	0.330281	0.0789536	0.0388744	0.00943611	0.0452565	0.0193603	0.0207197	0.00810883	0.0635852
AC096677.1	Uncharacterized protein ENSP00000471857	protein_coding	chr1:201592013-201592738	726	1.87175	1.33898	0.822833	1.88549	2.51669	0.734743	2.88409	1.91121	5.97734	3.76534	1.32706	0.81623	3.10495	1.9538
AC096732.2		lincRNA	chr4:124666078-124666828	477	0	0	0	0	0	0	0	0	0	0	0	0	0	0
AC096772.6		lincRNA	chr2:208686014-208687493	1262	3.00364	2.61491	4.50636	3.72859	4.05382	4.25323	3.70869	6.11054	3.259	3.56916	3.81714	5.05245	3.10932	4.27976
AC097381.1		protein_coding	chr4:7940728-7942022	1295	0.0368188	0.0592623	0	0.0440434	0.0604672	0	0.038044	0	0	0.0479753	0	0	0.02149	0.0421283
AC097461.4		antisense	chr2:223782105-223784081	537	0	0	0	0	0	0	0	0	0	0	0	0	0	0
AC097467.2		antisense	chr4:156197841-156302498	4801	0	0	0	0	0	0	0.00513091	0	0	0.0258813	0	0	0	0
AC097468.4		antisense	chr2:219866937-219880443	1992	0	0	0	0	0	0	0	0	0	0	0	0	0	0
AC097468.7		antisense	chr2:219809351-219826625	553	0	0	0	0	0	0	0	0	0	0	0	0	0	0
AC097495.2		antisense	chr2:69059176-69064856	683	0	0	0	0	0	0	0	0	0	0	0	0	0	0
AC097495.3		lincRNA	chr2:69059948-69064324	1017	0	0	0	0	0	0	0	0	0	0	0	0	0	0
AC097499.1		lincRNA	chr2:126468546-126523419	668	0	0	0	0	0	0	0	0	0	0	0	0	0	0
AC097500.2		lincRNA	chr2:186897618-186947960	1450	0.197298	0.14114	0.115355	0.216344	0.0900057	0.160947	0.135909	0.165621	0.111671	0.0856939	0.183295	0.212512	0.115157	0.225749
AC097532.2		lincRNA	chr2:133043368-133051950	322	0	0	0	0	0	0	0	0	0	0	0	0	0	0
AC097662.2		antisense	chr2:228085768-228189917	3652	0.463487	0.329226	0.215919	0.343591	0.38595	0.79422	0.364242	0.379939	0.203956	0.255181	0.327492	0.480297	0.243851	0.33612
AC097713.3		lincRNA	chr2:235346972-235370771	562	0	0	0	0	0	0	0	0	0	0	0	0	0	0
AC097713.4		lincRNA	chr2:235353234-235363239	538	0	0	0	0	0	0	0	0	0	0	0	0	0	0
AC097721.2		lincRNA	chr2:139175854-139259268	1313	0.326827	0.272766	0.0181988	0.0434396	0.0397588	0.0761744	0.131329	0.284514	0.0493293	0.0709765	0.0759077	0.12637	0.148368	0.0623261
AC097724.3		antisense	chr2:28931819-28959071	1438	0.414468	0.444742	0.0664675	0.0793271	0.108908	0.32458	0.188434	0.371118	0.135124	0.216023	0.0693093	0.0989012	0.116118	0.0948472
AC098617.1		antisense	chr2:192711265-192908909	4626	0	0	0	0.0184942	0	0	0	0	0	0	0	0.00512393	0.0120318	0.00589668
AC098820.2		antisense	chr2:217250011-217277419	666	0	0	0.0358785	0	0.0391917	0	0.0739745	0	0.0486257	0	0.0498833	0	0.0417861	0
AC098820.4		antisense	chr2:217347755-217351919	976	0.0244264	0	0.0244826	0	0.0267435	0.0341588	0	0.0546791	0.0331811	0.0318279	0.102118	0.0728585	0.114055	0
AC098823.3		lincRNA	chr2:231555636-231565244	2609	0.0182753	0	0.0183174	0.0218613	0.0100045	0.0383354	0.0188835	0.0204549	0.0372381	0	0.0127337	0.0272556	0.0106667	0.0418215
AC098828.2		lincRNA	chr2:20263617-20306590	746	0	0	0	0	0	0	0	0	0	0.0416408	0	0	0	0
AC098872.3		antisense	chr2:192658151-192684976	543	0.0439046	0	0	0	0	0	0	0	0	0.0572082	0	0	0	0
AC098973.1		lincRNA	chr3:27872379-27875627	2833	0	0	0	0	0	0	0.00869521	0	0	0	0	0	0	0
AC098973.2		lincRNA	chr3:27844253-27932792	935	0	0	0	0	0	0	0	0	0	0	0	0	0	0
AC099342.1		lincRNA	chr7:20336331-20351335	1477	0	0	0	0	0	0	0	0	0.021926	0	0	0	0	0
AC099344.1		protein_coding	chr2:11603927-11606274	36	0	0	0	0	0	0	0	0	0	0	0	0	0	0
AC099344.2		lincRNA	chr2:11497641-11505762	1061	0	0	0	0	0	0	0	0	0	0	0	0	0	0
AC099344.3		lincRNA	chr2:11528149-11530493	626	0	0	0	0	0	0	0	0	0	0	0	0	0	0
AC099552.2		lincRNA	chr7:155059009-155059762	456	0	0	0	0	0	0	0	0	0	0	0	0	0	0
AC099552.3		lincRNA	chr7:154995857-154996899	367	0	0	0	0	0	0	0	0	0	0	0	0	0	0
AC099552.4	Uncharacterized protein	protein_coding	chr7:154988273-154990165	744	0	0	0	0	0	0	0	0	0.522334	0.250516	0	0	0	0
AC099684.1		antisense	chr17:1921010-1924000	2061	0	0	0	0	0	0	0	0	0	0	0	0	0	0
AC099754.1		lincRNA	chr3:26660821-26664181	454	0	0	0	0	0	0	0	0	0	0	0	0	0	0
AC099850.1		antisense	chr17:57183959-57195628	1338	0.48108	0.305908	0.392893	0.596791	0.409667	0.348838	0.405035	0.618225	0.169427	0.255384	0.322787	0.19487	0.145595	0.163097
AC100802.3		antisense	chr8:19936816-19975953	1026	0	0	0	0	0	0	0	0	0	0	0	0	0	0
AC100830.3		antisense	chr15:64993447-65011801	1609	0.0148168	0	0.0445526	0.0177241	0	0.0207203	0	0.0165838	0.0201272	0.0386128	0	0.0441951	0.0172962	0
AC100830.4		antisense	chr15:64987240-64987793	554	0.0430328	0.184704	0.129396	0.205907	0.0942298	0.0601787	0.0444648	0.0963299	0.0584562	0.168217	0.119936	0.128357	0.100468	0.0984767
AC100830.5		antisense	chr15:64988821-64989060	240	0	0	0	0	0.108757	0.138912	0	0	0	0	0	0	0	0.113659
AC100848.1		lincRNA	chr18:61814443-61826533	651	0	0	0	0	0	0	0	0	0	0	0	0	0	0
AC102948.2	Uncharacterized protein	protein_coding	chr17:50939481-50976948	682	0	0	0	0	0	0	0	0	0	0	0	0	0	0
AC102953.4		antisense	chr7:1499573-1503644	498	0	0.154106	0.191928	0	0.262065	0.267783	0.0989298	0	0.0650295	0.0623776	0.333557	0.428373	0.22353	0.383426
AC102953.6		antisense	chr7:1548291-1549063	242	0	0	0	0	0	0	0	0	0	0	0	0	0	0
AC103563.8		antisense	chr2:95690938-95692454	478	0	0	0	0	0	0	0	0	0	0	0	0	0	0
AC103563.9		antisense	chr2:95717140-95718921	597	0	0	0	0	0	0	0	0	0	0	0	0	0	0
AC103564.7		lincRNA	chr2:132587374-132589604	562	0	0	0	0	0	0	0	0	0	0	0	0	0	0
AC103801.2		protein_coding	chr11:22646860-22647369	510	0	0.10032	0	0.0559178	0.153539	0	0.048301	0.0523204	0	0.0609099	0	0	0.218271	0.213945
AC103809.2	Uncharacterized protein; cDNA FLJ33592 fis, clone BRAMY2012691	protein_coding	chr17:72346906-72348271	405	0	0	0	0	0	0	0	0	0	0	0	0	0	0
AC103828.1		antisense	chr11:48035958-48037407	301	0	0	0	0	0	0	0	0	0	0	0	0	0	0
AC103881.1		lincRNA	chr2:147595317-147607878	806	0	0	0	0	0	0	0	0	0	0	0	0	0	0
AC104024.1		lincRNA	chr17:16879313-16884667	2201	0	0	0	0	0	0	0	0	0	0	0	0	0	0
AC104024.2		lincRNA	chr17:16891643-16893491	400	0	0	0	0	0	0	0	0	0	0	0	0	0	0
AC104057.1	Protein LOC100996407	protein_coding	chr7:65112081-65113280	906	0	0	0	0	0	0	0	0	0	0	0.0366692	0	0	0
AC104076.3		antisense	chr2:181844154-181844817	265	0	0.0965342	0	0	0.0984969	0.125807	0	0.100692	0.244413	0.234446	0.125367	0.178893	0.210034	0
AC104088.1		lincRNA	chr2:173180015-173188465	510	0	0	0	0.0559178	0	0	0	0	0.126999	0	0.0651417	0	0.218271	0.106973
AC104113.3		antisense	chr5:60213317-60215400	408	0	0	0	0	0	0.408566	0	0	0	0	0	0	0	0
AC104134.2		antisense	chr2:88838238-88875128	1747	0	0.0146431	0	0	0.0149409	0	0	0	0	0	0	0	0	0
AC104135.2		lincRNA	chr2:75146682-75151973	763	0.0312453	0	0.125269	0.224258	0.102628	0	0.0322851	0	0.0848878	0	0	0.0621319	0.0729476	0.0715021
AC104135.3		lincRNA	chr2:75145275-75165545	4176	0.00570886	0.0306293	0	0.0136581	0.0187512	0.00798347	0.0235953	0	0.0155099	0.0223161	0.135244	0.00567608	0.0333208	0
AC104135.4		lincRNA	chr2:75167385-75169797	1266	0.0376622	0.181859	0.0188745	0	0.0206174	0	0.116747	0.0210769	0.076741	0.0981486	1.15464	0.018723	0.131893	0
AC104389.16		antisense	chr11:5226271-5228538	522	0	0	0	0	0	0	0	0	0	0	0	0	0	0
AC104472.1	CDNA FLJ26134 fis, clone TMS03713; Uncharacterized protein	protein_coding	chr3:155459933-155461515	1583	0	0	0	0	0	0	0	0	0	0	0	0	0	0
AC104532.2	Uncharacterized protein	protein_coding	chr19:5904852-5914718	580	0	0	0	0	0	0	0	0	0	0	0	0	0	0
AC104532.3		antisense	chr19:5899906-5901522	356	0	0	0	0	0	0	0	0	0	0	0	0	0	0
AC104532.4		antisense	chr19:5911589-5913910	589	0.121427	0.0434322	0.0405689	0	0.0886304	0	0.0418226	0.0453029	0.164948	0.158221	0.225618	0	0.0472488	0.138937
AC104534.2		antisense	chr19:39310806-39313863	566	0	0	0	0	0	0	0	0	0	0	0	0	0	0
AC104534.3	Delta(3,5)-Delta(2,4)-dienoyl-CoA isomerase, mitochondrial	protein_coding	chr19:39308111-39330818	963	0	0	0	0	0	0	0	0	0	0	0	0	0	0
AC104623.2		antisense	chr2:16704444-16710655	691	0	0	0	0	0	0	0	0	0	0	0	0	0	0
AC104653.1		lincRNA	chr2:114588626-114600933	671	0.603999	0.381245	0.213667	0.255005	0.661294	0.794968	0.477251	0.556733	0.0482634	0.0462951	0.594139	0.812483	0.539171	0.609792
AC104654.1		lincRNA	chr2:42104214-42121179	2208	0.0107972	0	0.010822	0	0.0236428	0	0	0	0.014667	0	0	0	0.0252079	0
AC104654.2		lincRNA	chr2:42158739-42160863	898	0.504414	0.227898	0.133046	0.47636	0.348797	0.148503	0.795514	0.208	0.0721263	0.830219	0.0369959	0.475122	0.867736	0.759411
AC104655.2		antisense	chr2:105713510-105719402	609	0	0	0.706258	0	0	0.0547438	0	0	0	0	0	0	0.0456971	0
AC104655.3		lincRNA	chr2:105760571-105761882	1009	0	0	0	0	0	0	0	0	0.0320959	0.030787	0	0	0	0
AC104667.3		protein_coding	chr2:238499663-238504624	1656	0	0	0	0	0	0	0.0148753	0	0	0	0	0	0	0
AC104695.3		antisense	chr2:28607276-28617539	3001	0.17477	0.0681948	0.246833	0.437132	0.269627	0.710995	0.205211	0.444575	0.291365	0.289834	0.28783	0.56869	0.241109	0.181793
AC104695.4		lincRNA	chr2:28671034-28673051	849	0	0	0	0	0	0	0	0	0.0381445	0	0	0	0	0.0321296
AC104699.1		antisense	chr2:25643986-25650512	414	0	0	0	0	0	0	0	0	0	0	0	0	0	0
AC104777.1		lincRNA	chr2:151451616-151476581	568	0.0419722	0	0	0	0	0	0	0	0	0	0	0	0	0.0480247
AC104777.2		lincRNA	chr2:151409046-151428735	2528	0.00943045	0.0101193	0.00945216	0.0338427	0.010325	0	0.00974427	0	0.0256208	0.012288	0	0.0468816	0	0
AC104777.3		lincRNA	chr2:151422648-151424594	545	0	0	0	0	0	0	0	0	0	0.0569982	0.243833	0.130477	0.102127	0.100103
AC104777.4		lincRNA	chr2:151468895-151491862	1354	0	0	0.0529433	0.0210621	0	0.0738678	0	0	0	0.0688273	0.0245364	0.0875307	0	0
AC104781.1		antisense	chr2:54974240-54975541	397	0	0	0	0	0	0	0	0	0	0	0	0	0	0
AC104782.3		lincRNA	chr2:100824716-100867946	3370	0	0	0	0	0	0	0	0	0	0	0	0	0	0
AC104794.4		protein_coding	chr2:10223908-10226228	312	0	0	0	0	0	0	0.0789536	0	0	0	0	0.303889	0	0.0874296
AC104801.1		lincRNA	chr2:172967734-172974710	950	0	0	0.0251527	0.0600381	0.0274754	0.0350937	0	0.0561756	0.136357	0.032699	0	0.0748526	0.0878827	0.0287137
AC104809.2		antisense	chr2:241920932-241925489	2345	0	0	0	0	0	0.014217	0	0.0227577	0	0	0	0.020216	0	0
AC104809.3	Protein LOC728763	protein_coding	chr2:241858202-241932728	5288	0.0315585	0.043539	0.00903746	0.00539298	0	0.0189139	0.00931676	0.191749	0	0	0.00628258	0	0.00526277	0.0154754
AC104820.2		lincRNA	chr2:181966659-182264286	2964	0	0	0.00806176	0	0	0	0	0	0	0.0104804	0.0112086	0.0159941	0	0
AC104841.2	HCG1777198, isoform CRA_a; PRO2900; Uncharacterized protein	protein_coding	chr2:242167319-242168850	1532	0.140053	0.100189	0.140376	0.0930747	0.272602	0.261141	0.643173	1.02762	0.211388	0.0811071	0.368654	0.0464164	0.163489	0.106833
AC104984.4		antisense	chr17:28386357-28392695	591	0	0	0	0	0	0	0	0	0	0	0	0	0	0
AC105020.1	Uncharacterized protein; cDNA FLJ12988 fis, clone NT2RP3000080	protein_coding	chr15:75970672-75973093	2422	0.334668	0.443611	0.384768	0.400336	0.668168	0.399187	0.447512	0.517803	0.294163	0.666941	0.411506	0.538267	0.884754	0.968585
AC105053.3		antisense	chr2:86042253-86052514	1711	0.0418004	0.0149512	0	0	0.137297	0.0779403	0.0863829	0	0.0946368	0.181555	0.0194169	0	0.0487952	0.063771
AC105053.4		lincRNA	chr2:86116403-86118103	783	0.578498	0.359383	0.33569	0.291372	0.200013	0.085157	0.125842	0.136314	0.0413598	0	0.0424295	0.211907	0.142169	0
AC105253.1		lincRNA	chr2:6506142-6515554	4209	0	0	0	0	0	0	0	0	0	0	0	0	0	0
AC105339.1		lincRNA	chr15:83379223-83382778	2817	0.00846297	0.00908114	0	0.0101236	0	0.0118349	0	0	0	0	0	0	0	0
AC105344.2		lincRNA	chr2:231849083-231860747	3693	0	0	0	0	0	0	0	0	0	0	0	0	0	0
AC105393.1		lincRNA	chr2:388412-416885	549	0	0	0	0	0	0	0	0	0	0	0	0	0	0
AC105393.2		lincRNA	chr2:421057-422303	674	0	0	0	0	0	0	0	0	0	0	0	0	0	0
AC105398.3		antisense	chr2:29319709-29320391	402	0	0	0	0	0	0	0	0	0	0	0	0	0	0
AC105402.4		antisense	chr2:149624039-149646351	4115	0	0	0	0	0	0	0	0	0	0	0	0	0	0
AC105461.1		antisense	chr2:232843198-232880430	391	0	0	0	0	0	0.0852659	0	0	0	0	0	0	0	0
AC105760.2		antisense	chr2:237968077-237994460	2341	0.763782	0.41525	0.489946	0.645646	0.490591	0.683584	0.399861	0.46733	0.608683	0.782904	0.468319	0.394886	0.332861	0.431135
AC105760.3		antisense	chr2:237957242-237964810	2231	0.0106859	0	0.0214209	0	0	0	0	0	0	0.0139238	0	0	0	0
AC106017.1	Uncharacterized protein	protein_coding	chr17:19122674-19125839	552	0	0	0	0	0	0	0	0	0	0	0	0	0	0
AC106053.1		lincRNA	chr2:18966073-18969018	368	0	0	0	0	0	0	0	0	0	0	0	0	0	0
AC106706.1		lincRNA	chr3:194426277-194427693	556	0	0	0	0	0	0	0	0	0	0	0	0	0	0
AC106786.1		antisense	chr5:122422943-122425994	1020	0	0.15048	0.0468531	0.279589	0.102359	0.0326853	0.120753	0	0.0634994	0.0304549	0.977126	0.0697156	0.109135	0.267432
AC106801.1		antisense	chr5:156992972-156996106	1845	0	0	0	0	0	0	0	0	0	0.0168369	0	0	0	0
AC106869.2		lincRNA	chr2:47452933-47466364	677	0	0.0377866	0.0352955	0	0	0	0	0	0	0	0	0	0	0
AC106870.1		antisense	chr2:30113237-30115220	691	0	0	0	0	0	0	0	0	0	0	0	0	0	0
AC106870.2		antisense	chr2:30122463-30130065	200	0	0	0	0	0	0	0	0	0	0	0	0	0	0
AC106873.4	Uncharacterized protein	protein_coding	chr7:116605900-116607526	459	0	0	0	0	0	0	0	0	0	0	0	0	0	0
AC106874.1		lincRNA	chr2:84542232-84577898	646	0	0	0	0	0	0	0	0	0	0	0	0	0	0
AC106876.2	Uncharacterized protein	protein_coding	chr2:233877324-233880595	813	0	0	0	0	0	0	0	0	0	0	0	0	0	0
AC106900.6		lincRNA	chr2:174745593-174764156	456	0	0.0560999	0	0	0	0.0731118	0	0	0	0	0.0728559	0	0	0
AC107021.1	HCG1786590; PRO2533; Uncharacterized protein	protein_coding	chr3:145782358-145784156	1799	0	0	0	0	0	0	0	0	0	0	0	0	0	0
AC107057.1		lincRNA	chr2:5689912-5696163	319	0	0	0	0	0	0	0	0	0	0	0	0	0	0
AC107057.2		antisense	chr2:5742637-5831620	468	0	0	0	0	0	0	0	0	0	0	0	0	0	0
AC107070.1		lincRNA	chr2:4005245-4021660	3443	0	0	0	0	0	0	0	0	0	0	0	0	0	0
AC107079.1		lincRNA	chr2:238031553-238032740	669	0.0356356	0	0	0	0.0390159	0.049834	0.0368214	0	0.0484076	0.0928671	0.0496596	0	0	0
AC107081.5		antisense	chr2:62095567-62113217	802	0.980955	0	0.834241	1.42235	1.00892	1.70436	0.952168	0.698692	0	1.62679	0.57994	1.3891	0.763403	0.782288
AC107218.3		antisense	chr2:215114764-215548970	727	0	0	0	0	0	0	0	0	0	0	0	0	0	0
AC107399.2		lincRNA	chr4:118235753-118281795	735	0	0	0	0	0	0	0	0	0	0	0	0	0	0
AC107622.1		lincRNA	chr3:20383960-20392420	2041	0	0	0	0	0	0	0	0	0	0	0	0	0	0
AC108004.2		lincRNA	chr17:33615-41378	1185	0	0	0	0	0	0	0	0	0	0	0	0	0	0
AC108004.3		antisense	chr17:254326-263814	1223	0	0.0209171	0	0	0.0426847	0	0	0	0.0264797	0.0253999	0	0	0	0.0446084
AC108025.2		antisense	chr2:5758459-5831250	1115	0	0	0	0	0	0	0	0	0	0	0	0	0	0
AC108051.1		lincRNA	chr2:103583866-103600887	437	0	0	0	0	0	0	0	0	0	0	0	0	0	0
AC108051.2		lincRNA	chr2:103603781-103605023	549	0	0	0	0	0	0	0	0	0	0	0	0	0	0
AC108051.3		lincRNA	chr2:103628237-103636356	478	0	0	0	0	0	0	0	0	0	0	0	0	0	0
AC108056.1		lincRNA	chr4:118755556-118791103	576	0	0	0	0	0	0	0	0	0	0	0	0	0	0
AC108066.1		lincRNA	chr2:213775727-213784533	596	0	0	0	0	0	0	0	0	0	0	0	0	0	0
AC108142.1		antisense	chr4:182795591-183066402	5551	0.639919	0.387111	0.391722	0.662733	1.12852	0.864855	0.767717	0.826796	1.04429	0.95134	0.0957587	2.45104	1.97529	1.13024
AC108448.3		antisense	chr11:3210776-3211159	293	0	0	0	0	0	0	0	0	0	0	0	0	0	0
AC108462.1		antisense	chr2:1344816-1350340	850	0	0	0	0	0	0	0	0	0	0	0	0	0	0
AC108463.1		lincRNA	chr2:111953540-111964071	412	0	0	0	0	0	0	0	0	0	0	0	0	0	0
AC108488.3		antisense	chr2:3606082-3609324	1207	2.82448	1.82271	3.16753	2.29184	1.31914	3.53553	1.08167	3.62558	1.31471	2.57366	2.28455	2.55297	2.74376	2.35039
AC108488.4		lincRNA	chr2:3579403-3584463	1532	0.73139	0.768115	1.1542	0.874902	0.988183	0.456996	0.643173	0.748946	1.01466	0.608304	0.693938	0.696246	0.835612	0.890276
AC108868.1		protein_coding	chr2:107099728-107103848	45	0	0	0	0	0	0	0	0	0	0	0	0	0	0
AC108868.5		lincRNA	chr2:107138359-107154535	554	0	0	0	0	0	0	0	0	0	0	0	0	0	0
AC108868.6		lincRNA	chr2:107159470-107160753	511	0	0	0	0	0	0	0.0482065	0	0	0	0	0	0	0
AC109309.4		antisense	chr11:3247291-3254068	435	0	0	0	0	0	0	0	0	0	0	0	0	0	0
AC109333.10		antisense	chr17:4922509-4923388	583	1.67658	2.15008	2.21326	1.32073	3.17876	3.43111	2.0704	2.97499	2.11084	1.70506	2.73528	3.98443	4.15295	2.9945
AC109583.1	Uncharacterized protein	protein_coding	chr3:46927699-46930171	69	0	0	0	0	0	0	0	0	0	0	0	0	0	0
AC109589.1		lincRNA	chr2:199052526-199056245	618	0	0	0	0	0	0	0	0	0	0	0	0	0	0
AC109642.1		lincRNA	chr2:30569525-30575297	2952	0.0242278	0.00866584	0.105229	0.0772848	1.06989	0.542097	0.0584128	0.849674	0.109704	0.0420922	0.0225083	2.60158	0.593923	0.378862
AC109826.1		lincRNA	chr2:99378401-99388543	1424	0	0	0	0	0	0	0	0	0	0	0	0	0	0
AC109828.1		antisense	chr2:27558402-27565466	3153	0	0.0081134	0	0	0.00827836	0	0	0.00846286	0	0.00985222	0	0.0075177	0.00882636	0
AC109829.1	Uncharacterized protein	protein_coding	chr2:27760253-27790011	825	0	0	0	0	0	0	0	0.0323435	0	0	0	0	0	0
AC110084.1		protein_coding	chr2:27998851-28009186	63	0	0	0	0	0	0	0	0	0.514043	0	0	0	0	0
AC110615.1	Uncharacterized protein	protein_coding	chr4:76871883-76878526	282	2.02895	0.997862	1.01681	1.01128	1.48095	1.18223	1.22294	2.08168	0.918715	0.991405	1.17809	2.26947	0.986862	1.06404
AC110619.2	Uncharacterized protein	protein_coding	chr2:241388732-241396131	2347	0.0203155	0.0217994	0	0	0	0	0	0.0113691	0	0	0	0	0	0
AC110769.3		lincRNA	chr2:114737486-114740835	815	0	0.0627768	0	0	0.0320266	0.0818134	0.0906755	0.0654807	0.0397358	0.114346	0.0815271	0	0.136587	0.03347
AC110771.1	Uncharacterized protein	protein_coding	chr4:187111913-187112626	714	0.0333896	0	0	0.0399413	0	0.186773	0.138003	0.0747434	0	0.0435071	0	0.0663958	0	0.0382045
AC110781.3	Protein LOC100128374	protein_coding	chr7:1878222-1889567	4764	0	0	0	0	0	0	0	0	0	0	0.00697361	0	0	0
AC110792.1	HCG2027126; Uncharacterized protein	protein_coding	chr4:54927213-54927377	165	0	0	0	0	0	0	0	0	0	0	0	0	0	0
AC111200.1		protein_coding	chr2:87089023-87092827	71	0	0	0	0	0	0	0	0	0	0	0	0	0	0
AC112205.1	Uncharacterized protein	protein_coding	chr5:162866447-162873821	99	0	0	0	0	0	0	0	0	0	0	0.335579	0	0	0
AC112229.7		lincRNA	chr2:111132715-111142019	2774	0	0.0184438	0.00861394	0.0102805	0	0.0120184	0.00888014	0	0	0	0	0	0	0
AC112518.3		lincRNA	chr4:74576019-74580244	575	0	0	0	0	0	0	0	0	0	0	0	0	0	0
AC112693.2		protein_coding	chr15:93749295-93751277	1983	0	0	0	0	0	0	0	0	0	0	0	0	0	0
AC112715.2	Uncharacterized protein	protein_coding	chr2:238165734-238166319	350	1.49853	0.584721	0.750987	0.0814802	0.522033	1.0478	0.774196	0	0.740222	0.355018	0.189842	0.54179	0.0795129	0.0779373
AC112721.1	Uncharacterized protein	protein_coding	chr2:238330063-238333919	588	0.0405445	0.0435061	0.0406379	0.291001	0.0887812	0.340194	0	0	0.165228	0	0.339003	0	0	0
AC112721.2		lincRNA	chr2:238337563-238343465	541	0.264401	0.0472857	0.176673	0.527136	0.0482471	1.47899	0.1366	0.0986447	0.119722	0.0574197	0.736908	0	0	0
AC113167.1		lincRNA	chr5:89196481-89200725	584	0	0	0	0	0	0	0	0	0	0	0	0	0	0
AC113167.2		lincRNA	chr5:89240727-89243390	570	0	0	0	0	0	0	0	0	0	0	0	0	0	0
AC113189.5		antisense	chr17:7485282-7487390	1058	1.64493	1.57165	3.97498	3.88148	1.89965	2.96206	1.81608	1.96721	1.71412	1.46805	1.38164	1.97154	1.3678	1.9337
AC113331.9		lincRNA	chr11:5127292-5128760	869	0	0	0	0	0	0	0	0	0	0	0	0	0	0
AC113607.1		lincRNA	chr2:779837-864112	1521	0	0	0	0.0374991	0	0	0	0	0.0212917	0	0	0	0	0
AC113607.2		lincRNA	chr2:895902-901137	759	0	0	0	0	0	0	0	0	0	0	0	0	0	0
AC113607.3		antisense	chr2:906612-916810	589	0	0	0	0	0	0	0	0	0	0	0	0	0	0
AC113608.1		lincRNA	chr2:15941871-15951001	487	0	0	0	0	0	0	0	0	0	0	0	0	0	0
AC113610.1		lincRNA	chr2:151091406-151113521	564	0	0	0	0	0.0462795	0	0	0	0	0.0550781	0	0.0840543	0	0
AC113617.1		lincRNA	chr4:118281781-118294008	881	0	0	0	0	0	0	0	0	0	0	0	0	0	0
AC113618.1		lincRNA	chr2:239628965-239649421	553	0.387996	0.0925192	0	0	0.0472001	0.301437	0.133636	0.434269	0.702742	2.52781	0	0	0	0.0493274
AC114494.1	HCG1787699; Uncharacterized protein	protein_coding	chr1:31902192-31902614	423	0	0	0	0	0.0617061	0	0.174706	0.441569	0	0	0	0	0	0
AC114546.1	HCG37415; PRO1914; Uncharacterized protein	protein_coding	chr15:35270552-35272268	1717	0	0	0.0139167	0.0332185	0	0	0	0	0	0	0	0	0.0162082	0
AC114730.11		antisense	chr2:242664030-242665108	584	0	0	0	0	0	0	0	0	0	0	0	0	0	0
AC114730.2		antisense	chr2:242786532-242787188	571	0	0	0.0836955	0.0499441	0	0.058387	0	0	0	0	0.174548	0	0	0
AC114730.3		antisense	chr2:242749407-242753111	2250	0	0	0	0	0	0	0	0	0	0	0	0	0	0
AC114730.5		antisense	chr2:242740331-242741322	739	0	0	0	0	0	0	0	0	0	0	0	0	0	0
AC114730.7		antisense	chr2:242694208-242695155	668	0	0	0.0715421	0	0.0390743	0	0	0	0	0.046503	0	0	0	0
AC114730.8		antisense	chr2:242674130-242674913	472	0	0.0541982	0	0	0.0553001	0	0	0	0.0686117	0.0658136	0	0	0	0.0577925
AC114752.1		lincRNA	chr2:64557620-64559265	289	0	0	0	0	0	0	0	0	0	0	0	0	0	0
AC114752.3		lincRNA	chr2:64565201-64568781	404	0	0	0	0	0	0	0	0	0	0	0	0	0	0
AC114763.1		lincRNA	chr2:139228226-139231502	826	0	0	0	0	0	0	0	0	0	0	0	0	0	0
AC114765.1		lincRNA	chr2:220970377-221315499	754	0	0	0	0	0.0346176	0	0	0	0	0	0	0	0	0
AC114765.2		lincRNA	chr2:220992267-221077212	347	0	0	0	0	0	0	0	0	0	0	0	0	0	0
AC114776.3		lincRNA	chr2:111467152-111474172	4395	0	0	0	0	0	0	0	0	0.0294741	0	0	0	0.0126642	0
AC114783.1	Protein LOC339760	protein_coding	chr2:127656472-127659673	1005	0	0	0	0	0	0	0	0	0	0	0	0	0	0
AC114788.2		lincRNA	chr2:239840998-239847965	3489	0.0478307	0.0219962	0	0.138953	0.0149623	0.0573327	0.0706034	0.053535	0.0371278	0	0.028566	0.0203812	0.0159527	0.0390915
AC114803.3		antisense	chr2:220163724-220168852	311	0	0	0	0.275094	0.92321	0.321598	1.1089	0	0.208262	0	1.60236	0.152433	0.178968	0.263132
AC114808.2		antisense	chr2:1153996-1156110	536	0	0	0	0	0	0	0	0	0	0	0	0	0	0
AC114808.3		antisense	chr2:1054819-1064027	432	0	0	0	0	0	0	0	0	0	0	0	0	0	0
AC114812.8		antisense	chr2:234602080-234617345	663	0.287664	0.347261	0.288326	0.473151	0.236214	0	0.260082	0.281725	0.195383	0	0.350763	0.464771	0.293826	0.288004
AC114813.1		lincRNA	chr2:126867676-126875562	624	0	0	0	0	0	0	0	0	0	0	0	0	0	0
AC114814.3		lincRNA	chr2:236086540-236087549	663	0	0	0	0	0	0	0	0	0.146537	0	0	0.321764	0	0
AC114814.4		lincRNA	chr2:235993466-235997230	691	0	0	0	0	0	0	0	0	0	0	0	0	0	0
AC114877.3		lincRNA	chr3:26753798-26754855	582	0	0	0	0	0	0	0	0	0	0	0	0	0	0
AC115522.3		lincRNA	chr19:44298461-44299810	556	0.21439	0	0.0429767	0.0512915	0.0938909	0.0599622	0.132915	0.0959834	0.116492	0	0.358514	0.298423	0	0
AC115618.1	Uncharacterized protein; cDNA FLJ26048 fis, clone PRS02384	protein_coding	chrX:48431482-48433275	1794	0.358799	0.256671	0.279708	0.206653	2.19696	0.910596	0.233428	1.7551	0.252724	1.43719	0.203704	0.171763	1.92356	0.258488
AC116035.1		lincRNA	chr3:30566237-30568677	436	0	0	0.0548052	0.0654084	0.0598662	0	0	0.0612004	0	0.0712478	0	0	0	0
AC116035.2		lincRNA	chr3:30566482-30567705	517	0	0	0	0	0	0	0	0	0	0	0	0	0	0
AC116366.5		antisense	chr5:131755108-131762406	999	0.0715922	0.0512143	0.023919	0.0285466	0.0261278	0	0.0493164	0.0801303	0.129669	0.0621903	0.0332555	0.0711811	0	0
AC116366.6		antisense	chr5:131804582-131808735	3730	0.0511318	0.0137167	0.0128124	0.0076456	0.0349888	0.0178761	0	0.00715373	0.00868223	0.049969	0	0	0	0.0146263
AC116407.2	Uncharacterized protein	protein_coding	chr17:30506379-30506885	507	0	0	0	0	0	0	0	0	0	0	0	0	0	0
AC116609.1		lincRNA	chr2:724966-731224	706	0	0	0	0	0	0	0	0	0	0	0	0	0	0
AC116609.2		lincRNA	chr2:742488-747767	535	0	0	0	0	0	0	0.046044	0	0	0	0.496782	0	0.0520178	0
AC116609.3		lincRNA	chr2:741977-749856	256	0	0	0	0	0	0	0	0	0	0	0	0	0	0
AC116614.1		antisense	chr2:945320-945960	532	0.716998	0.0961713	0.718648	1.17932	0.245316	0.125335	0	0.15047	0	0.233564	1.49875	0.0891102	0.732356	0.56402
AC117395.1	LOC646903 protein; Uncharacterized protein	protein_coding	chr3:149689066-149690535	1470	0.502752	0.417658	0.341358	0.252201	0.266344	0.181437	0.552997	0.471951	0.440608	0.401508	0.565005	1.27385	0.738334	0.482469
AC117834.1		protein_coding	chr8:93895865-93898013	2149	0.0110936	0	0	0	0.012146	0	0.0114628	0	0	0	0	0.0110299	0	0.0253867
AC118345.1		lincRNA	chr2:66462509-66463345	366	0	0	0	0	0	0	0	0	0	0	0	0	0	0
AC118653.2		lincRNA	chr17:69592479-69593420	570	0	0	0	0	0	0	0	0	0	0	0	0	0	0
AC118754.4		antisense	chr17:4400689-4402969	370	0	0	0	0	0	0	0	0	0	0	0	0	0	0
AC119673.1		protein_coding	chr1:205682497-205684153	1657	0.100713	0.138946	0.043262	0.051632	0.0630095	0.0402402	0.0743317	0.0483103	0.0781767	0.0374943	0.060149	0.11444	0.0335902	0.0329246
AC120194.1		protein_coding	chr8:71485681-71486671	991	0.0240567	0.154883	0.0241121	0.0287771	0.0790161	0.0672835	0.0248572	0.18848	0.228752	0.0940385	0.134096	0.215267	0.0842468	0.110103
AC121757.1	Uncharacterized protein	protein_coding	chr12:52709128-52709790	75	0	0	0	0	0	0	0	0	0	0	0	0	0	0
AC122136.2		lincRNA	chr2:216734646-216735241	478	0	0	0	0	0	0	0	0	0	0.0649875	0	0	0	0
AC123023.1		lincRNA	chr3:34244736-34310303	555	0	0	0	0	0	0	0	0	0	0	0	0.128126	0	0
AC123768.4		lincRNA	chr15:32898619-32907361	966	0.0493586	0.0529639	0.0742082	0.0295218	0.0540407	0.13805	0.0510011	0.0276226	0.0670491	0.0643148	0.137566	0.147226	0.0864271	0.0282381
AC123886.2		antisense	chr2:111368493-111369981	747	0	0	0	0	0	0	0	0	0	0	0	0	0	0
AC124057.5		antisense	chr11:2425745-2429138	404	0	0	0	0	0	0	0	0	0	0	0	0	0	0
AC124861.1		lincRNA	chr2:241166977-241195452	429	0	0	0	0	0	0	0	0	0	0	0	0	0	0
AC124890.1	HCG1774533, isoform CRA_a; PRO2268; Uncharacterized protein	protein_coding	chr12:69186125-69187743	1619	0.0147253	0.0316017	0.0590366	0	0	0.0411847	0	0.0329628	0	0	0	0.0585629	0.0171893	0.0168487
AC124944.3		antisense	chr3:195638920-195640857	741	0	0	0	0	0	0	0	0	0	0	0	0	0	0
AC124944.5		lincRNA	chr3:195563064-195587275	943	0	0	0	0.0604837	0	0	0	0	0	0	0	0	0	0
AC124997.1		lincRNA	chr15:25729978-25823938	2491	0	0	0	0	0	0	0	0	0	0	0	0	0	0
AC125421.1		lincRNA	chr17:71782941-71796932	2498	0	0	0	0	0	0	0	0	0	0	0	0	0	0
AC126614.1	HCG1818482; Uncharacterized protein	protein_coding	chr12:57810198-57810536	339	0	0	0	0	0	0	0	0	0	0	0	0	0	0
AC127496.1	Uncharacterized protein	protein_coding	chr17:78977135-78978932	1798	0.490593	0.497973	0.465143	0.507552	0.290341	0.630437	0.246609	0.385856	0.198127	0.276432	0.572798	0.395495	0.263127	0.713052
AC128709.2		lincRNA	chr3:197185276-197193976	626	0	0	0	0.045556	0.041696	0	0	0	0	0	0	0	0	0
AC128709.3		lincRNA	chr3:197171932-197185194	558	0	0	0	0.0511077	0	0	0	0	0	0	0	0	0	0.0488854
AC128709.4		lincRNA	chr3:197177198-197183525	600	0	0	0	0.0475301	0	0	0	0	0.0539745	0	0	0	0	0
AC129492.6		protein_coding	chr17:7982800-7984883	1804	0	0	0	0	0	0	0	0	0	0	0	0	0	0
AC130469.2		antisense	chr19:8646044-8647599	388	0	0	0.0615852	0	0	0.0859252	0	0	0	0	0	0	0	0
AC130710.1		lincRNA	chr2:16190549-16225923	1330	0	0	0	0	0	0	0	0	0	0	0	0	0	0
AC131025.8		lincRNA	chr5:148786526-148793660	5131	0.00929261	0.0199427	0.004657	0.033348	0.0915669	0	0.0288055	0.109209	0.0126232	0.0363251	0.0906474	0.00923926	0.178985	0.015949
AC131056.3		antisense	chr17:34510615-34523870	1401	0	0	0	0.040711	0.0186307	0.0237966	0.0351656	0.019046	0.0693463	0.0665183	0	0.0845943	0.218504	0.0973521
AC131056.5		lincRNA	chr17:34552690-34554250	247	0	0	0	0	0	0	0	0	0	0	0	0	0	0
AC131097.3		antisense	chr2:242823514-243020873	1601	0.17869	0.303591	0.0895505	0.0890633	0.0815168	0.166591	0.123091	0.700002	0.262961	0.0776116	0.373517	0.547797	0.208591	0.136305
AC131097.4	Protein LOC285095	protein_coding	chr2:242836136-242844702	674	0	0	0	0	0	0	0	0	0	0	0	0	0	0
AC131935.1		protein_coding	chr11:11747060-11747257	198	0	0	0	0	0	0	0	0	0	0	0	0	0	0
AC131971.1	HCG1782999; PRO0943; Uncharacterized protein	protein_coding	chr11:3011093-3012563	1471	0	0	0	0	0	0	0	0	0	0	0	0	0	0
AC132186.1	CDNA FLJ27243 fis, clone SYN08134; Uncharacterized protein	protein_coding	chr16:66516775-66519747	2973	0.0160378	0.0516278	0.0562615	0.0287771	0.00877957	0.0112139	0.0414287	0.0269257	0.0544647	0.0313462	0.0446987	0.0478372	0.149772	0.0550516
AC132192.1	LOC644656 protein; Uncharacterized protein	protein_coding	chr11:9481747-9482010	264	0.541822	0.484499	1.35767	0.864184	0.69209	0.252568	1.21301	1.31396	0.981355	0.706001	0.62921	1.88549	1.89747	1.75654
AC132216.1	HCG1785179; PRO1787; Uncharacterized protein	protein_coding	chr11:33902189-33903338	1150	0	0	0	0	0	0	0	0	0	0	0	0	0	0
AC132807.1		lincRNA	chr3:18031515-18037036	458	0	0	0	0	0	0	0	0	0	0	0	0	0	0
AC132872.2	CDNA FLJ27256 fis, clone SYN09689; Uncharacterized protein	protein_coding	chr17:80214131-80216080	1950	0.183386	0.131187	0.539171	0.40949	1.49917	0.700973	0.429507	0.301043	0.74734	0.700932	0.937038	0.0243111	0.356789	0.741403
AC133106.2		antisense	chr2:189959789-189960884	397	0	0	0	0	0	0	0	0	0	0	0	0	0	0
AC133528.2		antisense	chr2:242629829-242633704	415	8.73183	9.43127	10.7096	8.24619	9.56013	15.5046	5.87643	9.96609	7.41337	6.51222	8.8059	11.4233	5.29767	7.42752
AC133633.1		lincRNA	chr8:2376124-2379308	559	0	0	0	0	0	0	0	0	0	0	0	0	0	0
AC133633.2		lincRNA	chr8:2350992-2369693	512	0	0	0	0	0	0	0	0	0	0	0	0	0	0
AC133680.1		lincRNA	chr3:24729410-25215796	584	0.0408222	0	0	0	0	0	0	0	0	0	0	0	0.0953066	0
AC133785.1		antisense	chr2:131588551-131594567	3412	0	0	0	0	0	0	0	0	0	0	0	0	0	0
AC135048.1	Uncharacterized protein	protein_coding	chr16:30996808-30997533	726	0.262702	0.105709	0.29622	0.0785622	0.0719054	0.229607	0.0678609	0	0.133821	0.0427879	0.137282	0.195895	0.229996	0.0375731
AC135050.5		antisense	chr16:31076816-31080567	504	0	0	0	0	0	0	0	0	0	0	0.131834	0	0	0
AC135178.1	HCG1985372; Uncharacterized protein; cDNA FLJ37541 fis, clone BRCAN2026340	protein_coding	chr17:8261731-8263538	1808	0.606553	0.7782	1.0573	0.552065	0.822895	0.350354	0.354243	0.649375	0.66274	0.292084	0.385878	0.825945	0.492558	0.724196
AC135178.7		antisense	chr17:8221406-8222030	537	0	0	0	0	0	0	0	0	0	0	0	0	0	0
AC135983.2	Protein LOC100996413	protein_coding	chr15:32774822-32780287	5466	0	0	0	0	0	0	0	0	0	0	0	0	0	0
AC136297.1	Uncharacterized protein	protein_coding	chr11:1295809-1296033	225	0	0	0	0	0	0	0	0	0	0	0.147655	0	0	0
AC136604.1	Uncharacterized protein	protein_coding	chr5:179078298-179079445	928	0	0	0	0	0	0	0	0	0	0	0	0	0	0
AC136896.1		antisense	chr15:27402762-27406466	970	0	0	0	0	0	0	0	0	0	0	0	0	0	0
AC137056.1	Uncharacterized protein; cDNA FLJ34659 fis, clone KIDNE2018863	protein_coding	chr16:20499024-20500981	1958	0	0	0	0	0	0	0	0	0	0	0	0	0	0
AC137723.5		antisense	chr17:79899745-79905477	691	0.034501	0.0740421	0	0.0412707	0.0377738	0.0964949	0.0356491	0.0386156	0	0.0449552	0	0	0.0402743	0.0789524
AC137932.1		protein_coding	chr16:89334512-89339452	3660	0	0.013979	0.0065287	0.0389591	0	0.00910901	0	0	0	0.00848744	0	0	0	0
AC137932.5		antisense	chr16:89363916-89364724	516	0	0	0.0926165	0	0	0	0	0	0.125522	0	0	0	0	0
AC137932.6		antisense	chr16:89387541-89391518	1360	0.0525887	0.01881	0.105419	0.0209692	0.134347	0.024514	0.0905644	0.0392403	0.238123	0.0228412	0.0244281	0.0522867	0.0204629	0.0601722
AC137934.1		lincRNA	chr16:90252405-90289086	3154	0.0604697	0.0162217	0.0227283	0.00904188	0.0165515	0.0317111	0.0156205	0.0507611	0.0513391	0	0.0210668	0.00751532	0.0352943	0.00864871
AC138035.1		lincRNA	chr5:180756242-180769214	727	0.0327926	0	0	0	0	0	0	0.0367034	0	0	0	0	0	0
AC138035.2		lincRNA	chr5:180733503-180755068	4183	0.113986	0.0366936	0.0228497	0.0136352	0.0249598	0.0239103	0.00588896	0.0446531	0.0309679	0.0891151	0.0873643	0.0113332	0.039918	0.039127
AC138393.1	Uncharacterized protein	protein_coding	chr1:224215760-224216371	135	0	0	0	0	0	0	0	0	0	0	0	0	0	0
AC138472.6		lincRNA	chr19:45040251-45040599	241	0	0	0	0	0	0	0	0	0	0	0	0	0	0
AC138517.1	Uncharacterized protein	protein_coding	chr5:138852108-138852506	399	0	0	0	0	0	0	0	0	0	0	0	0	0	0
AC138647.1	Uncharacterized protein	protein_coding	chr8:142524738-142528837	648	0	0	0	0	0	0	0	0	0	0	0	0	0	0
AC138655.1	CDNA: FLJ23120 fis, clone LNG07989; HCG1987724; Uncharacterized protein	protein_coding	chr2:47799601-47801998	2398	0	0	0	0	0	0	0	0	0	0	0	0	0	0
AC138655.4		antisense	chr2:47754676-47762338	762	0	0	0.0313583	0.0748506	0	0	0	0	0	0	0	0	0.0365217	0
AC138655.6		antisense	chr2:47713153-47715691	2007	0	0	0	0	0	0	0	0	0	0	0	0	0	0
AC138969.4		protein_coding	chr16:16411301-16444447	7897	0.0211322	0.0129576	0.018155	0.0108338	0.0165263	0.00844345	0.0343129	0.0506839	0.0205044	0.0078673	0.0252417	0.0240125	0.0422887	0.0138169
AC139099.4		lincRNA	chr17:81091900-81125376	641	1.22734	1.55644	0.782833	0.17796	0.0814405	1.56033	0.115289	0.0416278	0	0.436157	0.0518288	0	0.390742	0.170222
AC139099.5		lincRNA	chr17:81168296-81175490	2625	0	0	0	0	0	0	0	0	0	0	0	0	0	0
AC139099.6		lincRNA	chr17:81159765-81168959	868	0.082397	0.0589437	0.0275289	0	0	0.0768179	0	0	0	0	0	0	0	0.0314263
AC139100.2	Uncharacterized protein	protein_coding	chr18:77905807-77936315	4589	0.119487	0.12264	0.124969	0.124289	0.130821	0.138035	0.144935	0.081405	0.0352852	0.0473847	0.16651	0.325411	0.115224	0.101052
AC139100.3		antisense	chr18:77941563-77960875	2035	0.105436	0.0251416	0.011742	0.070069	0.0128264	0.0327656	0.0121049	0	0	0	0.0816272	0.0582391	0.0273509	0.0536178
AC139426.2	Uncharacterized protein; cDNA FLJ52611	protein_coding	chr15:32694108-32695493	1386	0	0.0369142	0	0	0.0941619	0	0.0177731	0.0192521	0.0700968	0.0224127	0.0239699	0	0.0602371	0.0393623
AC139712.4		lincRNA	chr2:52721826-52727890	639	0	0	0	0	0	0	0	0	0	0	0	0	0	0
AC139768.1	Uncharacterized protein	protein_coding	chr12:51619860-51620085	57	0	0.448799	0	0	0	0	0.432167	0	0	0	0	0	0	0
AC139887.4		antisense	chr4:758275-758862	286	0.0833573	0.178892	0.0835491	0	0.182529	0.11657	0.172262	0.0932986	0.226467	0	0.232324	0.0828787	0	0.0953778
AC140061.12	Uncharacterized protein	protein_coding	chr12:50690489-50691718	369	0	0	0.0647563	0	0	0	0	0	0.0877635	0	0	0	0.226256	0
AC140481.2	Uncharacterized protein	protein_coding	chr2:131328402-131341734	3000	0	0	0	0	0	0	0	0	0	0	0	0	0	0
AC140481.4		antisense	chr2:131341122-131348036	695	0	0	0	0	0	0	0	0	0	0	0	0	0	0
AC140481.8		antisense	chr2:131501111-131513452	1078	0	0	0	0	0	0	0	0	0	0	0	0	0	0
AC140542.2		lincRNA	chr16:47883225-47921041	1325	0	0	0	0	0	0	0	0	0	0	0	0	0	0
AC140912.1		lincRNA	chr16:73265954-73267869	1141	0	0	0	0	0	0	0	0	0	0	0	0	0	0
AC141928.1		lincRNA	chr4:3760475-3765117	4525	0.0158057	0	0.00528068	0.132349	0.167281	0	0.0326632	0.0117938	0.0214705	0.01373	0.00734194	0.0314298	0.37516	0.138651
AC141930.2		lincRNA	chr2:1576326-1584083	555	0	0	0	0	0	0	0	0	0	0	0	0	0	0
AC142119.1		lincRNA	chr2:16225344-16245963	1262	0	0	0	0	0	0	0	0	0	0	0	0	0	0
AC142293.3		antisense	chr4:75418301-75514664	732	0.260549	0	0	0	0	0	0	0	0	0	0	0	0	0
AC142381.1		protein_coding	chr16:32063311-32063601	291	0	0	0	0	0	0	0	0	0	0	0	0	0	0
AC142528.1		antisense	chr2:3523046-3526968	974	0.0244766	0.446495	0.515191	0.409911	0.321581	0.136916	0	0.794475	0.365741	0.669759	0.0682182	0.511057	0.60002	0.476106
AC144449.1		antisense	chr2:150443710-150704747	1022	0.46654	0.150185	0.303949	0.167425	0.0255398	0.195728	0.216929	0.313308	0.0316876	0.121581	0.260057	0.115965	0.0816914	0.160145
AC144450.1		antisense	chr2:1550437-1623885	786	0	0	0	0	0	0	0	0	0	0	0	0	0	0
AC144450.2		lincRNA	chr2:1624282-1629191	1641	0	0	0	0	0	0	0.0150113	0	0	0	0	0	0	0
AC144525.1		lincRNA	chr2:239697289-239698357	592	1.3692	0.302485	0.847629	0.0963449	0.881813	1.29526	1.28993	0.6761	0.711151	1.83656	3.75995	1.60158	2.67953	1.29018
AC144568.2	Uncharacterized protein	protein_coding	chr8:22601-29775	972	0	0	0	0	0	0	0	0	0	0	0	0	0	0
AC144652.1		lincRNA	chr7:155087628-155089251	1624	1.24779	1.46495	1.32423	0.632174	0.482174	0.800628	0.77359	0.443628	0.638122	1.60676	0.572798	0.890334	0.514092	0.587889
AC144831.1		lincRNA	chr17:81061205-81063860	2656	10.6635	9.5064	8.15095	3.44665	11.7536	5.64855	9.83115	6.01783	5.57222	14.7601	7.29239	4.09632	9.50353	13.4439
AC144835.1		lincRNA	chr15:98563824-98565007	686	0	0	0	0	0	0	0	0	0	0	0	0	0	0
AC144836.1		lincRNA	chr17:1145233-1157294	340	0	0	0	0	0	0	0	0	0	0	0	0	0	0
AC145110.1		lincRNA	chr8:29605825-29656008	5541	0	0	0	0	0	0	0	0	0	0	0	0	0	0
AC145123.2		antisense	chr8:143719949-143722027	505	0	0	0	0	0	0	0	0	0	0	0	0	0	0
AC145343.2		lincRNA	chr17:66092187-66097615	650	0.440127	0.157425	0.147047	0.131622	0.160626	0.102581	0	0.410514	0.0498226	0.286745	0.0511112	0.255266	0.0428146	0.0839324
AC145676.2	Uncharacterized protein	protein_coding	chr7:227554-229557	2004	0.0475852	0.0382958	0.0119237	0.0284612	0.0390743	0.0166362	0	0.0532603	0.01616	0.015501	0	0	0	0.0544472
AC147651.1		lincRNA	chr7:523744-535755	420	0	0	0	0	0	0	0	0	0	0	0	0	0	0
AC147651.3		lincRNA	chr7:560028-564869	3506	0.0135997	0.014593	0.0408929	0.0732067	0.0595588	0	0.119444	0.114162	0.0277108	0.0620218	0.0189517	0.128455	0.0476261	0.132267
AC147651.4		antisense	chr7:642822-648119	731	0	0	0	0.0780248	0	0	0.0336984	0.0365026	0.0443019	0.0424953	0.0454477	0	0	0
AC147651.5		antisense	chr7:601595-605256	572	0	0	0	0	0	0	0	0	0	0	0	0	0.048653	0
AC159540.1		lincRNA	chr2:98081083-98099107	5415	0.47108	1.11964	0.741342	0.621447	0.853185	0.412504	0.650525	0.877127	1.20807	0.608086	1.20864	0.420225	0.971335	0.780812
AC159540.2		lincRNA	chr2:98086678-98100408	1375	0	0	0	0	0	0	0	0	0	0	0.072485	0	0	0
AC159540.3		lincRNA	chr2:98069548-98071970	555	0	0	0	0	0	0	0	0	0	0	0	0	0	0
AC174470.1		protein_coding	chr17:79780293-79784533	2974	0	0	0	0	0	0	0	0	0	0	0	0	0	0
AC187652.1	Protein LOC100996433	protein_coding	chr7:302918-304070	501	1.47514	2.14456	2.62321	0.455379	0.937784	1.66362	1.47506	0.958685	1.09888	3.0382	0.729431	0.047312	0.111096	0.762261
AC195454.1		lincRNA	chr4:40318502-40332436	957	0	0	0	0	0	0	0	0	0	0.0324598	0	0	0	0
AC226118.1		lincRNA	chr7:419325-422678	2146	0.0111091	0	0	0	0	0	0	0	0	0	0	0.0220907	0	0
AC226150.4	Uncharacterized protein	protein_coding	chr12:133787246-133787772	527	0	0	0	0	0	0	0	0	0	0	0	0	0	0
ACAA1	acetyl-CoA acyltransferase 1	protein_coding	chr3:38144620-38178733	7106	4.33122	5.43959	5.86448	4.90418	4.55842	5.61123	4.45456	5.41103	4.42521	5.18463	5.59159	7.49526	4.95026	5.38191
ACAA2	acetyl-CoA acyltransferase 2	protein_coding	chr18:47309869-47340330	3740	5.28436	5.15051	6.24849	6.20688	5.96709	8.20995	4.9267	6.414	7.34284	7.15968	6.15589	7.36451	6.25048	5.78382
ACACA	acetyl-CoA carboxylase alpha	protein_coding	chr17:35441923-35766909	13766	10.571	13.116	7.66878	5.04028	6.2154	6.90223	7.66241	5.3518	6.04361	9.05564	6.85635	6.70842	6.34989	5.94862
ACACB	acetyl-CoA carboxylase beta	protein_coding	chr12:109554400-109706031	14159	0.84019	0.937695	0.622733	0.376643	0.339198	0.769959	0.690692	1.27207	0.413986	0.508995	0.466928	0.527336	0.548375	1.2985
ACAD10	acyl-CoA dehydrogenase family, member 10	protein_coding	chr12:112123857-112194903	8926	2.48925	2.74846	2.3879	1.71249	1.57324	1.80029	1.9677	1.94012	2.32201	2.44308	1.47762	1.85091	2.60337	1.81528
ACAD11	acyl-CoA dehydrogenase family, member 11	protein_coding	chr3:132276982-132379567	5675	0.4579	0.26145	0.391584	0.386941	0.358754	0.370107	0.329894	0.253904	0.336687	0.350326	0.292707	0.371735	0.500196	0.350889
ACAD8	acyl-CoA dehydrogenase family, member 8	protein_coding	chr11:134123389-134135749	7174	2.44251	3.0096	3.17757	2.36922	2.55777	2.5699	2.59589	2.49948	2.6092	2.67599	1.70881	2.61351	2.54865	3.08751
ACAD9	acyl-CoA dehydrogenase family, member 9	protein_coding	chr3:128598439-128634910	4327	9.16252	10.358	9.92912	8.38341	8.71061	9.66961	8.58501	7.8564	10.044	9.69181	7.60112	7.47747	9.24221	8.75646
ACADL	acyl-CoA dehydrogenase, long chain	protein_coding	chr2:211052663-211090215	4383	0.00543924	0.00583654	0	0.0585587	0.226298	0.0228193	0.0337214	0	0.0369435	0.0141748	0.0151596	0	0.00634942	0.0746832
ACADM	acyl-CoA dehydrogenase, C-4 to C-12 straight chain	protein_coding	chr1:76190036-76253260	4779	6.15585	5.45997	5.20001	5.87786	5.78945	8.60158	5.95349	6.13623	6.31566	7.07862	5.77688	5.76835	6.91807	6.76957
ACADS	acyl-CoA dehydrogenase, C-2 to C-3 short chain	protein_coding	chr12:121163538-121177811	2648	4.3665	4.51155	3.97048	2.30471	2.67128	5.32568	2.57684	4.48418	1.69995	2.56912	2.68488	3.09719	3.0583	2.71956
ACADSB	acyl-CoA dehydrogenase, short/branched chain	protein_coding	chr10:124768495-124817827	6256	4.43574	4.21589	3.52544	3.22287	3.63821	3.13885	3.82733	4.84532	3.23537	4.8612	3.92443	4.62245	3.86126	4.09868
ACADVL	acyl-CoA dehydrogenase, very long chain	protein_coding	chr17:7120444-7128592	4865	36.0911	26.6753	34.8578	47.9854	41.7841	61.3602	31.621	42.7483	63.6445	34.9079	78.2175	38.3492	48.7145	37.0567
ACAN	aggrecan	protein_coding	chr15:89346674-89418585	10908	0.0611959	0.143058	0.284778	10.5492	5.12318	0.0978041	2.54962	3.17764	0.029689	0.0370217	19.2091	0.0217302	160.607	41.1246
ACAP1	ArfGAP with coiled-coil, ankyrin repeat and PH domains 1	protein_coding	chr17:7239848-7254797	7421	0.128501	0.0241303	0.0386391	0.122972	0.130139	0.224626	0.099583	0.0467436	0.126554	0.0837193	0.0940126	0.111793	0.0825023	0.0661642
ACAP2	ArfGAP with coiled-coil, ankyrin repeat and PH domains 2	protein_coding	chr3:194995465-195163807	11088	12.4748	12.0894	8.1719	8.08372	8.40865	7.56201	11.6614	9.10864	9.82231	13.1759	10.4089	8.89302	9.48734	12.1236
ACAP3	ArfGAP with coiled-coil, ankyrin repeat and PH domains 3	protein_coding	chr1:1227756-1244989	8809	4.93096	5.22434	5.92155	4.09852	4.88017	3.80357	3.98208	4.08323	4.49614	2.75059	4.27677	3.01908	5.40858	5.20231
ACAT1	acetyl-CoA acetyltransferase 1	protein_coding	chr11:107992243-108018503	5584	10.255	11.1141	10.4113	7.98241	7.15178	7.03319	7.88767	9.02189	7.8236	9.69639	10.8103	11.2149	8.47744	7.42526
ACAT2	acetyl-CoA acetyltransferase 2	protein_coding	chr6:160181360-160200144	4374	4.52386	8.08855	3.32695	1.74734	2.08861	2.40858	2.7089	2.6598	1.94723	3.54389	3.07614	2.71499	2.72314	1.85845
ACBD3	acyl-CoA binding domain containing 3	protein_coding	chr1:226332380-226374431	3578	20.7552	24.4948	17.6909	24.3097	26.5977	22.8844	23.3117	20.6278	29.2983	29.3624	25.7756	19.9537	26.1728	22.2082
ACBD4	acyl-CoA binding domain containing 4	protein_coding	chr17:43209967-43221548	3776	3.15049	2.55409	2.82235	2.7642	2.37791	3.51401	1.84621	2.35317	2.14412	2.09781	2.84184	2.36657	2.94804	2.55009
ACBD5	acyl-CoA binding domain containing 5	protein_coding	chr10:27484146-27531059	4339	6.81305	6.82725	7.07104	7.65696	10.04	6.79227	8.51585	7.09671	10.3968	8.84885	10.1221	10.0079	8.89595	8.8454
ACBD6	acyl-CoA binding domain containing 6	protein_coding	chr1:180244515-180472089	2356	11.2624	9.35964	12.7792	11.5597	12.1424	12.6365	10.7484	11.7787	11.2439	14.7145	9.77209	11.6907	9.72143	13.5811
ACBD7	acyl-CoA binding domain containing 7	protein_coding	chr10:15119522-15130775	1498	0.159147	0.0683086	0.191416	0.266524	0.243941	0.111278	0.0986656	0.0890634	0.129712	0.041474	0.243955	0.0474699	0.222933	0.0546289
ACCS	1-aminocyclopropane-1-carboxylate synthase homolog (Arabidopsis)(non-functional)	protein_coding	chr11:44087475-44105772	5826	4.38666	6.88937	3.33448	3.07404	3.49904	1.79685	2.96397	3.45794	2.83491	3.01256	5.17779	3.31993	3.64946	2.49557
ACCSL	1-aminocyclopropane-1-carboxylate synthase homolog (Arabidopsis)(non-functional)-like	protein_coding	chr11:44069531-44081527	1867	0	0	0	0	0	0	0	0	0	0	0	0	0	0
ACD	adrenocortical dysplasia homolog (mouse)	protein_coding	chr16:67691415-67694713	3218	3.31155	3.25135	3.69044	3.34986	3.13901	3.33597	3.01604	2.86071	3.36125	2.5581	2.42611	2.02561	2.70685	2.75493
ACE	angiotensin I converting enzyme	protein_coding	chr17:61554422-61599209	10473	2.27179	6.60973	0.732389	0.718875	0.209352	0.983648	0.933783	0.361791	0.630811	0.72373	1.70663	0.375704	2.2135	0.690221
ACE2	angiotensin I converting enzyme 2	protein_coding	chrX:15579156-15620271	3926	0.00607239	0	0.0121727	0.0290556	0.00664841	0.00849184	0	0	0	0	0	0	0.00708852	0
ACER1	alkaline ceramidase 1	protein_coding	chr19:6306153-6333640	1445	0	0.035407	0.0330727	0.0197357	0.0903172	0.0461439	0.0170474	0.018466	0.0224116	0.0214976	0.0459824	0.049211	0.0770367	0
ACER2	alkaline ceramidase 2	protein_coding	chr9:19408925-19452018	2437	0.303261	0.451378	0.245128	0.421277	0.224922	0.287287	0.252703	0.339428	0.438529	0.178456	0.504401	0.885105	0.319748	0.380572
ACER3	alkaline ceramidase 3	protein_coding	chr11:76571911-76737841	8442	2.96237	3.74542	2.40592	2.04038	3.15063	2.18785	4.08808	5.1268	2.12139	3.11671	3.54576	2.381	2.86141	2.95011
ACHE	acetylcholinesterase (Yt blood group)	protein_coding	chr7:100487615-100494594	3730	0.00639147	0.0274333	0.0384371	0.0229368	0.0419866	0.0178761	0.0198125	0.0500761	0.00868223	0.0249845	0.106881	0	0.029844	0.0146263
ACIN1	apoptotic chromatin condensation inducer 1	protein_coding	chr14:23527773-23564823	9110	22.1784	25.941	25.238	16.5724	20.1765	18.5725	19.8907	19.6889	21.1478	18.2633	19.1055	17.6019	23.1495	20.978
ACKR2	atypical chemokine receptor 2	protein_coding	chr3:42846244-42929466	5469	0.0697464	0.00935511	0.00873836	0.041716	0.0381813	0.018288	0.0540505	0.0146371	0.011843	0.01136	0.00607465	0.0303389	0.0407088	0.0698286
ACKR3	atypical chemokine receptor 3	protein_coding	chr2:237476430-237491001	2258	14.3168	19.5317	11.7253	17.7322	30.0897	19.209	22.5062	12.0418	19.1469	96.9616	15.1692	0.745321	19.5965	85.712
ACKR4	atypical chemokine receptor 4	protein_coding	chr3:132316081-132337811	2273	10.6562	11.142	23.8845	2.14544	1.45839	18.1876	3.57636	1.20915	1.78095	8.37759	10.9474	5.41224	1.11416	2.18416
ACLY	ATP citrate lyase	protein_coding	chr17:40023161-40086795	5217	43.3346	55.5567	38.4922	50.4164	59.1628	40.0042	54.8765	41.0659	75.0864	51.6603	65.4129	53.1541	55.2536	39.3929
ACMSD	aminocarboxymuconate semialdehyde decarboxylase	protein_coding	chr2:135596117-135659604	2785	0	0	0	0	0	0	0	0	0	0	0	0	0	0
ACN9	ACN9 homolog (S. cerevisiae)	protein_coding	chr7:96745902-96811075	2303	1.77016	2.16605	1.94024	1.86984	1.43939	2.35964	1.74349	2.13189	1.98274	1.8749	1.0675	2.77894	1.46217	1.4095
ACO1	aconitase 1, soluble	protein_coding	chr9:32384618-32454767	7534	31.8143	28.8854	26.5497	22.1324	19.2939	22.2983	23.306	38.8776	22.9754	36.0119	24.5265	26.2612	15.4514	14.0844
ACO2	aconitase 2, mitochondrial	protein_coding	chr22:41865129-41924993	4041	13.8168	12.68	15.1672	14.3543	13.5514	17.8616	14.0693	14.5336	15.3709	13.3988	12.743	14.3768	13.3466	11.7051
ACOT1	acyl-CoA thioesterase 1	protein_coding	chr14:74003818-74010498	1713	0.514937	2.65821	2.49691	3.12983	3.01701	0.895267	1.6106	2.38328	1.51242	1.16059	1.29941	2.83665	3.11925	2.97781
ACOT11	acyl-CoA thioesterase 11	protein_coding	chr1:55007930-55104865	9768	0.122032	0.0759485	0.173684	0.175172	0.237822	0.146762	0.123571	0.114732	0.444262	0.200352	0.482961	0.21597	0.407414	0.198274
ACOT12	acyl-CoA thioesterase 12	protein_coding	chr5:80625824-80689998	2444	0.0877912	0.0628025	0	0.0816803	0.0106799	0	0.2419	0.0764254	0.0132507	0	0.0135934	0.00969857	0.0113869	0.0558061
ACOT13	acyl-CoA thioesterase 13	protein_coding	chr6:24667263-24705293	4394	4.9753	4.18597	4.62783	4.92609	4.15227	5.61467	3.61037	5.08891	4.06836	3.3298	3.6292	7.64936	3.40744	3.67515
ACOT2	acyl-CoA thioesterase 2	protein_coding	chr14:74034324-74042357	2388	1.66722	1.64973	1.66105	1.80328	2.13142	1.68929	1.74333	1.6314	1.31546	2.0163	1.44687	1.72713	1.73643	1.9876
ACOT4	acyl-CoA thioesterase 4	protein_coding	chr14:74058410-74063200	2362	0.171585	0.23827	0.161863	0.688201	0.49728	0.127033	0.177295	0.248533	0.315347	0.118364	0.548547	0.291023	0.282772	0.900799
ACOT6	acyl-CoA thioesterase 6	protein_coding	chr14:74077649-74086592	1183	0	0	0	0	0.022064	0	0	0	0	0	0	0	0	0
ACOT7	acyl-CoA thioesterase 7	protein_coding	chr1:6324329-6454451	4892	3.56726	3.08004	3.76108	5.4273	5.35159	2.63059	4.11901	3.98724	4.79283	2.74319	7.09674	4.51584	4.37467	3.44042
ACOT8	acyl-CoA thioesterase 8	protein_coding	chr20:44470360-44486045	4213	2.22388	2.74457	3.06274	3.07993	3.11634	2.97542	2.42652	2.89445	3.05168	2.58068	2.86249	3.74707	3.01877	2.90068
ACOT9	acyl-CoA thioesterase 9	protein_coding	chrX:23720370-23784592	5046	9.10425	9.14062	9.06838	10.3651	9.66786	8.90625	10.0321	10.0578	11.6549	11.6844	12.246	10.3673	12.2382	10.5306
ACOX1	acyl-CoA oxidase 1, palmitoyl	protein_coding	chr17:73937588-73975515	8543	8.65089	8.23473	8.58689	6.14893	7.68109	6.2596	6.8742	7.06518	8.22601	10.1886	6.50212	7.11682	9.26782	8.337
ACOX2	acyl-CoA oxidase 2, branched chain	protein_coding	chr3:58490863-58523046	3859	4.04029	3.85149	4.30966	5.5499	4.01772	3.3866	5.04288	4.35619	4.62399	3.56605	5.67336	5.86594	6.23802	5.70443
ACOX3	acyl-CoA oxidase 3, pristanoyl	protein_coding	chr4:8368009-8442450	3846	3.60764	3.26587	4.03221	5.11635	5.72119	3.45872	3.70207	3.08739	3.60392	3.7881	5.28654	4.6778	6.22293	4.35484
ACOXL	acyl-CoA oxidase-like	protein_coding	chr2:111490150-111875799	5747	0	0	0.00831566	0.00496226	0	0	0	0	0	0	0	0	0	0
ACP1	acid phosphatase 1, soluble	protein_coding	chr2:264140-278283	4160	11.2668	11.5363	13.0446	14.6361	14.2053	15.6677	12.0977	13.098	13.6312	13.9564	11.8594	14.8659	12.336	12.2751
ACP2	acid phosphatase 2, lysosomal	protein_coding	chr11:47260853-47270457	3484	7.06173	6.97545	8.36738	8.27548	9.43975	6.15297	9.21989	8.19496	8.37504	9.94156	9.14471	6.00747	8.09165	9.72426
ACP5	acid phosphatase 5, tartrate resistant	protein_coding	chr19:11685475-11689823	2814	0.499848	0.609085	4.6873	0.618196	0.0556539	0.793785	0.105047	0	0.483354	1.36885	0.129867	0.0421168	2.43286	0.0678558
ACP6	acid phosphatase 6, lysophosphatidic	protein_coding	chr1:147101453-147142618	9166	0.418751	0.368401	0.57613	0.513363	0.407216	0.294617	0.446123	0.486158	0.639497	0.440577	0.547301	0.677533	0.279328	0.181536
ACPL2	acid phosphatase-like 2	protein_coding	chr3:140947568-141013748	7052	2.44757	1.61426	4.0051	2.00581	3.11651	3.41332	1.44615	5.53949	2.05275	1.55496	3.69817	1.4386	1.48382	1.81415
ACPP	acid phosphatase, prostate	protein_coding	chr3:132036211-132087142	4193	0.0284286	0.0244041	0.0170964	0.0204041	0.0124501	0.0397555	0.129248	0	0.115853	0	0.36447	0	0	0
ACPT	acid phosphatase, testicular	protein_coding	chr19:51293672-51298481	1347	0	0	0	0.0211716	0	0	0	0	0	0	0	0.0175971	0	0
ACR	acrosin	protein_coding	chr22:51176624-51183762	2059	0.0115785	0.0124243	0.0928414	0.0277009	0.0760612	0	0.0358915	0.0129594	0	0.015087	0	0.0115121	0.013516	0.0132482
ACRBP	acrosin binding protein	protein_coding	chr12:6747241-6756626	2843	0.125784	0.0359923	0.109263	0.0902788	0.0734482	0.0351801	0.0433231	0.0656995	0.0911283	0.065559	0.0467426	0.0333497	0.0783103	0.0479741
ACRC	acidic repeat containing	protein_coding	chrX:70798261-70833433	3621	0.599132	0.642895	0.798482	0.63006	0.583881	0.423527	0.700705	0.670585	0.733374	0.420364	0.330296	0.340396	0.699389	0.723196
ACRV1	acrosomal vesicle protein 1	protein_coding	chr11:125541417-125551018	2212	0	0	0.0108025	0.0128924	0.0118	0	0	0.012063	0	0	0	0	0	0.0123318
ACSBG1	acyl-CoA synthetase bubblegum family member 1	protein_coding	chr15:78459810-78538030	8230	0.00579348	0	0.00871023	0	0	0	0.00598627	0.00972663	0.00393496	0.00754898	0.00403673	0.00288011	0	0
ACSBG2	acyl-CoA synthetase bubblegum family member 2	protein_coding	chr19:6135258-6193112	3454	0.0207066	0.0148127	0.00691808	0.0247696	0.0377847	0	0.0499232	0	0.009376	0	0.0673294	0.00686257	0.0483431	0.0868728
ACSF2	acyl-CoA synthetase family member 2	protein_coding	chr17:48503519-48552206	5797	3.62723	3.23907	5.24315	3.62072	3.2734	3.32987	3.07653	3.83427	6.18421	4.05649	4.10335	4.29743	3.13964	1.68929
ACSF3	acyl-CoA synthetase family member 3	protein_coding	chr16:89154783-89222254	11629	1.42684	1.27589	1.45684	1.28011	1.32427	1.69433	1.58024	1.58783	1.53722	1.39974	1.35986	1.24744	1.84748	1.75692
ACSL1	acyl-CoA synthetase long-chain family member 1	protein_coding	chr4:185676749-185747972	6134	15.6512	15.5892	12.0683	8.57774	11.2083	9.31578	16.3608	22.7901	9.74076	17.9274	7.76667	8.63274	7.83074	10.1615
ACSL3	acyl-CoA synthetase long-chain family member 3	protein_coding	chr2:223725652-223809357	7240	18.0415	18.3276	10.7429	11.5884	16.7786	10.8075	14.9128	10.0947	10.8784	22.6072	14.5554	18.9921	11.4547	11.0129
ACSL4	acyl-CoA synthetase long-chain family member 4	protein_coding	chrX:108867473-108976632	6415	16.2515	20.533	12.9737	13.8745	16.1452	21.1935	17.8713	12.4744	21.3138	21.3017	23.3825	16.7383	19.4134	15.1762
ACSL5	acyl-CoA synthetase long-chain family member 5	protein_coding	chr10:114133776-114188138	4318	0.612844	0.841265	0.868811	0.48873	0.132987	0.0231628	1.22084	3.34933	1.10999	1.41004	0.6309	0.0109788	0.20624	0.0126346
ACSL6	acyl-CoA synthetase long-chain family member 6	protein_coding	chr5:131142683-131347936	14273	0.0050109	0.0233	0.0167414	0	0	0	0.00172588	0.0018695	0.00226895	0	0.0139658	0.00166071	0	0.00764466
ACSM1	acyl-CoA synthetase medium-chain family member 1	protein_coding	chr16:20634559-20710212	2871	0	0.0178207	0	0	0	0	0.00858012	0.0464706	0.0112799	0	0	0	0	0
ACSM2A	acyl-CoA synthetase medium-chain family member 2A	protein_coding	chr16:20462783-20498991	8195	0	0	0	0	0.00318507	0	0	0.00325606	0	0	0	0	0	0
ACSM2B	acyl-CoA synthetase medium-chain family member 2B	protein_coding	chr16:20547548-20587749	8155	0	0	0	0	0	0	0	0	0	0	0	0	0	0.00334495
ACSM3	acyl-CoA synthetase medium-chain family member 3	protein_coding	chr16:20621565-20808903	5095	0.0514705	0.0903765	0.0609687	0.0335836	0.005123	0.0654347	0.00966968	0.0628461	0.0317809	0.0182909	0.0130411	0.0651318	0.00546212	0.0214155
ACSM4	acyl-CoA synthetase medium-chain family member 4	protein_coding	chr12:7456880-7481320	2477	0	0	0	0	0	0	0	0	0	0	0	0	0	0
ACSM5	acyl-CoA synthetase medium-chain family member 5	protein_coding	chr16:20420856-20452658	3963	0.0541412	0.142012	0.0602954	0.0791569	0.0329317	0	0.0932381	0.713712	0.0326871	0	0	0.0179435	0	0
ACSS1	acyl-CoA synthetase short-chain family member 1	protein_coding	chr20:24986868-25039616	10096	3.12407	3.06847	2.53246	1.70894	1.6753	3.37815	1.89826	3.96445	0.474736	1.49228	0.697615	1.50728	1.49402	2.03451
ACSS2	acyl-CoA synthetase short-chain family member 2	protein_coding	chr20:33459949-33515769	5389	8.29474	9.96394	7.08117	5.26015	5.39082	6.99692	5.69556	5.79815	4.11044	6.27737	6.0292	7.89084	5.45333	4.40883
ACSS3	acyl-CoA synthetase short-chain family member 3	protein_coding	chr12:81331594-81650533	6121	3.10807	2.34041	1.29215	1.41169	1.20253	0.855125	2.84527	5.42735	1.23275	1.48697	3.09373	0.0387246	1.48218	2.60703
ACTA1	actin, alpha 1, skeletal muscle	protein_coding	chr1:229566992-229569845	1495	0	0.0342228	0	0	0.0872965	0	0	0	0	0.0207786	0.0444445	0.0634202	0.0372301	0.0912309
ACTA2	actin, alpha 2, smooth muscle, aorta	protein_coding	chr10:90694831-90751147	3027	33.2203	30.2804	73.035	366.439	561.38	40.4319	85.9528	226.434	29.3891	22.1358	187.985	622.23	262.85	137.427
ACTA2-AS1	ACTA2 antisense RNA 1	antisense	chr10:90692400-90700368	2721	0.078854	0.0470076	0.0439086	0.681248	0.920897	0.882178	0.235381	0.83355	0.0833124	0.057082	1.68492	2.11683	0.634116	0.150375
ACTB	actin, beta	protein_coding	chr7:5566782-5603415	3256	537.861	575.263	750.096	1227.67	1287.78	763.909	721.302	857.45	879.967	849.3	1058.22	1443.94	1292.61	718.554
ACTBL2	actin, beta-like 2	protein_coding	chr5:56775846-56778636	2791	0.0170836	0.00916573	0.0342459	0.102179	0.17769	0.0358355	0.141217	0.0669236	0.0116033	0.0333902	0.130937	0.15287	0.0697982	0.0195471
ACTC1	actin, alpha, cardiac muscle 1	protein_coding	chr15:35080297-35088340	4639	0.0154172	0.0220578	0.0927163	0.915972	2.245	0.373707	0.180543	0.0287599	6.97399	2.43745	1.8047	4.14386	34.6864	5.46855
ACTG1	actin, gamma 1	protein_coding	chr17:79476997-79490873	2976	1001.42	814.364	956.886	1727.58	1658.84	1199.39	1092.99	1213	1328.46	1491.62	1508.82	1806.24	1816.5	964.897
[truncated: 30,602 more rows]
