# Supplementary material for: Transcriptional profiling at the DLK1/MEG3 domain explains clinical overlap between imprinting disorders
Source: Sci Adv. 2019 Feb 20;5(2):eaau9425. doi: 10.1126/sciadv.aau9425 (PMC6382400; doi:10.1126/sciadv.aau9425)
Supplement: http://advances.sciencemag.org/cgi/content/full/5/2/eaau9425/DC1 [file aau9425_Data_file_S2.xlsx]

## Sheet: Supervised TS14
Gene	Description	Gene_biotype	Gene_position	LengthCod	fpkm.Controls.	fpkm.TS14	meanCount.Controls.3	meanCount.TS14	FC.TS14	log2FC.TS14	pval.TS14	qval.TS14	DES
A1BG-AS1	A1BG antisense RNA 1	antisense	chr19:58859117-58866549	2793	3.7898	4.0457	374.754	401.68	1.07185	0.100103	0.775331	1
A2M	alpha-2-macroglobulin	protein_coding	chr12:9220260-9268825	6384	0.586475	7.29289	132.893	1653.83	12.4448	3.63747	2.25529e-05	0.00120575	Over
A4GALT	alpha 1,4-galactosyltransferase	protein_coding	chr22:43088127-43117304	2943	7.47616	12.1136	778.966	1267.01	1.62653	0.701797	0.0860953	0.611854
AAAS	achalasia, adrenocortical insufficiency, alacrimia	protein_coding	chr12:53701240-53718648	4138	8.62843	8.18775	1264.55	1205.05	0.952948	-0.0695308	0.724005	1
AACS	acetoacetyl-CoA synthetase	protein_coding	chr12:125549925-125627873	16089	1.63042	1.51296	929.318	866.022	0.93189	-0.101769	0.693712	1
AADAC	arylacetamide deacetylase	protein_coding	chr3:151531825-151546276	1668	0	0.0677284	0	4.0263	Inf	Inf	0.425179	1
AADAT	aminoadipate aminotransferase	protein_coding	chr4:170981373-171012850	2981	4.29432	3.62398	453.12	384.249	0.848007	-0.237852	0.537545	1
AAED1	AhpC/TSA antioxidant enzyme domain containing 1	protein_coding	chr9:99401859-99417585	3084	7.48386	8.24717	817.135	904.605	1.10704	0.146714	0.672342	1
AAGAB	alpha- and gamma-adaptin binding protein	protein_coding	chr15:67493371-67547533	3833	13.7033	12.4663	1859.64	1699.83	0.914061	-0.129638	0.658369	1
AAK1	AP2 associated kinase 1	protein_coding	chr2:69688532-69901481	14926	1.00343	1.05942	530.209	562.578	1.06105	0.0854926	0.788374	1
AAMDC	adipogenesis associated, Mth938 domain containing	protein_coding	chr11:77532155-77629478	1943	5.78786	4.68578	398.249	323.696	0.812797	-0.299033	0.421847	1
AAMP	angio-associated, migratory cell protein	protein_coding	chr2:219128850-219134980	3136	21.4451	21.3777	2381.91	2384.47	1.00107	0.00154491	0.960563	1
AAR2	AAR2 splicing factor homolog (S. cerevisiae)	protein_coding	chr20:34824381-34858840	3101	12.3084	11.7168	1351.36	1292.16	0.956188	-0.0646345	0.813039	1
AARD	alanine and arginine rich domain containing protein	protein_coding	chr8:117950438-117956726	2412	1.08391	0.0340418	92.4369	2.9206	0.0315957	-4.98413	0.00109773	0.0312497	Under
AARS	alanyl-tRNA synthetase	protein_coding	chr16:70286198-70323446	4498	49.505	50.0044	7888.15	8002.68	1.01452	0.0207967	0.960529	1
AARS2	alanyl-tRNA synthetase 2, mitochondrial	protein_coding	chr6:44267391-44281063	4298	4.77254	4.31679	726.581	659.819	0.908115	-0.139054	0.674688	1
AASDH	aminoadipate-semialdehyde dehydrogenase	protein_coding	chr4:57204456-57253666	4643	4.08803	3.4101	672.301	563.027	0.837462	-0.255904	0.45068	1
AASDHPPT	aminoadipate-semialdehyde dehydrogenase-phosphopantetheinyl transferase	protein_coding	chr11:105946228-105969437	6183	8.55835	7.69912	1874.5	1692.73	0.903033	-0.147149	0.609858	1
AASS	aminoadipate-semialdehyde synthase	protein_coding	chr7:121715701-121784334	4591	2.51756	3.40447	409.695	555.995	1.3571	0.440524	0.297371	1
AATF	apoptosis antagonizing transcription factor	protein_coding	chr17:35306175-35414171	4714	9.59975	9.39785	1602.5	1575.77	0.983317	-0.0242712	0.934353	1
ABAT	4-aminobutyrate aminotransferase	protein_coding	chr16:8768422-8878432	9744	1.2832	0.955205	442.339	331.008	0.748312	-0.418289	0.407679	1
ABCA1	ATP-binding cassette, sub-family A (ABC1), member 1	protein_coding	chr9:107543283-107690518	11350	7.12798	16.0209	2868.38	6467.11	2.25462	1.17288	0.000580999	0.0186373	Over
ABCA10	ATP-binding cassette, sub-family A (ABC1), member 10	protein_coding	chr17:67143355-67240987	8405	0.455103	0.411133	135.031	122.942	0.910471	-0.135315	1	1
ABCA2	ATP-binding cassette, sub-family A (ABC1), member 2	protein_coding	chr9:139901686-139923367	11508	7.20377	6.19233	2936.24	2533.79	0.862936	-0.212675	0.49943	1
ABCA4	ATP-binding cassette, sub-family A (ABC1), member 4	protein_coding	chr1:94458393-94586688	8669	0.589289	0.100037	181.071	30.8073	0.170139	-2.55521	0.00279433	0.0633058
ABCA5	ATP-binding cassette, sub-family A (ABC1), member 5	protein_coding	chr17:67240452-67323385	13161	2.95627	2.79003	1376.63	1306.03	0.948714	-0.0759545	0.86888	1
ABCA6	ATP-binding cassette, sub-family A (ABC1), member 6	protein_coding	chr17:67074843-67138029	14151	1.12303	3.75951	561.424	1891.68	3.36943	1.75251	0.0117619	0.177399
ABCA7	ATP-binding cassette, sub-family A (ABC1), member 7	protein_coding	chr19:1040102-1065571	8365	0.649905	0.644493	192.827	191.586	0.993562	-0.00931808	0.936038	1
ABCA8	ATP-binding cassette, sub-family A (ABC1), member 8	protein_coding	chr17:66863433-66951533	11288	3.64691	11.2214	1454.97	4503.94	3.09556	1.6302	0.0235366	0.282955
ABCA9	ATP-binding cassette, sub-family A (ABC1), member 9	protein_coding	chr17:66970629-67057205	9139	2.03904	7.50077	657.958	2439.15	3.70715	1.89031	0.121427	0.736627
ABCA9-AS1	ABCA9 antisense RNA 1	antisense	chr17:67000855-67014464	523	0	0.155036	0	2.88758	Inf	Inf	0.570726	1
ABCB10	ATP-binding cassette, sub-family B (MDR/TAP), member 10	protein_coding	chr1:229652329-229694442	4256	4.63095	4.97048	697.795	752.351	1.07818	0.108602	0.675011	1
ABCB4	ATP-binding cassette, sub-family B (MDR/TAP), member 4	protein_coding	chr7:87031013-87109751	7494	0.437473	0.129267	115.698	34.4572	0.297821	-1.74748	0.0209626	0.262822
ABCB7	ATP-binding cassette, sub-family B (MDR/TAP), member 7	protein_coding	chrX:74273115-74376567	2819	5.23735	5.23609	522.864	525.021	1.00412	0.00593853	0.992581	1
ABCB8	ATP-binding cassette, sub-family B (MDR/TAP), member 8	protein_coding	chr7:150725510-150744869	9339	2.61263	3.15965	864.047	1049.76	1.21493	0.280874	0.397089	1
ABCC1	ATP-binding cassette, sub-family C (CFTR/MRP), member 1	protein_coding	chr16:16043434-16236931	7575	19.8894	21.1047	5333.65	5687.53	1.06635	0.0926785	0.781061	1
ABCC10	ATP-binding cassette, sub-family C (CFTR/MRP), member 10	protein_coding	chr6:43395104-43418168	8083	3.53723	2.99888	1012.5	862.296	0.85165	-0.231668	0.45406	1
ABCC3	ATP-binding cassette, sub-family C (CFTR/MRP), member 3	protein_coding	chr17:48712138-48769613	9614	9.02277	11.5427	3073.07	3946.63	1.28426	0.36094	0.446041	1
ABCC4	ATP-binding cassette, sub-family C (CFTR/MRP), member 4	protein_coding	chr13:95672083-95953687	8072	5.81161	6.57226	1660.71	1887.24	1.1364	0.184472	0.746227	1
ABCC5	ATP-binding cassette, sub-family C (CFTR/MRP), member 5	protein_coding	chr3:183637722-183735803	11441	4.46112	4.68935	1807.21	1907.72	1.05561	0.078082	0.78035	1
ABCC9	ATP-binding cassette, sub-family C (CFTR/MRP), member 9	protein_coding	chr12:21950335-22094336	11421	6.05334	4.99296	2443.26	2028.89	0.830403	-0.268117	0.821463	1
ABCD1	ATP-binding cassette, sub-family D (ALD), member 1	protein_coding	chrX:152990323-153010216	4233	3.81327	3.89511	571.556	586.47	1.02609	0.0371628	0.924709	1
ABCD3	ATP-binding cassette, sub-family D (ALD), member 3	protein_coding	chr1:94883933-94984222	7669	8.03581	7.46074	2182.69	2035.09	0.932375	-0.101018	0.654134	1
ABCD4	ATP-binding cassette, sub-family D (ALD), member 4	protein_coding	chr14:74752126-74769759	8769	3.35781	3.45488	1042.53	1077.71	1.03375	0.0478862	0.893713	1
ABCE1	ATP-binding cassette, sub-family E (OABP), member 1	protein_coding	chr4:146019084-146050331	6265	7.09655	7.67182	1574.38	1709.54	1.08585	0.118821	0.675497	1
ABCF1	ATP-binding cassette, sub-family F (GCN20), member 1	protein_coding	chr6:30539153-30564956	4523	19.661	20.1438	3147.6	3241.18	1.02973	0.042266	0.881016	1
ABCF2	ATP-binding cassette, sub-family F (GCN20), member 2	protein_coding	chr7:150904923-150924316	4448	17.1477	15.6183	2701.39	2470.91	0.914681	-0.128659	0.613853	1
ABCF3	ATP-binding cassette, sub-family F (GCN20), member 3	protein_coding	chr3:183903811-183911800	5207	8.91274	8.34766	1643.04	1545.77	0.940801	-0.0880391	0.746679	1
ABHD10	abhydrolase domain containing 10	protein_coding	chr3:111697857-111712210	3021	6.05561	6.3906	647.948	686.521	1.05953	0.0834258	0.837446	1
ABHD11	abhydrolase domain containing 11	protein_coding	chr7:73150424-73153197	2289	1.72753	2.02524	139.996	164.885	1.17778	0.236069	0.620283	1
ABHD12	abhydrolase domain containing 12	protein_coding	chr20:25275379-25371619	3429	11.773	10.1859	1430.68	1242.65	0.868573	-0.203281	0.416419	1
ABHD13	abhydrolase domain containing 13	protein_coding	chr13:108870727-108886603	5338	4.54727	4.62715	859.262	878.44	1.02232	0.0318452	0.91999	1
ABHD14A	abhydrolase domain containing 14A	protein_coding	chr3:52005442-52015212	2309	1.5813	1.25151	129.34	102.689	0.79395	-0.332879	0.54638	1
ABHD14B	abhydrolase domain containing 14B	protein_coding	chr3:52002526-52017425	3161	14.4995	16.6913	1623.98	1876.86	1.15572	0.208788	0.6216	1
ABHD15	abhydrolase domain containing 15	protein_coding	chr17:27887565-27894155	3592	3.4306	3.76706	436.227	480.989	1.10261	0.140926	0.649227	1
ABHD17A	abhydrolase domain containing 17A	protein_coding	chr19:1876809-1885546	6139	2.0047	2.11435	435.583	461.516	1.05954	0.0834339	0.813301	1
ABHD17B	abhydrolase domain containing 17B	protein_coding	chr9:74477368-74525847	2959	4.98679	4.21547	522.414	443.576	0.849088	-0.236013	0.52382	1
ABHD17C	abhydrolase domain containing 17C	protein_coding	chr15:80972025-81047962	3627	5.17999	6.01657	665.146	776.686	1.16769	0.22366	0.516389	1
ABHD2	abhydrolase domain containing 2	protein_coding	chr15:89630690-89745591	10345	8.73307	16.5552	3199.07	6091.9	1.90427	0.929239	0.00305861	0.0673407
ABHD3	abhydrolase domain containing 3	protein_coding	chr18:19230858-19284766	4366	1.03634	0.921467	160.24	143.072	0.892863	-0.16349	0.730972	1
ABHD4	abhydrolase domain containing 4	protein_coding	chr14:23067146-23081265	3117	41.3339	38.3665	4561.84	4256	0.932956	-0.100118	0.755796	1
ABHD5	abhydrolase domain containing 5	protein_coding	chr3:43731605-43775863	3172	8.95264	10.2561	1004.64	1157.66	1.15231	0.204534	0.535486	1
ABHD6	abhydrolase domain containing 6	protein_coding	chr3:58223233-58281420	3589	1.68468	1.38342	214.063	176.613	0.825054	-0.277439	0.532912	1
ABHD8	abhydrolase domain containing 8	protein_coding	chr19:17402940-17421045	2210	2.72398	2.54953	213.136	200.414	0.94031	-0.0887924	0.805147	1
ABI1	abl-interactor 1	protein_coding	chr10:27035522-27150016	4236	17.7793	17.7433	2666.91	2673.74	1.00256	0.00369304	0.958187	1
ABI2	abl-interactor 2	protein_coding	chr2:204192942-204312446	23220	3.62284	2.75242	2980.3	2272.11	0.762376	-0.391425	0.155903	0.837599
ABI3BP	ABI family, member 3 (NESH) binding protein	protein_coding	chr3:100468000-100712359	10978	7.52022	56.304	2925.54	21998.8	7.51957	2.91065	9.43777e-19	3.50745e-16	Over
ABL1	c-abl oncogene 1, non-receptor tyrosine kinase	protein_coding	chr9:133589333-133763062	6276	36.6648	39.5788	8137.73	8838.54	1.08612	0.119182	0.671019	1
ABL2	c-abl oncogene 2, non-receptor tyrosine kinase	protein_coding	chr1:179068462-179198819	13257	9.34524	9.60803	4385.49	4533.51	1.03375	0.0478909	0.914779	1
ABLIM1	actin binding LIM protein 1	protein_coding	chr10:116190872-116444762	9871	1.66381	0.962306	579.872	337.828	0.58259	-0.779447	0.410457	1
ABLIM3	actin binding LIM protein family, member 3	protein_coding	chr5:148521046-148640105	7216	4.63548	15.8288	1183.69	4062.14	3.43175	1.77894	1.55544e-06	0.000108814	Over
ABR	active BCR-related	protein_coding	chr17:906758-1132315	11709	10.0762	10.4996	4175.15	4375.79	1.04806	0.0677166	0.804927	1
ABRACL	ABRA C-terminal like	protein_coding	chr6:139349819-139364439	1200	10.7338	13.1257	456.201	560.538	1.22871	0.297142	0.483661	1
ABT1	activator of basal transcription 1	protein_coding	chr6:26597180-26600278	2255	6.93811	6.80765	553.784	546.051	0.986036	-0.0202881	0.981663	1
ABTB1	ankyrin repeat and BTB (POZ) domain containing 1	protein_coding	chr3:127391778-127399768	6154	4.96763	4.75107	1082.05	1039.89	0.961041	-0.0573295	0.839482	1
ABTB2	ankyrin repeat and BTB (POZ) domain containing 2	protein_coding	chr11:34172535-34379555	4973	3.22299	2.78193	567.055	492.3	0.868169	-0.203952	0.722645	1
AC002066.1		antisense	chr7:115878314-116139519	1213	0.992305	0.397084	42.5084	17.1099	0.402506	-1.31292	0.274704	1
AC002116.7		antisense	chr19:36505410-36536874	643	1.5429	1.9728	35.1383	45.1189	1.28404	0.360685	0.725057	1
AC002117.1		antisense	chr17:43227767-43238877	696	1.13943	0.987388	28.1265	24.4259	0.868432	-0.203515	0.833583	1
AC002398.12		antisense	chr19:36245467-36246391	660	0.490625	0.443854	11.4802	10.4278	0.908328	-0.138714	0.967895	1
AC002401.1		antisense	chr17:48212951-48223541	468	0.207162	0.135606	3.42421	2.26291	0.660856	-0.597592	0.908572	1
AC002456.2		antisense	chr7:90219933-90226667	616	0.339257	0.539349	7.39266	11.8217	1.59911	0.677268	0.783552	1
AC002467.7		antisense	chr7:107383262-107385026	984	0.738157	0.734053	25.7067	25.7104	1.00014	0.000207325	1	1
AC003088.1		lincRNA	chr7:110072296-110174811	495	0.821084	0.812	14.3664	14.2916	0.994794	-0.00753039	0.958304	1
AC003092.1		lincRNA	chr7:93652145-93695973	1064	0.352154	1.66741	13.2542	63.1955	4.76797	2.25338	0.021988	0.271027
AC003986.7		antisense	chr7:19159556-19161539	692	0.504868	0.549988	12.3858	13.535	1.09278	0.128008	0.998289	1
AC004017.1	Uncharacterized protein	protein_coding	chr19:58203868-58204128	261	0.482031	0.564847	4.45356	5.24066	1.17673	0.234788	0.96334	1
AC004257.3		lincRNA	chr19:15346330-15346819	490	2.89602	2.41016	50.2352	42.0037	0.836142	-0.25818	0.78815	1
AC004381.6	Putative RNA exonuclease NEF-sp	protein_coding	chr16:20817751-20860987	4111	0.737001	0.915104	107.414	133.746	1.24514	0.316304	0.637454	1
AC004549.6		antisense	chr7:27773014-27780014	859	0.0632733	0.616555	1.92887	18.8839	9.79014	3.29133	0.100786	0.669892
AC004840.9		lincRNA	chr7:2477398-2487485	2067	0.944706	1.01464	69.2015	74.5125	1.07675	0.106678	0.901226	1
AC005262.3		antisense	chr19:3118663-3119302	452	2.26552	1.18571	36.3305	19.0378	0.524018	-0.932312	0.421558	1
AC005624.2		lincRNA	chr19:2458933-2462183	371	0.389115	0.410372	5.10728	5.41267	1.05979	0.0837839	1	1
AC005682.8		lincRNA	chr7:22928990-22980809	675	0.705503	0.28509	16.8573	6.83822	0.405653	-1.30168	0.461094	1
AC005789.11		lincRNA	chr19:38888821-38890521	1701	1.60842	1.73729	96.8504	105.159	1.08579	0.118749	0.910927	1
AC005943.5		lincRNA	chr19:1573595-1575474	1880	0.585092	0.660399	38.9098	44.1261	1.13406	0.181498	0.827952	1
AC006129.1		lincRNA	chr19:42037566-42038534	969	0.0782966	0.227073	2.69294	7.8376	2.91043	1.54123	0.669381	1
AC006129.4		lincRNA	chr19:42041545-42043266	1722	0.0952553	0.243556	5.82134	14.9348	2.56553	1.35926	0.565271	1
AC006132.1		protein_coding	chr19:46144752-46146098	1235	0.491054	0.755386	21.4727	33.1631	1.54443	0.627073	0.637663	1
AC006273.5		lincRNA	chr19:782755-785080	870	1.60383	0.892126	49.4545	27.5267	0.556607	-0.84527	0.496094	1
AC007098.1		antisense	chr2:63053199-63085573	251	0.859278	0.0265771	7.67141	0.236095	0.0307759	-5.02206	0.234348	0.99474
AC007246.3		antisense	chr2:39663778-39892483	6741	1.27975	1.58569	305.728	379.893	1.24259	0.313349	0.488525	1
AC007255.8		antisense	chr7:29553841-29603286	1440	0.587893	0.391315	29.9129	20.0622	0.670687	-0.576289	0.655473	1
AC007292.6		antisense	chr19:4363786-4364637	746	0.577485	0.929816	15.2518	24.6684	1.61741	0.693688	0.628454	1
AC007382.1	Uncharacterized protein	protein_coding	chr2:37068327-37068530	204	1.38763	1.65566	10.0146	12.0195	1.20019	0.263267	0.902734	1
AC007383.3		lincRNA	chr2:206949329-206951288	1034	2.35932	1.70459	86.3991	62.6502	0.725125	-0.463698	0.461777	1
AC007390.5		protein_coding	chr2:37423631-37443336	4698	12.0062	9.61382	1997.97	1606.27	0.80395	-0.314822	0.248092	1
AC007405.6		lincRNA	chr2:171627623-171634658	967	1.02674	1.50077	35.0349	51.637	1.47387	0.559613	0.746167	1
AC007566.10		antisense	chr7:92086878-92120924	701	1.23396	1.4128	30.6238	35.2137	1.14988	0.201487	0.840942	1
AC007750.5		antisense	chr2:163016272-163029426	3850	1.14161	1.13457	155.123	155.586	1.00299	0.00430065	1	1
AC007879.7		lincRNA	chr2:208104374-208110611	1204	2.32406	3.72423	98.884	159.613	1.61415	0.690773	0.211014	0.955115
AC008063.2		antisense	chr2:162929766-162931679	640	6.44181	6.1827	146.218	141.043	0.964604	-0.0519907	0.876467	1
AC008440.10		lincRNA	chr19:54368017-54369394	555	0.448336	0.434561	8.80387	8.55694	0.971952	-0.0410431	1	1
AC008443.1	CDNA: FLJ23158 fis, clone LNG09623; Uncharacterized protein	protein_coding	chr5:180682720-180684578	1859	1.11173	0.737564	73.2705	48.7546	0.665406	-0.587693	0.380263	1
AC008991.1		lincRNA	chr19:29383838-29386856	487	0.593327	0.099778	10.2419	1.73114	0.169025	-2.56469	0.319318	1
AC009120.6		antisense	chr16:74339100-74369244	1357	2.73158	3.59696	131.299	173.628	1.32239	0.403146	0.437064	1
AC009133.12		antisense	chr16:29829301-29832573	1125	0.622347	0.701113	24.7625	28.0633	1.1333	0.180525	0.918024	1
AC009403.2	Protein LOC100506302	protein_coding	chr7:155403925-155437899	1683	0.932578	0.880212	55.6317	52.6661	0.946693	-0.079031	0.863947	1
AC009404.2		lincRNA	chr2:118591513-118599234	4058	1.06472	1.00299	153.016	144.762	0.94606	-0.0799959	0.920003	1
AC009501.4		antisense	chr2:63271057-63275775	2324	0.550798	0.0759434	45.2049	6.29048	0.139155	-2.84524	0.192637	0.92545
AC009506.1		antisense	chr2:160471807-160473593	1494	0.634529	0.752926	33.5671	39.9886	1.1913	0.252541	0.805246	1
AC009948.5		antisense	chr2:179278666-179304970	4001	1.33412	1.44864	189.115	206.191	1.09029	0.124716	0.866396	1
AC010090.1		lincRNA	chr2:145324002-145337001	362	0	0.241558	0	3.10913	Inf	Inf	0.549496	1
AC010642.1	Uncharacterized protein	protein_coding	chr19:58790332-58826563	4227	0.32584	0.667136	48.9566	100.514	2.05312	1.03782	0.592807	1
AC010883.5		antisense	chr2:43456712-43460533	398	1.2293	0.695326	17.3068	9.85703	0.569546	-0.812115	0.609362	1
AC011308.1		protein_coding	chr2:157352597-157352655	42	0	0	0	0	NaN	NaN
AC011475.1	Uncharacterized protein	protein_coding	chr19:10751715-10752093	81	0.488189	0.450092	1.40426	1.29746	0.923944	-0.114122	0.978033	1
AC011524.1		lincRNA	chr19:29374337-29444152	537	0.626315	0.0947387	11.9349	1.81398	0.151989	-2.71796	0.271935	1
AC011558.5		antisense	chr19:1038726-1039063	338	0.09946	0.706823	1.19353	8.50656	7.12721	2.83334	0.401879	1
AC011747.7		antisense	chr2:8806766-8821993	2060	0.707909	0.821959	51.632	60.2589	1.16708	0.222909	0.849244	1
AC011891.5		lincRNA	chr7:12693804-12694610	432	1.13796	0	17.3955	0	0	-Inf	0.0116949	0.176795
AC012065.7		lincRNA	chr2:20877569-20879005	1437	0.0293944	2.7819	1.49497	141.494	94.6464	6.56448	6.41319e-11	1.17148e-08	Over
AC012531.25		lincRNA	chr12:54413694-54416373	2680	4.68013	1.97503	444.645	188.434	0.423786	-1.23859	0.0187349	0.242521
AC013449.1	Uncharacterized protein	protein_coding	chr2:26251074-26251481	408	1.87352	1.62325	27.102	23.5576	0.869218	-0.20221	0.814788	1
AC013468.1		protein_coding	chr2:190642909-190643157	48	0	0.277952	0	0.472189	Inf	Inf	0.999846	1
AC015933.2		antisense	chr18:25534483-25543651	440	5.54627	1.11704	86.0621	17.4763	0.203066	-2.29998	0.0222176	0.272834
AC016722.2		protein_coding	chr2:47043836-47086146	2830	3.03477	2.88788	304.297	291.062	0.956506	-0.0641542	0.930533	1
AC016722.4		antisense	chr2:47126414-47135817	1835	4.17575	5.90355	271.396	385.289	1.41966	0.505544	0.216413	0.961662
AC016725.4		antisense	chr2:135493034-135676280	1198	1.0618	0.848074	45.0203	36.1241	0.802396	-0.317613	0.730727	1
AC016999.2		antisense	chr2:239335718-239336370	452	0.469879	0.569101	7.50374	9.15975	1.22069	0.287698	0.929257	1
AC017002.1		lincRNA	chr2:112248850-112268567	757	0.37779	0.442933	10.1288	11.9298	1.17781	0.236101	0.962047	1
AC017048.3		lincRNA	chr2:177494317-177502659	1783	9.31001	6.37369	588.518	403.96	0.686403	-0.542873	0.127755	0.756521
AC017048.4		lincRNA	chr2:177502438-177520686	699	0.888714	0.703518	22.0325	17.4605	0.792491	-0.335533	0.759864	1
AC017060.1		lincRNA	chr7:17503069-17598533	442	0.203543	0.799585	3.18667	12.5596	3.94129	1.97867	0.399923	1
AC017074.2		lincRNA	chr2:114435279-114461655	561	0.804835	1.39564	15.9569	27.8271	1.74389	0.802306	0.475056	1
AC018470.4		lincRNA	chr2:175190755-175195371	3435	0.486463	0.0684872	59.1447	8.35724	0.141302	-2.82315	0.00816777	0.138075
AC018647.3		lincRNA	chr7:35754644-35774497	2849	0.147028	0.128028	14.8452	12.9643	0.873299	-0.195452	0.93266	1
AC018730.1		antisense	chr2:105424030-105469641	844	0	0.374212	0	11.2152	Inf	Inf	0.0631913	0.516848
AC018737.1		antisense	chr2:122407226-122485784	2278	1.01213	1.08266	81.6936	87.6992	1.07351	0.102342	0.918917	1
AC018766.4		antisense	chr19:50363139-50363771	548	3.94366	3.79924	76.4943	74.05	0.968045	-0.0468541	0.936746	1
AC018766.5		antisense	chr19:50360227-50362546	1023	4.01502	4.32163	145.414	157.19	1.08098	0.112344	0.846118	1
AC018867.1	Uncharacterized protein	protein_coding	chr2:187361840-187365393	57	0.493792	0.639604	0.998478	1.29746	1.29944	0.377889	1	1
AC018867.2		protein_coding	chr2:187367219-187367356	138	2.96212	3.3761	14.4194	16.5983	1.15111	0.203025	0.870605	1
AC019117.2		lincRNA	chr7:17474101-17500296	896	0.187524	0.779192	5.95846	24.8148	4.16464	2.05819	0.200401	0.937962
AC020594.5		antisense	chr2:33780114-33788614	338	0.465222	0.318623	5.56548	3.82725	0.687677	-0.540196	0.864335	1
AC023669.1		lincRNA	chr7:46300662-46334067	524	0.712636	0.0470105	13.254	0.878322	0.0662687	-3.91553	0.136981	0.790356
AC025171.1		antisense	chr5:43041677-43045492	2773	0.689167	0.662037	67.6834	65.2491	0.964034	-0.0528443	0.916788	1
AC025335.1		antisense	chr17:7816642-7819271	2529	2.4127	1.00327	215.716	90.2747	0.418488	-1.25674	0.0278832	0.316138
AC026806.2		lincRNA	chr19:38822274-38822716	443	7.71192	9.70731	121.051	152.516	1.25993	0.333347	0.576646	1
AC027763.2	Uncharacterized protein	protein_coding	chr17:6779954-6915668	3217	1.6641	1.14301	189.663	130.828	0.689791	-0.535768	0.250348	1
AC040977.1	Uncharacterized protein	protein_coding	chr17:6915928-6917755	522	11.9531	9.4845	221.046	176.35	0.797795	-0.32591	0.685124	1
AC046143.3		antisense	chr3:194353652-194366130	972	0.831969	1.09965	28.6104	38.0268	1.32912	0.410474	0.66492	1
AC068282.3		lincRNA	chr2:128146706-128158156	2690	0.505885	0.794294	48.0677	76.1017	1.58322	0.66286	0.440883	1
AC068580.6		antisense	chr11:1781578-1783716	2015	0.0164783	0.0152006	1.17237	1.08892	0.92882	-0.10653	0.975809	1
AC069278.4		lincRNA	chr19:44978645-44979403	759	0.942395	0.852457	25.3359	23.0039	0.907957	-0.139304	0.918869	1
AC073063.1		protein_coding	chr7:99040552-99040747	51	0.267432	0.382354	0.480818	0.69177	1.43873	0.524801	1	1
AC073115.7		lincRNA	chr7:46030504-46040497	532	1.67444	2.14689	31.5216	40.6444	1.28941	0.366713	0.713512	1
AC073321.4		lincRNA	chr2:217469494-217475925	654	7.33849	5.69928	169.961	132.697	0.780752	-0.357063	0.435917	1
AC073343.1	Uncharacterized protein	protein_coding	chr7:6713376-6715991	1456	0.828211	1.3303	42.6549	68.9234	1.61584	0.692284	0.34657	1
AC073569.1		protein_coding	chr12:80198742-80202321	30	0.231913	0.269873	0.247465	0.287953	1.16361	0.218608	1	1
AC074117.10		antisense	chr2:27579113-27590489	3412	0.709255	0.731502	85.7399	88.7745	1.03539	0.0501795	1	1
AC074183.4		lincRNA	chr7:84568665-84569561	782	0.652229	1.01253	18.069	28.1759	1.55935	0.640944	0.631187	1
AC078883.3		antisense	chr2:173328990-173330750	1077	1.22781	0.197236	46.6796	7.568	0.162127	-2.62481	0.0467307	0.429492
AC079354.2	Uncharacterized protein	protein_coding	chr2:203104292-203104435	144	1.44798	1.87568	7.37808	9.61535	1.30323	0.382094	0.896589	1
AC079922.3		lincRNA	chr2:113399409-113403267	2022	0.942885	0.763792	67.4862	54.8711	0.813071	-0.298547	0.707064	1
AC084018.1		lincRNA	chr12:122233173-122241812	4769	2.20958	1.74915	373.056	296.542	0.794899	-0.331157	0.381474	1
AC084125.4		antisense	chr8:145660602-145665354	895	1.11336	0.682526	35.2587	21.7192	0.615996	-0.699008	0.523362	1
AC084219.4		antisense	chr19:44609616-44617298	3488	1.16225	1.76979	143.635	219.479	1.52803	0.611675	0.197748	0.934531
AC087499.10		lincRNA	chr17:20516225-20536547	620	1.25474	1.28817	27.5703	28.4044	1.03025	0.0429978	1	1
AC087645.1	Uncharacterized protein	protein_coding	chr17:76210462-76220740	1011	0	0.0941376	0	3.38922	Inf	Inf	0.536028	1
AC091133.1		antisense	chr17:47009153-47014462	483	0.858469	0.89307	14.6718	15.3434	1.04577	0.0645639	0.975509	1
AC091729.9		antisense	chr7:1200010-1204903	2002	1.89474	2.77219	134.389	197.367	1.46862	0.554464	0.304549	1
AC092295.7		antisense	chr19:37063972-37085610	1868	1.43126	1.33867	94.7184	88.8922	0.938488	-0.0915892	0.887332	1
AC092614.2		lincRNA	chr2:192093891-192110898	909	0.754817	0.814442	24.2907	26.327	1.08383	0.116136	0.896847	1
AC093323.3		lincRNA	chr4:6675178-6677774	2311	3.20785	2.84522	262.474	233.802	0.890765	-0.166884	0.708342	1
AC093627.10		lincRNA	chr7:149597-155465	5149	0.389296	1.02436	70.9401	187.708	2.646	1.40381	0.0811221	0.595711
AC093627.8		lincRNA	chr7:77038-80418	605	0.545195	0.627117	11.6306	13.4775	1.15879	0.212617	0.997929	1
AC093642.3		lincRNA	chr2:242912834-242919427	2854	0.314915	2.01441	31.9015	203.525	6.37979	2.67351	0.00116927	0.0327198	Over
AC093673.5		antisense	chr7:143076785-143077588	648	11.7579	7.38843	269.825	170.382	0.631455	-0.663249	0.13674	0.789811
AC093818.1		antisense	chr2:173345568-173421324	2447	0.958173	0.600061	82.9346	52.2783	0.630356	-0.665761	0.360841	1
AC093850.2		lincRNA	chr2:216582766-216584147	648	0.643577	6.51744	14.7315	150.273	10.2008	3.3506	0.00282111	0.0635345
AC096677.1	Uncharacterized protein ENSP00000471857	protein_coding	chr1:201592013-201592738	726	1.80051	3.63449	46.3059	93.8956	2.02772	1.01986	0.168087	0.87041
AC096772.6		lincRNA	chr2:208686014-208687493	1262	4.06467	4.16185	181.639	186.675	1.02773	0.0394547	0.936001	1
AC104135.4		lincRNA	chr2:75167385-75169797	1266	0.326315	0.0781783	14.5795	3.5251	0.241785	-2.04821	0.36585	1
AC104841.2	HCG1777198, isoform CRA_a; PRO2900; Uncharacterized protein	protein_coding	chr2:242167319-242168850	1532	0.171348	0.490823	9.27974	26.7	2.87724	1.52468	0.220287	0.968579
AC107081.5		antisense	chr2:62095567-62113217	802	0.878682	0.819414	24.9774	23.3955	0.936666	-0.0943927	0.914117	1
AC108142.1		antisense	chr4:182795591-183066402	5551	1.41308	0.897536	278.439	177.215	0.636458	-0.651862	0.142205	0.804735
AC108488.3		antisense	chr2:3606082-3609324	1207	2.48291	2.1489	106.15	92.1587	0.868195	-0.203909	0.7255	1
AC108488.4		lincRNA	chr2:3579403-3584463	1532	0.779018	0.753772	42.2569	41.0645	0.971783	-0.0412936	0.945294	1
AC109333.10		antisense	chr17:4922509-4923388	583	3.46679	2.21532	71.6225	45.9091	0.640988	-0.641631	0.389224	1
AC109642.1		lincRNA	chr2:30569525-30575297	2952	0.899219	0.264971	94.3093	27.7171	0.293896	-1.76662	0.249866	1
AC110615.1	Uncharacterized protein	protein_coding	chr4:76871883-76878526	282	1.37462	1.30369	13.737	13.0641	0.951011	-0.072466	0.960378	1
AC112715.2	Uncharacterized protein	protein_coding	chr2:238165734-238166319	350	0.22227	0.467359	2.75935	5.82668	2.11161	1.07834	0.790415	1
AC112721.2		lincRNA	chr2:238337563-238343465	541	0.184227	0.103096	3.51382	1.98375	0.564557	-0.824808	0.900832	1
AC113189.5		antisense	chr17:7485282-7487390	1058	1.66367	1.74137	62.3271	65.5139	1.05113	0.0719403	0.943497	1
AC113618.1		lincRNA	chr2:239628965-239649421	553	0.0123318	0.949615	0.240409	18.7003	77.7853	6.28143	0.0233569	0.282344
AC114494.1	HCG1787699; Uncharacterized protein	protein_coding	chr1:31902192-31902614	423	0	0.154069	0	2.3114	Inf	Inf	0.665431	1
AC114803.3		antisense	chr2:220163724-220168852	311	0.549223	0.329292	6.02989	3.65003	0.605323	-0.724223	0.887123	1
AC115618.1	Uncharacterized protein; cDNA FLJ26048 fis, clone PRS02384	protein_coding	chrX:48431482-48433275	1794	0.639378	0.919609	40.7331	58.6075	1.43882	0.524884	0.725627	1
AC116614.1		antisense	chr2:945320-945960	532	0.721059	0.0960086	13.5581	1.81595	0.133938	-2.90036	0.224477	0.978563
AC117395.1	LOC646903 protein; Uncharacterized protein	protein_coding	chr3:149689066-149690535	1470	0.764915	0.466766	39.8699	24.4051	0.612118	-0.708118	0.460095	1
AC132192.1	LOC644656 protein; Uncharacterized protein	protein_coding	chr11:9481747-9482010	264	1.54218	1.05358	14.4307	9.8889	0.685266	-0.545264	0.736436	1
AC132872.2	CDNA FLJ27256 fis, clone SYN09689; Uncharacterized protein	protein_coding	chr17:80214131-80216080	1950	0.514885	0.544706	35.4548	37.802	1.0662	0.0924843	0.898544	1
AC133528.2		antisense	chr2:242629829-242633704	415	8.23859	7.44203	121.072	109.78	0.906737	-0.141245	0.776173	1
AC135178.1	HCG1985372; Uncharacterized protein; cDNA FLJ37541 fis, clone BRCAN2026340	protein_coding	chr17:8261731-8263538	1808	0.607144	0.489611	38.8837	31.4591	0.809056	-0.305688	0.708156	1
AC139099.4		lincRNA	chr17:81091900-81125376	641	0.153198	0.148268	3.48164	3.38709	0.972844	-0.03972	0.98917	1
AC144525.1		lincRNA	chr2:239697289-239698357	592	2.33281	1.12843	48.885	23.7839	0.486528	-1.03941	0.294381	1
AC144652.1		lincRNA	chr7:155087628-155089251	1624	0.641278	0.865525	36.8917	50.0487	1.35664	0.440035	0.676636	1
AC144831.1		lincRNA	chr17:81061205-81063860	2656	8.58403	9.04532	806.584	855.24	1.06032	0.0845036	0.837967	1
AC159540.1		lincRNA	chr2:98081083-98099107	5415	0.845253	0.835953	161.95	160.945	0.993794	-0.00898146	0.977517	1
AC187652.1	Protein LOC100996433	protein_coding	chr7:302918-304070	501	0.412525	1.64271	7.29239	29.3013	4.01806	2.0065	0.146894	0.816549
ACAA1	acetyl-CoA acyltransferase 1	protein_coding	chr3:38144620-38178733	7106	5.85475	4.86886	1473.57	1230.4	0.834978	-0.26019	0.341709	1
ACAA2	acetyl-CoA acyltransferase 2	protein_coding	chr18:47309869-47340330	3740	6.38867	6.46081	846.306	859.382	1.01545	0.0221188	0.962802	1
ACACA	acetyl-CoA carboxylase alpha	protein_coding	chr17:35441923-35766909	13766	6.46582	7.02836	3151.9	3443.12	1.0924	0.127496	0.654543	1
ACACB	acetyl-CoA carboxylase beta	protein_coding	chr12:109554400-109706031	14159	0.710283	0.721437	355.729	362.902	1.02016	0.0287984	0.91383	1
ACAD10	acyl-CoA dehydrogenase family, member 10	protein_coding	chr12:112123857-112194903	8926	1.93679	2.16823	612.564	688.472	1.12392	0.168537	0.671974	1
ACAD8	acyl-CoA dehydrogenase family, member 8	protein_coding	chr11:134123389-134135749	7174	2.48962	2.59514	632.534	662.23	1.04695	0.0661888	0.903253	1
ACAD9	acyl-CoA dehydrogenase family, member 9	protein_coding	chr3:128598439-128634910	4327	8.26931	9.0443	1267.07	1392.18	1.09874	0.13585	0.686842	1
ACADM	acyl-CoA dehydrogenase, C-4 to C-12 straight chain	protein_coding	chr1:76190036-76253260	4779	6.30822	6.371	1067.52	1083.02	1.01451	0.0207879	0.975508	1
ACADS	acyl-CoA dehydrogenase, C-2 to C-3 short chain	protein_coding	chr12:121163538-121177811	2648	2.88998	2.83252	271.056	266.556	0.983399	-0.0241516	0.998965	1
ACADSB	acyl-CoA dehydrogenase, short/branched chain	protein_coding	chr10:124768495-124817827	6256	4.12671	4.19231	914.268	932.708	1.02017	0.028809	0.944731	1
ACADVL	acyl-CoA dehydrogenase, very long chain	protein_coding	chr17:7120444-7128592	4865	50.5845	43.2304	8708.87	7478.42	0.858713	-0.219752	0.55071	1
ACAN	aggrecan	protein_coding	chr15:89346674-89418585	10908	55.2405	1.44849	21380.6	561.073	0.0262421	-5.25197	0.000466996	0.0157485	Under
ACAP2	ArfGAP with coiled-coil, ankyrin repeat and PH domains 2	protein_coding	chr3:194995465-195163807	11088	10.2282	10.9421	4014.04	4316.92	1.07546	0.104948	0.694286	1
ACAP3	ArfGAP with coiled-coil, ankyrin repeat and PH domains 3	protein_coding	chr1:1227756-1244989	8809	4.47668	3.82801	1396.04	1199.1	0.858928	-0.219391	0.493747	1
ACAT1	acetyl-CoA acetyltransferase 1	protein_coding	chr11:107992243-108018503	5584	9.48199	8.60739	1875.16	1709.47	0.91164	-0.133463	0.621062	1
ACAT2	acetyl-CoA acetyltransferase 2	protein_coding	chr6:160181360-160200144	4374	2.59318	2.71495	401.724	422.469	1.05164	0.0726392	0.826297	1
ACBD3	acyl-CoA binding domain containing 3	protein_coding	chr1:226332380-226374431	3578	23.5276	25.65	2980.61	3265.17	1.09547	0.13155	0.663884	1
ACBD4	acyl-CoA binding domain containing 4	protein_coding	chr17:43209967-43221548	3776	2.67664	2.11033	357.876	283.363	0.791791	-0.336809	0.394929	1
ACBD5	acyl-CoA binding domain containing 5	protein_coding	chr10:27484146-27531059	4339	9.46785	8.71456	1454.65	1345.21	0.924765	-0.112842	0.654178	1
ACBD6	acyl-CoA binding domain containing 6	protein_coding	chr1:180244515-180472089	2356	11.1913	12.1214	933.455	1015.85	1.08827	0.122038	0.753422	1
ACCS	1-aminocyclopropane-1-carboxylate synthase homolog (Arabidopsis)(non-functional)	protein_coding	chr11:44087475-44105772	5826	3.66069	3.06735	755.036	635.491	0.84167	-0.248673	0.505965	1
ACD	adrenocortical dysplasia homolog (mouse)	protein_coding	chr16:67691415-67694713	3218	2.47838	2.94902	282.353	337.527	1.19541	0.257503	0.513479	1
ACE	angiotensin I converting enzyme	protein_coding	chr17:61554422-61599209	10473	1.24652	0.662529	462.364	247.009	0.534231	-0.904466	0.0454351	0.422007
ACER3	alkaline ceramidase 3	protein_coding	chr11:76571911-76737841	8442	2.93457	3.61324	876.822	1084.36	1.2367	0.306495	0.279164	1
ACIN1	apoptotic chromatin condensation inducer 1	protein_coding	chr14:23527773-23564823	9110	20.2087	19.7477	6519.26	6398.46	0.98147	-0.0269833	0.922266	1
ACKR3	atypical chemokine receptor 3	protein_coding	chr2:237476430-237491001	2258	30.3058	37.6641	2416.03	3029.7	1.254	0.326539	0.870045	1
ACKR4	atypical chemokine receptor 4	protein_coding	chr3:132316081-132337811	2273	4.9145	3.73601	394.964	302.524	0.765953	-0.384672	0.697892	1
ACLY	ATP citrate lyase	protein_coding	chr17:40023161-40086795	5217	53.3034	55.6723	9847.65	10333.2	1.0493	0.0694331	0.823896	1
ACN9	ACN9 homolog (S. cerevisiae)	protein_coding	chr7:96745902-96811075	2303	1.67953	1.93326	137.118	158.326	1.15467	0.207483	0.777373	1
ACO1	aconitase 1, soluble	protein_coding	chr9:32384618-32454767	7534	20.0808	30.2927	5357.96	8114.48	1.51447	0.598816	0.0502029	0.448552
ACO2	aconitase 2, mitochondrial	protein_coding	chr22:41865129-41924993	4041	13.0429	14.3432	1866.82	2061.4	1.10423	0.143035	0.639649	1
ACOT1	acyl-CoA thioesterase 1	protein_coding	chr14:74003818-74010498	1713	2.55828	1.66672	155.288	101.474	0.653458	-0.613833	0.245643	1
ACOT13	acyl-CoA thioesterase 13	protein_coding	chr6:24667263-24705293	4394	4.59029	4.02436	714.826	628.635	0.879423	-0.185371	0.550098	1
ACOT2	acyl-CoA thioesterase 2	protein_coding	chr14:74034324-74042357	2388	1.7245	1.67662	145.824	142.432	0.976745	-0.0339461	0.937339	1
ACOT7	acyl-CoA thioesterase 7	protein_coding	chr1:6324329-6454451	4892	4.85692	3.91057	841.029	680.308	0.8089	-0.305967	0.388735	1
ACOT8	acyl-CoA thioesterase 8	protein_coding	chr20:44470360-44486045	4213	3.13225	2.73833	467.434	410.259	0.877684	-0.188227	0.553476	1
ACOT9	acyl-CoA thioesterase 9	protein_coding	chrX:23720370-23784592	5046	11.3455	10.8573	2027.17	1948.8	0.961343	-0.0568771	0.823158	1
ACOX1	acyl-CoA oxidase 1, palmitoyl	protein_coding	chr17:73937588-73975515	8543	7.80594	8.08851	2361.86	2458.3	1.04083	0.0577399	0.919001	1
ACOX2	acyl-CoA oxidase 2, branched chain	protein_coding	chr3:58490863-58523046	3859	5.87044	4.39728	802.282	603.544	0.752285	-0.410649	0.215769	0.961662
ACOX3	acyl-CoA oxidase 3, pristanoyl	protein_coding	chr4:8368009-8442450	3846	5.13553	3.54537	699.58	485.098	0.693412	-0.528214	0.117007	0.725232
ACP1	acid phosphatase 1, soluble	protein_coding	chr2:264140-278283	4160	12.8341	13.1958	1891	1952.47	1.03251	0.046151	0.936405	1
ACP2	acid phosphatase 2, lysosomal	protein_coding	chr11:47260853-47270457	3484	8.24202	8.93286	1016.16	1107.16	1.08956	0.123742	0.649069	1
ACP5	acid phosphatase 5, tartrate resistant	protein_coding	chr19:11685475-11689823	2814	0.668174	0.489312	66.8339	49.0667	0.734159	-0.445835	0.627218	1
ACPL2	acid phosphatase-like 2	protein_coding	chr3:140947568-141013748	7052	2.10869	2.64834	525.854	663.015	1.26084	0.334381	0.442532	1
ACSF2	acyl-CoA synthetase family member 2	protein_coding	chr17:48503519-48552206	5797	3.30743	4.28788	679.284	884.033	1.30142	0.380085	0.337117	1
ACSF3	acyl-CoA synthetase family member 3	protein_coding	chr16:89154783-89222254	11629	1.55293	1.52626	639.458	631.239	0.987147	-0.0186626	0.972505	1
ACSL1	acyl-CoA synthetase long-chain family member 1	protein_coding	chr4:185676749-185747972	6134	8.5979	16.7048	1867.13	3643.03	1.95114	0.964315	0.00149774	0.039875	Over
ACSL3	acyl-CoA synthetase long-chain family member 3	protein_coding	chr2:223725652-223809357	7240	14.0038	14.6233	3591.43	3768.46	1.04929	0.0694187	0.891124	1
ACSL4	acyl-CoA synthetase long-chain family member 4	protein_coding	chrX:108867473-108976632	6415	18.6776	18.2403	4242.11	4163.87	0.981557	-0.0268563	0.897943	1
ACSL5	acyl-CoA synthetase long-chain family member 5	protein_coding	chr10:114133776-114188138	4318	0.215188	1.77255	32.8323	271.846	8.27985	3.0496	0.00766299	0.131058
ACSS1	acyl-CoA synthetase short-chain family member 1	protein_coding	chr20:24986868-25039616	10096	1.43336	1.95743	512.52	701.897	1.3695	0.453651	0.347275	1
ACSS2	acyl-CoA synthetase short-chain family member 2	protein_coding	chr20:33459949-33515769	5389	5.94555	5.47038	1135.15	1048.59	0.923746	-0.114431	0.690149	1
ACSS3	acyl-CoA synthetase short-chain family member 3	protein_coding	chr12:81331594-81650533	6121	1.80542	2.74809	390.327	597.411	1.53054	0.614042	0.314784	1
ACTA2	actin, alpha 2, smooth muscle, aorta	protein_coding	chr10:90694831-90751147	3027	302.623	90.978	32501.5	9772.09	0.300666	-1.73377	0.0791955	0.587467
ACTA2-AS1	ACTA2 antisense RNA 1	antisense	chr10:90692400-90700368	2721	1.14656	0.302331	110.565	29.1774	0.263893	-1.92198	0.111285	0.704347
ACTB	actin, beta	protein_coding	chr7:5566782-5603415	3256	1128.33	827.005	130211	95764.3	0.735455	-0.443291	0.071497	0.555422
ACTC1	actin, alpha, cardiac muscle 1	protein_coding	chr15:35080297-35088340	4639	11.5259	2.40518	1899.11	397.109	0.209102	-2.25772	0.113904	0.714273
ACTG1	actin, gamma 1	protein_coding	chr17:79476997-79490873	2976	1524.12	1281.52	160743	135659	0.843949	-0.244772	0.286102	1
ACTG2	actin, gamma 2, smooth muscle, enteric	protein_coding	chr2:74119441-74146992	3811	0.27645	0.0921252	37.373	12.5025	0.334533	-1.57978	0.393322	1
ACTL6A	actin-like 6A	protein_coding	chr3:179280668-179306196	3675	8.48246	9.6848	1103.88	1266.02	1.14689	0.197721	0.512178	1
ACTN1	actinin, alpha 1	protein_coding	chr14:69340860-69446157	10626	92.3696	66.0789	34760.2	24978.7	0.718601	-0.476738	0.0544039	0.470427
ACTN4	actinin, alpha 4	protein_coding	chr19:39138289-39222223	6103	135.276	78.0417	29266.2	16937	0.578724	-0.789052	0.00268527	0.0615273
ACTR10	actin-related protein 10 homolog (S. cerevisiae)	protein_coding	chr14:58666798-58701750	3435	23.6735	21.7109	2879.72	2652.6	0.921134	-0.118518	0.623246	1
ACTR1A	ARP1 actin-related protein 1 homolog A, centractin alpha (yeast)	protein_coding	chr10:104238986-104262482	4341	34.6093	32.921	5320.29	5083.19	0.955436	-0.0657695	0.73535	1
ACTR1B	ARP1 actin-related protein 1 homolog B, centractin beta (yeast)	protein_coding	chr2:98272431-98280570	2887	18.7292	15.1078	1914.53	1551.14	0.810194	-0.30366	0.310895	1
ACTR2	ARP2 actin-related protein 2 homolog (yeast)	protein_coding	chr2:65454887-65498387	4268	88.3817	88.148	13357.1	13383.9	1.002	0.00288745	0.999527	1
ACTR3	ARP3 actin-related protein 3 homolog (yeast)	protein_coding	chr2:114647537-114720173	12049	28.7866	27.5102	12286	11791.6	0.959756	-0.0592604	0.765583	1
ACTR5	ARP5 actin-related protein 5 homolog (yeast)	protein_coding	chr20:37377085-37400834	2236	1.84505	2.07824	146.064	165.277	1.13154	0.178289	0.724913	1
ACTR6	ARP6 actin-related protein 6 homolog (yeast)	protein_coding	chr12:100592900-100635643	3813	5.46271	5.07844	737.54	688.671	0.933741	-0.0989062	0.765884	1
ACTR8	ARP8 actin-related protein 8 homolog (yeast)	protein_coding	chr3:53901093-53916229	4066	8.66705	8.54477	1247.4	1236.04	0.99089	-0.0132032	0.988958	1
ACTRT3	actin-related protein T3	protein_coding	chr3:169484709-169487683	2005	1.82769	2.44148	129.649	174.003	1.34211	0.4245	0.425831	1
ACVR1	activin A receptor, type I	protein_coding	chr2:158592958-158732374	3988	25.3675	25.8677	3580.59	3669.7	1.02489	0.0354651	0.88423	1
ACVR1B	activin A receptor, type IB	protein_coding	chr12:52345451-52390862	5690	6.47195	6.57058	1303.57	1329.91	1.02021	0.0288603	0.873734	1
ACVR2A	activin A receptor, type IIA	protein_coding	chr2:148602086-148688393	6768	3.9785	5.04169	951.854	1214.61	1.27605	0.351684	0.557702	1
ACVRL1	activin A receptor type II-like 1	protein_coding	chr12:52300692-52317145	5040	11.7773	8.29548	2101.85	1487.44	0.707683	-0.498825	0.119509	0.732085
ACYP1	acylphosphatase 1, erythrocyte (common) type	protein_coding	chr14:75519924-75536186	1841	2.28187	1.73703	148.626	113.764	0.765442	-0.385635	0.465979	1
ACYP2	acylphosphatase 2, muscle type	protein_coding	chr2:54197975-54532437	4964	2.04126	1.49681	358.89	264.239	0.736266	-0.441701	0.250673	1
AD000090.2		antisense	chr19:36031640-36036931	4859	1.92509	2.11188	331.476	364.884	1.10079	0.138533	0.776855	1
ADA	adenosine deaminase	protein_coding	chr20:43248163-43280874	2852	5.52201	8.4659	557.324	858.768	1.54088	0.623753	0.0906487	0.630133
ADAL	adenosine deaminase-like	protein_coding	chr15:43622872-43646096	5054	1.66044	1.88245	297.433	338.282	1.13734	0.185662	0.695572	1
ADAM10	ADAM metallopeptidase domain 10	protein_coding	chr15:58887403-59042177	8636	27.02	30.2748	8263.86	9297.85	1.12512	0.170083	0.547335	1
ADAM12	ADAM metallopeptidase domain 12	protein_coding	chr10:127700950-128077024	9860	38.2984	58.2472	13359.9	20458.3	1.53132	0.614772	0.260952	1
ADAM15	ADAM metallopeptidase domain 15	protein_coding	chr1:155023042-155035252	6585	11.3484	9.85124	2647.1	2307.39	0.871667	-0.198151	0.463782	1
ADAM17	ADAM metallopeptidase domain 17	protein_coding	chr2:9628615-9695921	5481	12.0535	15.3483	2337.4	2992.66	1.28034	0.356522	0.209142	0.951778
ADAM19	ADAM metallopeptidase domain 19	protein_coding	chr5:156822542-157002783	7710	6.40299	6.23525	1748.27	1711.3	0.978854	-0.0308351	1	1
ADAM23	ADAM metallopeptidase domain 23	protein_coding	chr2:207308263-207485851	6418	2.11171	1.54918	480.372	353.685	0.736272	-0.441689	0.244845	1
ADAM33	ADAM metallopeptidase domain 33	protein_coding	chr20:3648612-3662893	5386	33.4626	17.81	6380.01	3412.33	0.534847	-0.902801	0.00927285	0.153173
ADAM9	ADAM metallopeptidase domain 9	protein_coding	chr8:38854388-38962663	6913	75.0935	74.8374	18390.4	18398.2	1.00042	0.000612637	0.970704	1
ADAMDEC1	ADAM-like, decysin 1	protein_coding	chr8:24241798-24263526	2438	0.00522779	0.870232	0.451139	75.1896	166.666	7.38082	2.98592e-07	2.48549e-05
ADAMTS1	ADAM metallopeptidase with thrombospondin type 1 motif, 1	protein_coding	chr21:28208066-28217728	7063	70.1865	123.507	17566.2	30985.7	1.76394	0.818802	0.0191545	0.245536
ADAMTS10	ADAM metallopeptidase with thrombospondin type 1 motif, 10	protein_coding	chr19:8645126-8675620	5739	3.38171	4.21336	687.041	859.35	1.2508	0.32285	0.380447	1
ADAMTS12	ADAM metallopeptidase with thrombospondin type 1 motif, 12	protein_coding	chr5:33523640-33892297	9778	8.61261	18.9555	2984.32	6598.5	2.21106	1.14474	0.105985	0.689715
ADAMTS13	ADAM metallopeptidase with thrombospondin type 1 motif, 13	protein_coding	chr9:136279478-136324508	5695	1.05625	1.14835	213.062	232.574	1.09158	0.12642	0.77203	1
ADAMTS14	ADAM metallopeptidase with thrombospondin type 1 motif, 14	protein_coding	chr10:72432559-72522197	5269	1.26363	0.95919	235.531	179.783	0.76331	-0.389658	0.617503	1
ADAMTS15	ADAM metallopeptidase with thrombospondin type 1 motif, 15	protein_coding	chr11:130318869-130346532	5669	0.326141	1.2518	65.5776	252.694	3.85336	1.94612	0.0274481	0.312879
ADAMTS18	ADAM metallopeptidase with thrombospondin type 1 motif, 18	protein_coding	chr16:77281710-77469011	6678	0	0.0101605	0	2.41617	Inf	Inf	0.668277	1
ADAMTS2	ADAM metallopeptidase with thrombospondin type 1 motif, 2	protein_coding	chr5:178537852-178772431	7687	36.2512	68.1307	9855	18615.3	1.88892	0.917562	0.00580466	0.105885
ADAMTS3	ADAM metallopeptidase with thrombospondin type 1 motif, 3	protein_coding	chr4:73146686-73434516	6585	0.188506	0.167346	43.9089	39.2468	0.893824	-0.161938	0.846454	1
ADAMTS4	ADAM metallopeptidase with thrombospondin type 1 motif, 4	protein_coding	chr1:161154098-161168846	10334	0.49168	2.42566	179.922	891.615	4.95557	2.30905	1.50741e-08	1.69449e-06	Over
ADAMTS5	ADAM metallopeptidase with thrombospondin type 1 motif, 5	protein_coding	chr21:28290231-28338832	9056	31.3552	71.2	10047.6	22912.8	2.28042	1.1893	0.00203213	0.0503266
ADAMTS6	ADAM metallopeptidase with thrombospondin type 1 motif, 6	protein_coding	chr5:64444563-64777747	8567	4.08844	2.95195	1238.25	900.517	0.727249	-0.459479	0.585445	1
ADAMTS7	ADAM metallopeptidase with thrombospondin type 1 motif, 7	protein_coding	chr15:79051545-79103773	7730	2.36754	3.98005	647.999	1092.69	1.68625	0.75382	0.195039	0.930174
ADAMTS8	ADAM metallopeptidase with thrombospondin type 1 motif, 8	protein_coding	chr11:130274820-130298888	4523	0.0147127	0.0367624	2.35179	5.92868	2.52092	1.33395	0.679709	1
ADAMTS9	ADAM metallopeptidase with thrombospondin type 1 motif, 9	protein_coding	chr3:64501333-64673676	10693	0.265414	1.95065	100.448	738.904	7.35608	2.87894	2.75748e-10	4.5333e-08	Over
ADAMTSL1	ADAMTS-like 1	protein_coding	chr9:18473892-18910948	13172	20.2001	10.1008	9442.56	4734.14	0.501362	-0.996075	0.00247093	0.0576201
ADAMTSL4	ADAMTS-like 4	protein_coding	chr1:150521884-150533413	6393	34.7794	14.7435	7888.18	3345.22	0.42408	-1.23759	0.186984	0.912508
ADAMTSL5	ADAMTS-like 5	protein_coding	chr19:1505017-1513603	3867	3.64952	1.57468	499.411	216.536	0.433583	-1.20562	0.00225823	0.0540069
ADAR	adenosine deaminase, RNA-specific	protein_coding	chr1:154554538-154600475	8356	30.547	29.7582	9038.35	8844.74	0.978578	-0.0312411	0.919328	1
ADARB1	adenosine deaminase, RNA-specific, B1	protein_coding	chr21:46493768-46646478	10015	9.84742	14.2127	3495.71	5055.01	1.44606	0.532127	0.405267	1
ADAT1	adenosine deaminase, tRNA-specific 1	protein_coding	chr16:75630879-75657198	4486	4.93235	3.98208	783.963	635.376	0.810466	-0.303176	0.299425	1
ADAT2	adenosine deaminase, tRNA-specific 2	protein_coding	chr6:143743969-143771810	7175	0.885983	0.943377	225.217	240.774	1.06907	0.0963603	0.858983	1
ADC	arginine decarboxylase	protein_coding	chr1:33546705-33586131	6559	0.556609	0.508606	129.459	118.643	0.916457	-0.12586	0.698617	1
ADCK1	aarF domain containing kinase 1	protein_coding	chr14:78266426-78401355	5317	1.14721	0.941214	216.116	178.02	0.823724	-0.279767	0.526921	1
ADCK2	aarF domain containing kinase 2	protein_coding	chr7:140372953-140396061	2913	4.63061	4.7317	477.482	490.151	1.02653	0.0377783	0.866507	1
ADCK3	aarF domain containing kinase 3	protein_coding	chr1:227085237-227175246	7797	1.4051	1.48005	387.977	410.074	1.05695	0.0799133	0.863137	1
ADCK4	aarF domain containing kinase 4	protein_coding	chr19:41197434-41224112	5488	3.21349	2.87069	624.522	560.249	0.897084	-0.156685	0.651435	1
ADCK5	aarF domain containing kinase 5	protein_coding	chr8:145596790-145618457	2742	1.2392	1.46651	120.288	143.042	1.18916	0.249941	0.598834	1
ADCY3	adenylate cyclase 3	protein_coding	chr2:25042038-25142708	6058	11.0724	15.32	2375.29	3299.91	1.38927	0.474324	0.0683584	0.541923
ADCY4	adenylate cyclase 4	protein_coding	chr14:24787555-24804299	8067	1.45431	1.1897	414.475	341.779	0.824606	-0.278222	0.757746	1
ADCY6	adenylate cyclase 6	protein_coding	chr12:49159975-49182820	8412	10.3572	9.02825	3085.52	2699.42	0.874868	-0.192863	0.528894	1
ADCY7	adenylate cyclase 7	protein_coding	chr16:50280048-50352046	8630	7.60795	10.7175	2325	3291.1	1.41553	0.501339	0.168026	0.87041
ADCY9	adenylate cyclase 9	protein_coding	chr16:4003388-4166186	10358	8.87515	6.32707	3255.33	2331.42	0.716187	-0.481592	0.0813419	0.596326
ADD1	adducin 1 (alpha)	protein_coding	chr4:2845584-2931803	13106	23.8916	19.7567	11090.5	9208.85	0.830339	-0.268228	0.30126	1
ADD3	adducin 3 (gamma)	protein_coding	chr10:111756126-111895323	6541	29.5061	30.511	6831.69	7100.5	1.03935	0.0556781	0.765379	1
ADH1B	alcohol dehydrogenase 1B (class I), beta polypeptide	protein_coding	chr4:100226121-100242558	6483	2.61338	20.857	601.63	4794.6	7.96935	2.99446	0.106919	0.693048
ADH5	alcohol dehydrogenase 5 (class III), chi polypeptide	protein_coding	chr4:99992132-100009952	4863	37.0191	34.2047	6377.66	5917.05	0.927777	-0.10815	0.614565	1
ADHFE1	alcohol dehydrogenase, iron containing, 1	protein_coding	chr8:67342420-67383836	3753	1.13489	0.722921	151.029	96.474	0.638777	-0.646617	0.198685	0.935541
ADI1	acireductone dioxygenase 1	protein_coding	chr2:3501132-3523507	5560	11.5997	9.1669	2284.97	1811.8	0.792922	-0.334749	0.216068	0.961662
ADIPOR1	adiponectin receptor 1	protein_coding	chr1:202909951-202927700	3193	29.3021	30.4075	3313.45	3452.68	1.04202	0.0593834	0.899265	1
ADIPOR2	adiponectin receptor 2	protein_coding	chr12:1797740-1897844	5878	14.2305	16.6549	2961.76	3482.2	1.17572	0.233543	0.420563	1
ADIRF	adipogenesis regulatory factor	protein_coding	chr10:88727949-88743691	998	13.9072	6.32649	492.609	224.723	0.456188	-1.1323	0.0660827	0.530101
ADK	adenosine kinase	protein_coding	chr10:75910960-76469061	2970	10.4628	10.2331	1100.25	1080.75	0.982281	-0.0257917	0.917962	1
ADM	adrenomedullin	protein_coding	chr11:10326227-10328944	2718	199.388	264.786	19178.4	25588.8	1.33425	0.416032	0.0758086	0.574669
ADM2	adrenomedullin 2	protein_coding	chr22:50919985-50924869	4276	7.21394	8.87539	1091.32	1350.27	1.23728	0.307168	0.413831	1
ADNP	activity-dependent neuroprotector homeobox	protein_coding	chr20:49505585-49547958	7133	14.2468	14.0108	3598.53	3554.93	0.987883	-0.0175875	0.941769	1
ADNP2	ADNP homeobox 2	protein_coding	chr18:77866915-77905406	5893	4.90803	4.83155	1023.83	1012.9	0.989329	-0.0154779	0.943831	1
ADO	2-aminoethanethiol (cysteamine) dioxygenase	protein_coding	chr10:64564516-64568238	3723	10.0344	8.80679	1322.36	1166.35	0.882025	-0.181109	0.558636	1
ADORA1	adenosine A1 receptor	protein_coding	chr1:203059782-203136533	4191	0.528691	0.0669458	78.6482	9.99528	0.127088	-2.9761	0.0113638	0.173585
ADORA2B	adenosine A2b receptor	protein_coding	chr17:15848231-15879060	2551	1.81629	1.61297	163.96	146.437	0.893123	-0.163068	0.83387	1
ADPGK	ADP-dependent glucokinase	protein_coding	chr15:73043710-73078187	5931	11.7236	12.7307	2461.37	2685.43	1.09103	0.12569	0.611994	1
ADPRH	ADP-ribosylarginine hydrolase	protein_coding	chr3:119298115-119308792	4615	1.5344	0.616618	250.408	101.229	0.404254	-1.30667	0.00933164	0.153412
ADPRHL1	ADP-ribosylhydrolase like 1	protein_coding	chr13:114076260-114107839	2308	0.79225	1.00605	64.7762	82.5998	1.27516	0.350674	0.600923	1
ADPRHL2	ADP-ribosylhydrolase like 2	protein_coding	chr1:36554476-36559533	1668	16.5958	12.2907	979.494	729.51	0.744783	-0.425108	0.208121	0.9491
ADPRM	ADP-ribose/CDP-alcohol diphosphatase, manganese-dependent	protein_coding	chr17:10600911-10614550	1620	6.0554	6.34719	347.45	365.533	1.05204	0.0731939	0.900445	1
ADRA1B	adrenoceptor alpha 1B	protein_coding	chr5:159343790-159399551	1738	1.0816	2.68461	66.5747	165.333	2.48342	1.31233	0.0502441	0.448616
ADRA1D	adrenoceptor alpha 1D	protein_coding	chr20:4201329-4229721	2677	3.85233	0.166174	365.348	15.8582	0.0434056	-4.52598	0.0190594	0.244877
ADRA2A	adrenoceptor alpha 2A	protein_coding	chr10:112836790-112840658	3869	13.9023	0.677451	1904.94	93.3503	0.0490044	-4.35095	1.76055e-08	1.94578e-06	Under
ADRA2C	adrenoceptor alpha 2C	protein_coding	chr4:3768075-3770251	2177	0.715828	0.181092	55.2799	14.0318	0.253832	-1.97806	0.0505744	0.451122
ADRB2	adrenoceptor beta 2, surface	protein_coding	chr5:148206156-148208196	2041	0.279971	0.44031	20.2092	31.8723	1.57712	0.657295	0.484962	1
ADRBK1	adrenergic, beta, receptor kinase 1	protein_coding	chr11:67033881-67054027	6665	5.63503	5.31146	1329.72	1258.92	0.94676	-0.0789298	0.83968	1
ADRBK2	adrenergic, beta, receptor kinase 2	protein_coding	chr22:25960816-26125261	9153	0.376749	0.643959	121.991	209.1	1.71407	0.777426	0.333771	1
ADRM1	adhesion regulating molecule 1	protein_coding	chr20:60877149-60883918	2142	21.1064	26.3571	1600.69	2008.01	1.25446	0.327071	0.263377	1
ADSL	adenylosuccinate lyase	protein_coding	chr22:40742507-40786467	6021	8.01737	9.19342	1709.11	1969.18	1.15217	0.204355	0.501951	1
ADSS	adenylosuccinate synthase	protein_coding	chr1:244571796-244615436	3666	7.34876	6.67038	953.638	869.751	0.912035	-0.132839	0.669421	1
ADSSL1	adenylosuccinate synthase like 1	protein_coding	chr14:105190523-105213662	5775	0.698857	1.13344	142.945	232.94	1.62958	0.704503	0.17438	0.890659
ADTRP	androgen-dependent TFPI-regulating protein	protein_coding	chr6:11712287-11807279	4150	0.16917	0.370769	24.8884	54.7751	2.20083	1.13805	0.314275	1
AEBP1	AE binding protein 1	protein_coding	chr7:44143960-44154161	4955	110.022	87.932	19269.7	15526	0.805719	-0.311651	0.767751	1
AEBP2	AE binding protein 2	protein_coding	chr12:19556979-19873735	4524	6.25906	6.70306	1002.79	1078.89	1.07589	0.105528	0.755889	1
AEN	apoptosis enhancing nuclease	protein_coding	chr15:89164527-89175513	6018	8.05375	7.14106	1715.75	1528.55	0.890895	-0.166672	0.538849	1
AES	amino-terminal enhancer of split	protein_coding	chr19:3052908-3063105	5298	33.4897	29.5573	6282.81	5569.08	0.886399	-0.173972	0.49624	1
AF001548.5		antisense	chr16:15820531-15826850	836	0.911613	0.945767	26.9628	28.1256	1.04313	0.0609128	0.946801	1
AF011889.2		lincRNA	chrX:148593039-148607803	655	8.16982	7.50038	189.453	174.67	0.921966	-0.117215	0.837612	1
AF127936.7		lincRNA	chr21:16191164-16254296	7034	0.892314	0.83856	221.998	209.756	0.944855	-0.0818349	0.885585	1
AF131217.1		lincRNA	chr21:29811667-30047170	6532	0.303994	0.600516	70.4274	139.439	1.97989	0.985421	0.150276	0.824545
AF186192.6		lincRNA	chr8:145939284-145940230	947	1.07088	0.733848	35.7638	24.7571	0.69224	-0.530655	0.633681	1
AFAP1	actin filament associated protein 1	protein_coding	chr4:7760441-7941653	9315	22.7747	21.2245	7512.94	7035.49	0.93645	-0.0947263	0.811944	1
AFAP1L1	actin filament associated protein 1-like 1	protein_coding	chr5:148651434-148721365	4721	1.39721	3.87261	233.452	650.355	2.78581	1.4781	0.00225827	0.0540069
AFF1	AF4/FMR2 family, member 1	protein_coding	chr4:87856154-88062206	10733	8.85438	11.8825	3363.2	4537.66	1.34921	0.432112	0.260121	1
AFF2	AF4/FMR2 family, member 2	protein_coding	chrX:147582139-148082193	14006	0.31768	1.10738	157.663	549.387	3.48456	1.80098	0.0691143	0.546546
AFF3	AF4/FMR2 family, member 3	protein_coding	chr2:100162323-100759201	12295	2.29858	0.348673	999.959	152.583	0.15259	-2.71227	0.0170329	0.227659
AFF4	AF4/FMR2 family, member 4	protein_coding	chr5:132211071-132299326	11297	24.0444	23.686	9618.55	9520.2	0.989775	-0.0148274	0.917979	1
AFG3L2	AFG3-like AAA ATPase 2	protein_coding	chr18:12328943-12377313	6624	6.7104	5.88071	1574.46	1385.6	0.880049	-0.184344	0.477437	1
AFMID	arylformamidase	protein_coding	chr17:76183398-76203782	4048	2.21852	2.49849	317.965	359.643	1.13108	0.177698	0.609951	1
AFTPH	aftiphilin	protein_coding	chr2:64751465-64820139	5741	6.2488	5.19801	1270.08	1061.56	0.835826	-0.258725	0.38808	1
AGA	aspartylglucosaminidase	protein_coding	chr4:178351924-178363657	2675	10.0071	7.03704	948.451	669.864	0.706271	-0.501706	0.235758	0.995087
AGAP1	ArfGAP with GTPase domain, ankyrin repeat and PH domain 1	protein_coding	chr2:236402733-237040444	13896	2.40195	3.07812	1181.15	1521.2	1.2879	0.365025	0.176966	0.896366
AGAP2-AS1	AGAP2 antisense RNA 1	protein_coding	chr12:58120054-58122139	1500	5.42547	6.90862	288.353	368.8	1.27899	0.355002	0.479455	1
AGAP3	ArfGAP with GTPase domain, ankyrin repeat and PH domain 3	protein_coding	chr7:150782918-150841523	11032	3.41852	4.83474	1335.85	1898.34	1.42107	0.506974	0.101693	0.673106
AGBL5	ATP/GTP binding protein-like 5	protein_coding	chr2:27265232-27293490	5283	4.84687	4.11445	906.872	773.234	0.852638	-0.229995	0.410607	1
AGER	advanced glycosylation end product-specific receptor	protein_coding	chr6:32148745-32152101	2077	1.67166	1.3565	123.006	100.181	0.81444	-0.296119	0.584647	1
AGFG1	ArfGAP with FG repeats 1	protein_coding	chr2:228336868-228425930	9321	8.88609	8.73333	2933.12	2895.4	0.98714	-0.0186737	0.948928	1
AGFG2	ArfGAP with FG repeats 2	protein_coding	chr7:100136834-100165842	5478	0.621871	0.773056	120.762	150.636	1.24739	0.31891	0.590709	1
AGGF1	angiogenic factor with G patch and FHA domains 1	protein_coding	chr5:76325076-76361059	5051	6.67852	6.75448	1194.92	1213.61	1.01564	0.0223962	0.97979	1
AGK	acylglycerol kinase	protein_coding	chr7:141250989-141355044	6547	2.44807	2.28379	567.681	531.738	0.936684	-0.0943651	0.794086	1
AGL	amylo-alpha-1, 6-glucosidase, 4-alpha-glucanotransferase	protein_coding	chr1:100315640-100389579	8434	5.44827	3.2419	1627.5	972.136	0.59732	-0.743423	0.0128695	0.188485
AGMO	alkylglycerol monooxygenase	protein_coding	chr7:15239943-15601640	3587	0.00231546	0.229521	0.292818	29.185	99.6692	6.63908	0.00161616	0.0419471
AGO1	argonaute RISC catalytic component 1	protein_coding	chr1:36335409-36395211	12886	3.67331	3.82447	1676.06	1752.86	1.04582	0.0646364	0.771757	1
AGO2	argonaute RISC catalytic component 2	protein_coding	chr8:141541264-141645718	4824	2.71219	3.13624	463.246	538.213	1.16183	0.216397	0.446449	1
AGO3	argonaute RISC catalytic component 3	protein_coding	chr1:36396319-36538101	21248	1.26341	1.37666	950.438	1040.32	1.09457	0.130364	0.649824	1
AGO4	argonaute RISC catalytic component 4	protein_coding	chr1:36273773-36323491	7267	5.05324	4.20662	1300.03	1087.23	0.836316	-0.257881	0.39908	1
AGPAT1	1-acylglycerol-3-phosphate O-acyltransferase 1	protein_coding	chr6:32135989-32145873	3631	26.7819	24.5509	3444.75	3170.01	0.920244	-0.119911	0.614768	1
AGPAT2	1-acylglycerol-3-phosphate O-acyltransferase 2	protein_coding	chr9:139567595-139581875	1798	13.4337	13.9586	855.725	892.433	1.0429	0.0605962	0.92241	1
AGPAT3	1-acylglycerol-3-phosphate O-acyltransferase 3	protein_coding	chr21:45285067-45406417	11296	8.22123	8.46206	3288.71	3399.88	1.0338	0.0479614	0.861173	1
AGPAT4	1-acylglycerol-3-phosphate O-acyltransferase 4	protein_coding	chr6:161551011-161695093	9419	1.9673	2.58882	655.877	867.837	1.32317	0.404	0.278232	1
AGPAT5	1-acylglycerol-3-phosphate O-acyltransferase 5	protein_coding	chr8:6565878-6617184	4681	3.26795	5.11335	541.014	851.962	1.57475	0.655123	0.0586355	0.492984
AGPAT6	1-acylglycerol-3-phosphate O-acyltransferase 6	protein_coding	chr8:41434706-41482520	7939	9.17087	10.1854	2578.15	2875.96	1.11551	0.157705	0.6155	1
AGPAT9	1-acylglycerol-3-phosphate O-acyltransferase 9	protein_coding	chr4:84457067-84527028	3468	0.480544	0.126856	59.2119	15.6538	0.264369	-1.91938	0.0477321	0.434745
AGPS	alkylglycerone phosphate synthase	protein_coding	chr2:178257372-178408564	8197	7.70036	9.84959	2234.83	2871.9	1.28506	0.36184	0.206259	0.94723
AGRN	agrin	protein_coding	chr1:955503-991496	10756	9.95088	5.1842	3793.28	1983.17	0.52281	-0.93564	0.00089214	0.0263081	Under
AGT	angiotensinogen (serpin peptidase inhibitor, clade A, member 8)	protein_coding	chr1:230838269-230850043	2291	1.14765	2.39068	93.3376	195.115	2.09042	1.06379	0.291719	1
AGTPBP1	ATP/GTP binding protein 1	protein_coding	chr9:88161455-88356944	4938	4.01612	3.89869	702.36	684.737	0.974909	-0.0366612	0.958639	1
AGTR1	angiotensin II receptor, type 1	protein_coding	chr3:148415571-148460795	3478	0.489789	3.56703	60.0787	440.405	7.33046	2.8739	0.0465268	0.428012
AGTRAP	angiotensin II receptor-associated protein	protein_coding	chr1:11796141-11814859	2433	10.9019	15.8712	938.952	1373.72	1.46304	0.548969	0.124883	0.746993
AHCTF1	AT hook containing transcription factor 1	protein_coding	chr1:247002400-247095280	9609	1.4728	1.57226	501.195	537.231	1.0719	0.100171	0.777442	1
AHCY	adenosylhomocysteinase	protein_coding	chr20:32868074-32899608	3894	18.0378	23.474	2488.3	3248.86	1.30565	0.384773	0.187369	0.912799
AHCYL1	adenosylhomocysteinase-like 1	protein_coding	chr1:110527308-110566357	4736	37.8313	42.265	6343.3	7115.61	1.12175	0.165753	0.513671	1
AHCYL2	adenosylhomocysteinase-like 2	protein_coding	chr7:128864864-129070052	6899	3.0591	2.64573	747.537	649.149	0.868384	-0.203596	0.462608	1
AHDC1	AT hook, DNA binding motif, containing 1	protein_coding	chr1:27860546-27930942	7157	3.34782	3.80931	848.912	969.079	1.14155	0.190999	0.54536	1
AHI1	Abelson helper integration site 1	protein_coding	chr6:135604670-135818914	8703	3.0708	3.69179	946.544	1143.23	1.20779	0.272372	0.432803	1
AHNAK	AHNAK nucleoprotein	protein_coding	chr11:62201016-62323707	19463	196.198	156.014	135237	107968	0.798363	-0.324884	0.250926	1
AHNAK2	AHNAK nucleoprotein 2	protein_coding	chr14:105403581-105444694	18771	22.3895	13.1565	14888.3	8792.73	0.590582	-0.759792	0.0385803	0.382372
AHR	aryl hydrocarbon receptor	protein_coding	chr7:17338246-17385776	6661	17.065	21.9353	4025.57	5193.02	1.29001	0.367383	0.239514	1
AHRR	aryl-hydrocarbon receptor repressor	protein_coding	chr5:304291-438406	7678	9.42197	7.03061	2559.85	1920.01	0.750048	-0.414946	0.177716	0.896554
AHSA1	AHA1, activator of heat shock 90kDa protein ATPase homolog 1 (yeast)	protein_coding	chr14:77924213-77935817	2948	21.8234	21.0162	2279	2203.48	0.96686	-0.0486209	0.793278	1
AHSA2	AHA1, activator of heat shock 90kDa protein ATPase homolog 2 (yeast)	protein_coding	chr2:61404553-61418338	8382	8.50532	7.83731	2524.12	2336.02	0.925482	-0.111723	0.683887	1
AIDA	axin interactor, dorsalization associated	protein_coding	chr1:222841355-222886552	4517	6.68837	7.76056	1069.34	1246.87	1.16601	0.221584	0.437432	1
AIFM1	apoptosis-inducing factor, mitochondrion-associated, 1	protein_coding	chrX:129263337-129299861	3306	7.88045	8.60532	922.815	1012.04	1.09668	0.133149	0.767683	1
AIFM2	apoptosis-inducing factor, mitochondrion-associated, 2	protein_coding	chr10:71857979-71892690	5131	6.02053	7.75219	1092.3	1414.44	1.29492	0.372864	0.396342	1
AIG1	androgen-induced 1	protein_coding	chr6:143381633-143661441	6027	6.61786	5.62329	1412.53	1206.15	0.853891	-0.227876	0.383338	1
AIM1	absent in melanoma 1	protein_coding	chr6:106959730-107018326	8009	2.37909	6.43879	675.574	1833.64	2.7142	1.44053	0.00700214	0.122282
AIMP1	aminoacyl tRNA synthetase complex-interacting multifunctional protein 1	protein_coding	chr4:107236701-107270383	3328	21.6416	15.4516	2551.31	1829.42	0.717051	-0.479852	0.0735563	0.565738
AIMP2	aminoacyl tRNA synthetase complex-interacting multifunctional protein 2	protein_coding	chr7:6048876-6063465	1838	10.4301	13.4274	678.719	877.665	1.29312	0.370856	0.264653	1
AIP	aryl hydrocarbon receptor interacting protein	protein_coding	chr11:67250512-67258574	1640	15.5774	16.5268	904.823	963.676	1.06504	0.0909127	0.763037	1
AJUBA	ajuba LIM protein	protein_coding	chr14:23440383-23451851	5979	15.1695	10.159	3213.07	2160.33	0.672357	-0.572701	0.0456108	0.422147
AK1	adenylate kinase 1	protein_coding	chr9:130628759-130640022	2667	2.06574	1.6521	194.997	156.672	0.803459	-0.315704	0.49622	1
AK2	adenylate kinase 2	protein_coding	chr1:33473585-33546597	5683	12.7947	12.6176	2573.89	2551.3	0.991222	-0.0127195	0.971678	1
AK3	adenylate kinase 3	protein_coding	chr9:4711155-4742043	2808	45.2614	43.2512	4500.83	4317.12	0.959184	-0.0601202	0.802434	1
AK4	adenylate kinase 4	protein_coding	chr1:65613232-65697828	7578	15.2711	7.923	4094.57	2138.25	0.522215	-0.937283	0.165605	0.863617
AK5	adenylate kinase 5	protein_coding	chr1:77747736-78025651	6916	8.09209	7.2626	1981.9	1787.9	0.902115	-0.148617	0.704464	1
AKAP1	A kinase (PRKA) anchor protein 1	protein_coding	chr17:55162453-55198710	5399	2.68047	3.20319	512.237	614.923	1.20047	0.263595	0.394458	1
AKAP10	A kinase (PRKA) anchor protein 10	protein_coding	chr17:19807615-19881656	4848	7.93013	8.43796	1360.94	1455.04	1.06914	0.0964525	0.716413	1
AKAP11	A kinase (PRKA) anchor protein 11	protein_coding	chr13:42846289-42897396	9913	11.4614	11.0556	4022.88	3898.45	0.969069	-0.0453284	0.902258	1
AKAP12	A kinase (PRKA) anchor protein 12	protein_coding	chr6:151561134-151679692	8741	20.6827	25.5263	6393.42	7934.88	1.2411	0.31162	0.455098	1
AKAP13	A kinase (PRKA) anchor protein 13	protein_coding	chr15:85923802-86292586	20279	4.39872	5.83602	3158.13	4206.29	1.33189	0.413479	0.14534	0.811336
AKAP6	A kinase (PRKA) anchor protein 6	protein_coding	chr14:32798479-33300567	13428	7.63707	0.0562069	3635.04	26.828	0.00738039	-7.08209	1.54574e-47	2.90422e-44	Under
AKAP7	A kinase (PRKA) anchor protein 7	protein_coding	chr6:131456806-131604675	4394	1.57248	1.43368	244.755	224.026	0.915307	-0.127672	0.762155	1
AKAP8	A kinase (PRKA) anchor protein 8	protein_coding	chr19:15464196-15490609	4296	4.59085	4.86517	698.261	743.21	1.06437	0.0900033	0.771647	1
AKAP8L	A kinase (PRKA) anchor protein 8-like	protein_coding	chr19:15490859-15529952	5081	7.17271	6.46626	1290.52	1168.25	0.90525	-0.143611	0.620925	1
AKAP9	A kinase (PRKA) anchor protein 9	protein_coding	chr7:91570181-91739987	18177	4.07432	3.84082	2622.22	2482.57	0.946744	-0.0789539	0.815698	1
AKIP1	A kinase (PRKA) interacting protein 1	protein_coding	chr11:8932686-8941631	2300	8.17263	5.8552	665.899	478.902	0.719181	-0.475573	0.1561	0.837971
AKIRIN1	akirin 1	protein_coding	chr1:39456895-39471731	2741	24.6433	22.2531	2392.08	2169.17	0.906815	-0.14112	0.594259	1
AKIRIN2	akirin 2	protein_coding	chr6:88384790-88411927	1999	16.6824	13.6015	1181.69	966.803	0.81815	-0.289563	0.289505	1
AKNA	AT-hook transcription factor	protein_coding	chr9:117096436-117156685	10601	3.09613	3.20325	1161.18	1208.53	1.04078	0.0576641	0.928281	1
AKR1A1	aldo-keto reductase family 1, member A1 (aldehyde reductase)	protein_coding	chr1:46016215-46035721	3121	14.3107	15.7971	1581.38	1753.82	1.10904	0.149316	0.669306	1
AKR1B1	aldo-keto reductase family 1, member B1 (aldose reductase)	protein_coding	chr7:134127102-134144036	3660	16.0872	39.0421	2086	5087.18	2.43872	1.28613	0.00113039	0.0320408	Over
AKR1C1	aldo-keto reductase family 1, member C1	protein_coding	chr10:4934796-5025475	9423	2.02105	3.5859	674.581	1201.82	1.78159	0.833162	0.073179	0.564487
AKR1C2	aldo-keto reductase family 1, member C2	protein_coding	chr10:5029967-5060223	6086	1.51589	2.03414	326.838	440.139	1.34666	0.429385	0.361236	1
AKR1C3	aldo-keto reductase family 1, member C3	protein_coding	chr10:5077546-5149878	4532	5.23428	4.14787	841.344	668.14	0.794133	-0.332547	0.657412	1
AKR1E2	aldo-keto reductase family 1, member E2	protein_coding	chr10:4828821-4890254	2417	1.71405	1.28498	146.819	110.467	0.752406	-0.410417	0.391363	1
AKR7A2	aldo-keto reductase family 7, member A2 (aflatoxin aldehyde reductase)	protein_coding	chr1:19630459-19638640	1781	14.2479	13.3104	898.904	843.215	0.938049	-0.0922654	0.747137	1
AKT1	v-akt murine thymoma viral oncogene homolog 1	protein_coding	chr14:105235686-105262088	10838	13.6023	13.8723	5220.05	5347.22	1.02436	0.0347256	0.890677	1
AKT1S1	AKT1 substrate 1 (proline-rich)	protein_coding	chr19:50372295-50381716	5732	9.16631	9.95791	1860.33	2030.29	1.09136	0.126129	0.710832	1
AKT2	v-akt murine thymoma viral oncogene homolog 2	protein_coding	chr19:40736224-40791443	15035	8.44695	8.59333	4496.1	4594.51	1.02189	0.0312367	0.862118	1
AKT3	v-akt murine thymoma viral oncogene homolog 3	protein_coding	chr1:243651535-244014381	7499	15.8968	16.6803	4219.7	4450.4	1.05467	0.0767952	0.807218	1
AKTIP	AKT interacting protein	protein_coding	chr16:53524952-53538323	5202	1.94797	1.93661	358.877	358.24	0.998226	-0.00256101	0.977444	1
AL022328.1	Uncharacterized protein	protein_coding	chr22:50714103-50714350	168	0.132264	0.156197	0.787748	0.935659	1.18776	0.248248	1	1
AL049840.1	Uncharacterized protein; cDNA FLJ53535	protein_coding	chr14:104177607-104179149	1543	0.847488	0.738488	46.2716	40.475	0.874726	-0.193097	0.828025	1
AL117190.2		protein_coding	chr14:101295066-101295537	255	0.0813109	3.54891	0.735339	32.2659	43.8789	5.45546	0.0038764	0.0791651
AL121963.1	Uncharacterized protein	protein_coding	chr6:116442320-116443093	438	1.5714	0.0292905	24.2738	0.455675	0.0187723	-5.73525	0.0104728	0.165353
AL132709.5		lincRNA	chr14:101403738-101426536	2986	0.380452	0.822005	40.2956	87.3598	2.16797	1.11635	0.154549	0.834152
AL136376.1	Uncharacterized protein	protein_coding	chr1:116915890-116926718	342	1.50105	1.96384	18.1001	23.9413	1.32272	0.403508	0.665127	1
AL137026.1	Uncharacterized protein	protein_coding	chr10:44873687-44878739	78	0.241142	0.500712	0.668925	1.38791	2.07483	1.05299	0.993234	1
AL161784.1	Uncharacterized protein	protein_coding	chr9:124103625-124110410	180	5.62854	0.318794	35.8478	2.04109	0.0569377	-4.13447	0.00492076	0.0944787
AL161915.1	Uncharacterized protein	protein_coding	chr1:54569968-54571750	1783	0.565949	0.546043	35.7518	34.6125	0.968134	-0.046721	0.963272	1
AL353354.1	Uncharacterized protein	protein_coding	chr1:28527013-28527152	66	0.767926	0.583986	1.79485	1.37139	0.764072	-0.388219	0.948081	1
AL355490.1	LOC644215 protein; Uncharacterized protein	protein_coding	chr10:99179228-99185831	236	1.04724	0.717599	8.7615	6.02392	0.687545	-0.540475	0.773735	1
AL357673.1	CDNA: FLJ21031 fis, clone CAE07336; HCG1780521; Uncharacterized protein	protein_coding	chr1:54635333-54637997	2665	1.31688	1.32281	124.313	125.338	1.00824	0.0118454	0.979142	1
AL358813.2		protein_coding	chr1:149675978-149676609	632	1.49539	1.73087	33.4468	38.8997	1.16303	0.217888	0.845288	1
AL441883.1	Uncharacterized protein	protein_coding	chr6:13615728-13621126	704	0.639792	0.774915	15.9345	19.4296	1.21934	0.286099	0.865208	1
AL450992.2		antisense	chr1:151814353-151822861	506	1.57372	0.898752	28.1566	16.1656	0.574132	-0.800545	0.591231	1
AL590822.2	Uncharacterized protein; cDNA FLJ36608 fis, clone TRACH2015824	protein_coding	chr1:2121237-2123179	1943	0.564151	1.08991	38.8296	75.3148	1.93963	0.955778	0.235368	0.995038
AL591025.1	Uncharacterized protein	protein_coding	chr6:159047471-159049322	66	2.97266	2.73514	6.94701	6.41789	0.923835	-0.114293	0.981887	1
ALAD	aminolevulinate dehydratase	protein_coding	chr9:116148597-116163613	5170	13.7295	9.8631	2514.67	1813.31	0.721092	-0.471745	0.0779228	0.583622
ALAS1	aminolevulinate, delta-, synthase 1	protein_coding	chr3:52232102-52248343	2536	15.9056	18.8419	1428.23	1699.52	1.18995	0.250897	0.466911	1
ALCAM	activated leukocyte cell adhesion molecule	protein_coding	chr3:105085753-105295744	7179	31.1825	36.8392	7933.63	9401.45	1.18501	0.244903	0.499137	1
ALDH16A1	aldehyde dehydrogenase 16 family, member A1	protein_coding	chr19:49956426-49974305	4643	1.17504	2.8049	193.323	462.357	2.39163	1.25799	0.0106645	0.166975
ALDH18A1	aldehyde dehydrogenase 18 family, member A1	protein_coding	chr10:97365696-97416463	3756	31.3909	31.2463	4173.05	4174.06	1.00024	0.000348704	0.955273	1
ALDH1A1	aldehyde dehydrogenase 1 family, member A1	protein_coding	chr9:75515578-75695358	2849	6.07574	0.532084	611.65	53.8556	0.0880498	-3.50554	1.38885e-05	0.00079418	Under
ALDH1A3	aldehyde dehydrogenase 1 family, member A3	protein_coding	chr15:101417919-101456831	5772	7.0616	10.7781	1441.39	2209.44	1.53285	0.61622	0.356341	1
ALDH1B1	aldehyde dehydrogenase 1 family, member B1	protein_coding	chr9:38392661-38398658	3066	52.1273	15.7635	5668.63	1718.45	0.30315	-1.7219	6.74262e-09	8.28775e-07	Under
ALDH1L2	aldehyde dehydrogenase 1 family, member L2	protein_coding	chr12:105413568-105478355	8501	32.0829	48.6317	9651.54	14700.2	1.52309	0.607001	0.0509753	0.452902
ALDH2	aldehyde dehydrogenase 2 family (mitochondrial)	protein_coding	chr12:112204691-112247782	2169	6.30268	11.0031	484.425	848.668	1.75191	0.808926	0.0231497	0.280613
ALDH3A1	aldehyde dehydrogenase 3 family, member A1	protein_coding	chr17:19641297-19652256	3918	0.741577	0.0700868	103.263	9.7207	0.0941351	-3.40912	0.141347	0.802329
ALDH3A2	aldehyde dehydrogenase 3 family, member A2	protein_coding	chr17:19551449-19580911	6457	9.63908	7.79224	2206.25	1787.87	0.810366	-0.303354	0.576153	1
ALDH3B1	aldehyde dehydrogenase 3 family, member B1	protein_coding	chr11:67776048-67796744	6621	9.96629	8.58203	2337.68	2020.25	0.864212	-0.210543	0.448063	1
ALDH4A1	aldehyde dehydrogenase 4 family, member A1	protein_coding	chr1:19197926-19229275	3687	3.97742	2.11393	519.623	277.069	0.533211	-0.90722	0.0133437	0.193065
ALDH5A1	aldehyde dehydrogenase 5 family, member A1	protein_coding	chr6:24495080-24537435	5525	0.726617	0.208821	142.134	41.024	0.288628	-1.79272	0.00680789	0.119863
ALDH6A1	aldehyde dehydrogenase 6 family, member A1	protein_coding	chr14:74523553-74551196	6680	3.08522	2.98235	730.423	708.755	0.970336	-0.0434442	0.820907	1
ALDH7A1	aldehyde dehydrogenase 7 family, member A1	protein_coding	chr5:125877533-125931110	6911	3.20021	3.00974	783.209	739.677	0.944418	-0.0825026	0.801466	1
ALDH9A1	aldehyde dehydrogenase 9 family, member A1	protein_coding	chr1:165631453-165668100	3308	26.6204	27.0627	3119.99	3184.26	1.0206	0.0294159	0.987211	1
ALDOA	aldolase A, fructose-bisphosphate	protein_coding	chr16:30064411-30081778	6153	187.635	159.71	40897.4	34967.9	0.855015	-0.225979	0.345086	1
ALDOC	aldolase C, fructose-bisphosphate	protein_coding	chr17:26900133-26904282	2928	12.334	9.25738	1278.33	965.053	0.754933	-0.405579	0.302328	1
ALG1	ALG1, chitobiosyldiphosphodolichol beta-mannosyltransferase	protein_coding	chr16:5083703-5137380	5786	2.47405	2.47657	506.958	509.707	1.00542	0.00780365	0.992804	1
ALG10	ALG10, alpha-1,2-glucosyltransferase	protein_coding	chr12:34175216-34182629	3654	0.374159	0.56769	48.4195	73.7842	1.52385	0.607724	0.429367	1
ALG11	ALG11, alpha-1,2-mannosyltransferase	protein_coding	chr13:52586534-52603800	5785	1.56492	1.48979	320.636	306.489	0.955877	-0.0651038	0.848331	1
ALG12	ALG12, alpha-1,6-mannosyltransferase	protein_coding	chr22:50293877-50312106	5350	4.07561	4.12979	772.096	785.631	1.01753	0.0250722	0.945668	1
ALG13	ALG13, UDP-N-acetylglucosaminyltransferase subunit	protein_coding	chrX:110909043-111003877	6764	4.3645	4.65471	1045.13	1119.75	1.07139	0.0994893	0.714709	1
ALG14	ALG14, UDP-N-acetylglucosaminyltransferase subunit	protein_coding	chr1:95439963-95538501	9633	1.041	0.771165	355.188	264.123	0.743614	-0.427375	0.26565	1
ALG2	ALG2, alpha-1,3/1,6-mannosyltransferase	protein_coding	chr9:101978708-101984238	2980	16.2159	17.1464	1710.54	1817.18	1.06234	0.0872479	0.773992	1
ALG3	ALG3, alpha-1,3- mannosyltransferase	protein_coding	chr3:183960089-183967336	3464	5.85927	6.65592	718.884	820.002	1.14066	0.189869	0.618163	1
ALG5	ALG5, dolichyl-phosphate beta-glucosyltransferase	protein_coding	chr13:37523912-37574398	2194	12.7213	14.487	988.547	1130.32	1.14341	0.193347	0.599953	1
ALG6	ALG6, alpha-1,3-glucosyltransferase	protein_coding	chr1:63833261-63904233	4950	1.81798	1.90546	318.702	335.545	1.05285	0.0743	0.88723	1
ALG8	ALG8, alpha-1,3-glucosyltransferase	protein_coding	chr11:77811982-77850706	3449	7.65131	6.89268	934.824	845.4	0.904341	-0.145061	0.616228	1
ALG9	ALG9, alpha-1,2-mannosyltransferase	protein_coding	chr11:111652919-111750149	9406	3.34492	2.8914	1113.98	967.506	0.868517	-0.203375	0.48661	1
ALKBH1	alkB, alkylation repair homolog 1 (E. coli)	protein_coding	chr14:78138747-78174363	2844	3.56242	3.12869	358.818	316.472	0.881984	-0.181176	0.611028	1
ALKBH2	alkB, alkylation repair homolog 2 (E. coli)	protein_coding	chr12:109525996-109531436	2287	2.40092	3.01338	194.335	245.071	1.26108	0.334655	0.447013	1
ALKBH3	alkB, alkylation repair homolog 3 (E. coli)	protein_coding	chr11:43902361-43941816	2372	6.77367	6.2988	568.933	531.49	0.934187	-0.0982167	0.755482	1
ALKBH4	alkB, alkylation repair homolog 4 (E. coli)	protein_coding	chr7:102096685-102105323	2312	2.24715	2.47078	183.965	203.146	1.10427	0.143087	0.781099	1
ALKBH5	alkB, alkylation repair homolog 5 (E. coli)	protein_coding	chr17:18086392-18113268	3190	26.4492	22.2445	2986.24	2524.52	0.845385	-0.24232	0.38908	1
ALKBH7	alkB, alkylation repair homolog 7 (E. coli)	protein_coding	chr19:6372444-6375042	1235	5.59114	6.60708	244.626	290.327	1.18682	0.247099	0.623182	1
ALKBH8	alkB, alkylation repair homolog 8 (E. coli)	protein_coding	chr11:107373452-107436472	4506	2.40075	2.6372	382.916	422.614	1.10367	0.14231	0.66932	1
ALMS1	Alstrom syndrome 1	protein_coding	chr2:73612886-73837920	14066	1.89168	2.17604	942.124	1088.7	1.15558	0.208615	0.451562	1
ALPK1	alpha-kinase 1	protein_coding	chr4:113206665-113363776	12325	1.72135	1.6987	750.764	744.65	0.991856	-0.0117969	0.906555	1
ALPK2	alpha-kinase 2	protein_coding	chr18:56148479-56296189	9431	30.6176	24.1199	10220	8090.04	0.791591	-0.337172	0.21599	0.961662
ALPL	alkaline phosphatase, liver/bone/kidney	protein_coding	chr1:21835858-21904905	3014	2.86042	12.1025	304.966	1291.85	4.23605	2.08272	0.0765527	0.577637
ALS2	amyotrophic lateral sclerosis 2 (juvenile)	protein_coding	chr2:202565277-202645912	10381	7.09182	5.32767	2607.76	1967.25	0.754383	-0.406631	0.158276	0.841747
ALS2CL	ALS2 C-terminal like	protein_coding	chr3:46710487-46735194	9057	2.00379	0.298053	642.793	95.9045	0.1492	-2.74468	1.93061e-06	0.000133639	Under
ALX3	ALX homeobox 3	protein_coding	chr1:110602616-110613322	1859	1.73812	0.00690114	113.943	0.455675	0.00399913	-7.9661	4.54891e-11	8.67061e-09	Under
ALX4	ALX homeobox 4	protein_coding	chr11:44281994-44331716	5750	0.442527	0.0156878	89.7494	3.20856	0.0357502	-4.80591	0.000205198	0.0081288
ALYREF	Aly/REF export factor	protein_coding	chr17:79845713-79849462	1581	10.0896	10.9084	564.933	613.516	1.086	0.119021	0.748631	1
AMBRA1	autophagy/beclin-1 regulator 1	protein_coding	chr11:46417964-46615675	7673	3.27497	3.69594	889.784	1008.99	1.13397	0.181387	0.608737	1
AMD1	adenosylmethionine decarboxylase 1	protein_coding	chr6:111195973-111216916	3523	13.2257	13.2395	1649.03	1658.99	1.00604	0.00869161	0.926752	1
AMDHD2	amidohydrolase domain containing 2	protein_coding	chr16:2570358-2581423	4366	5.47729	5.87857	846.634	913.726	1.07925	0.110023	0.86421	1
AMER1	APC membrane recruitment protein 1	protein_coding	chrX:63404997-63425624	8443	1.18816	1.06156	355.202	318.741	0.897352	-0.156255	0.707288	1
AMFR	autocrine motility factor receptor, E3 ubiquitin protein ligase	protein_coding	chr16:56395364-56459450	5758	20.6536	17.4221	4211.38	3567.92	0.847209	-0.23921	0.343443	1
AMIGO1	adhesion molecule with Ig-like domain 1	protein_coding	chr1:110046797-110052360	5144	2.9493	0.473091	536.956	86.7157	0.161495	-2.63044	0.000298076	0.0111689	Under
AMIGO2	adhesion molecule with Ig-like domain 2	protein_coding	chr12:47469490-47473734	3956	24.5518	8.15844	3437.77	1149.01	0.334232	-1.58108	0.0431582	0.411577
AMMECR1	Alport syndrome, mental retardation, midface hypoplasia and elliptocytosis chromosomal region gene 1	protein_coding	chrX:109437414-109683461	6516	2.88042	3.60356	663.999	835.511	1.2583	0.331477	0.245153	1
AMMECR1L	AMMECR1-like	protein_coding	chr2:128619204-128643496	4761	10.4381	10.8301	1759.05	1833.94	1.04257	0.0601497	0.808177	1
AMN1	antagonist of mitotic exit network 1 homolog (S. cerevisiae)	protein_coding	chr12:31824071-31882108	3195	1.73308	1.14878	196.152	130.509	0.665344	-0.587829	0.241429	1
AMOT	angiomotin	protein_coding	chrX:112017731-112084043	8502	1.91553	0.877128	577.808	265.449	0.459406	-1.12216	0.0046138	0.0899348
AMOTL1	angiomotin like 1	protein_coding	chr11:94439597-94609918	10035	14.9951	15.1765	5329	5416.69	1.01645	0.0235455	0.911985	1
AMOTL2	angiomotin like 2	protein_coding	chr3:134074716-134094321	5984	51.6424	54.8967	10944.3	11676.2	1.06688	0.0933949	0.652331	1
AMPD2	adenosine monophosphate deaminase 2	protein_coding	chr1:110158726-110174673	6828	10.7782	10.8213	2605.7	2628.46	1.00873	0.0125463	0.969854	1
AMPD3	adenosine monophosphate deaminase 3	protein_coding	chr11:10329860-10529126	6793	5.02239	9.72317	1205.37	2347.46	1.94751	0.96163	0.207396	0.949088
AMPH	amphiphysin	protein_coding	chr7:38423305-38671167	5636	2.62394	1.02602	524.237	205.765	0.392505	-1.34922	0.000596115	0.0189833	Under
AMT	aminomethyltransferase	protein_coding	chr3:49454211-49460186	4561	2.70757	1.90992	436.961	309.754	0.708884	-0.496379	0.261701	1
AMZ1	archaelysin family metallopeptidase 1	protein_coding	chr7:2719156-2815134	7011	0.773214	0.0639731	191.396	15.9677	0.0834274	-3.58334	0.000697442	0.0216339
AMZ2	archaelysin family metallopeptidase 2	protein_coding	chr17:66243715-66253297	4206	15.3082	12.9434	2280.87	1936.91	0.849196	-0.235831	0.385387	1
ANAPC1	anaphase promoting complex subunit 1	protein_coding	chr2:112523848-112642267	13324	0.630172	0.714723	297.328	338.628	1.1389	0.187645	0.622151	1
ANAPC10	anaphase promoting complex subunit 10	protein_coding	chr4:145888264-146019693	3068	1.77021	1.64981	192.428	179.968	0.935248	-0.0965797	0.784762	1
ANAPC11	anaphase promoting complex subunit 11	protein_coding	chr17:79848666-79858867	4020	7.64246	7.26778	1088.12	1039.18	0.955015	-0.0664045	0.761621	1
ANAPC13	anaphase promoting complex subunit 13	protein_coding	chr3:134196548-134205558	2359	33.1292	33.936	2766.92	2847.89	1.02926	0.0416121	0.935036	1
ANAPC15	anaphase promoting complex subunit 15	protein_coding	chr11:71817424-71823826	2883	5.58199	4.70309	569.888	482.369	0.846429	-0.24054	0.437575	1
ANAPC16	anaphase promoting complex subunit 16	protein_coding	chr10:73975787-73995618	3969	13.9138	13.0868	1954.95	1847.33	0.944951	-0.0816893	0.806354	1
ANAPC2	anaphase promoting complex subunit 2	protein_coding	chr9:140069236-140082989	4627	6.18407	5.59837	1013.07	921.242	0.909361	-0.137074	0.673666	1
ANAPC4	anaphase promoting complex subunit 4	protein_coding	chr4:25378835-25420120	7494	4.03585	3.69505	1070.75	984.939	0.919856	-0.12052	0.728075	1
ANAPC5	anaphase promoting complex subunit 5	protein_coding	chr12:121746048-121837699	12304	8.24417	8.07399	3592.48	3532.61	0.983336	-0.024243	0.919275	1
ANAPC7	anaphase promoting complex subunit 7	protein_coding	chr12:110810705-110841535	6009	4.17094	3.48029	887.408	743.748	0.838113	-0.254783	0.415297	1
ANG	angiogenin, ribonuclease, RNase A family, 5	protein_coding	chr14:21152336-21167130	1430	1.54354	1.06263	78.1592	53.9973	0.690863	-0.533529	0.460215	1
ANGEL1	angel homolog 1 (Drosophila)	protein_coding	chr14:77253588-77292589	5347	3.65451	3.18544	691.907	605.824	0.875585	-0.191682	0.567283	1
ANGEL2	angel homolog 2 (Drosophila)	protein_coding	chr1:213165524-213189168	7349	3.98258	4.07353	1036.41	1064.58	1.02719	0.0386985	0.874033	1
ANGPT1	angiopoietin 1	protein_coding	chr8:108261721-108510283	7117	24.9836	31.4312	6308.27	7937.35	1.25824	0.331413	0.740425	1
ANGPTL1	angiopoietin-like 1	protein_coding	chr1:178818840-178840187	3403	3.47211	10.0464	417.979	1212.18	2.90009	1.5361	0.098095	0.65962
ANGPTL2	angiopoietin-like 2	protein_coding	chr9:129849611-129885162	3889	38.1889	53.1676	5246.68	7359.75	1.40274	0.488253	0.277574	1
ANGPTL4	angiopoietin-like 4	protein_coding	chr19:8428173-8439257	2482	13.526	9.85873	1184.12	870.2	0.73489	-0.444399	0.584133	1
ANGPTL7	angiopoietin-like 7	protein_coding	chr1:11249398-11256038	2238	0	0	0	0	NaN	NaN
ANK2	ankyrin 2, neuronal	protein_coding	chr4:113739265-114304896	18212	1.99373	1.71058	1282.97	1107.3	0.863073	-0.212445	0.848549	1
ANKDD1A	ankyrin repeat and death domain containing 1A	protein_coding	chr15:65204101-65251042	5018	1.21656	0.835695	216.277	149.166	0.689699	-0.535962	0.21164	0.955115
ANKEF1	ankyrin repeat and EF-hand domain containing 1	protein_coding	chr20:9966774-10037410	4274	0.743926	0.783753	112.471	118.985	1.05791	0.081219	0.813148	1
ANKFY1	ankyrin repeat and FYVE domain containing 1	protein_coding	chr17:4067201-4167274	14122	8.0781	7.88761	4039.26	3961.2	0.980674	-0.028155	0.951682	1
ANKH	ANKH inorganic pyrophosphate transport regulator	protein_coding	chr5:14704910-14871887	10868	6.64727	4.24181	2557.03	1639.99	0.641364	-0.640785	0.0846251	0.606991
ANKIB1	ankyrin repeat and IBR domain containing 1	protein_coding	chr7:91875548-92030698	7130	15.3304	15.1234	3871.16	3836.5	0.991046	-0.0129756	0.92331	1
ANKLE2	ankyrin repeat and LEM domain containing 2	protein_coding	chr12:133302254-133338474	17360	6.01977	6.09758	3699.52	3765.48	1.01783	0.0254936	0.918706	1
ANKMY1	ankyrin repeat and MYND domain containing 1	protein_coding	chr2:241418839-241508626	11477	0.625332	0.735808	254.053	300.363	1.18228	0.241577	0.519124	1
ANKMY2	ankyrin repeat and MYND domain containing 2	protein_coding	chr7:16639401-16685442	2854	10.1998	7.22314	1031.31	733.243	0.71098	-0.492119	0.108434	0.697467
ANKRA2	ankyrin repeat, family A (RFXANK-like), 2	protein_coding	chr5:72848160-72861511	2659	9.08648	8.8845	855.342	840.124	0.982209	-0.0258987	0.930079	1
ANKRD1	ankyrin repeat domain 1 (cardiac muscle)	protein_coding	chr10:92671853-92681033	1979	3.60842	31.5855	253.49	2219.4	8.75536	3.13017	0.000312103	0.0116613	Over
ANKRD10	ankyrin repeat domain 10	protein_coding	chr13:111530887-111567416	4557	11.6432	10.3957	1877.2	1685.41	0.897831	-0.155484	0.597213	1
ANKRD11	ankyrin repeat domain 11	protein_coding	chr16:89334038-89556969	15352	10.0168	12.1265	5444.66	6622.13	1.21626	0.282452	0.269218	1
ANKRD12	ankyrin repeat domain 12	protein_coding	chr18:9136226-9285983	12269	7.03516	5.86796	3056.86	2561.29	0.837883	-0.255179	0.319841	1
ANKRD13A	ankyrin repeat domain 13A	protein_coding	chr12:110436991-110477568	7350	29.4028	16.6178	7653.31	4343.87	0.567581	-0.817101	0.00462368	0.0899566
ANKRD13B	ankyrin repeat domain 13B	protein_coding	chr17:27916787-27941779	3971	1.255	1.62811	176.442	229.95	1.30326	0.382123	0.385125	1
ANKRD13C	ankyrin repeat domain 13C	protein_coding	chr1:70726271-70820417	4595	7.85448	9.17435	1277.72	1499.22	1.17336	0.230641	0.430813	1
ANKRD13D	ankyrin repeat domain 13 family, member D	protein_coding	chr11:67056018-67069956	6643	3.04186	2.63024	715.79	621.366	0.868084	-0.204093	0.499105	1
ANKRD16	ankyrin repeat domain 16	protein_coding	chr10:5903580-5931869	3059	1.22624	1.01854	132.937	110.843	0.833804	-0.262219	0.584311	1
ANKRD17	ankyrin repeat domain 17	protein_coding	chr4:73939093-74124515	12041	10.1043	11.6362	4308.65	4983.02	1.15651	0.209783	0.419349	1
ANKRD26	ankyrin repeat domain 26	protein_coding	chr10:27280843-27389421	8241	2.24415	2.23998	654.998	656.647	1.00252	0.00362724	0.983389	1
ANKRD27	ankyrin repeat domain 27 (VPS9 domain)	protein_coding	chr19:33087913-33167503	7855	4.42473	4.92883	1230.45	1377.45	1.11946	0.162809	0.598181	1
ANKRD28	ankyrin repeat domain 28	protein_coding	chr3:15708743-15901278	11276	9.76061	12.8185	3893.05	5141.43	1.32067	0.40127	0.173358	0.887209
ANKRD29	ankyrin repeat domain 29	protein_coding	chr18:21178890-21242849	6412	1.21231	0.574778	274.481	131.151	0.477814	-1.06548	0.0364201	0.368743
ANKRD32	ankyrin repeat domain 32	protein_coding	chr5:93954052-94075141	7185	0.95709	1.15813	243.622	295.955	1.21481	0.280732	0.521225	1
ANKRD33B	ankyrin repeat domain 33B	protein_coding	chr5:10564442-10650308	2163	0.688262	0.305486	52.7744	23.4863	0.445032	-1.16802	0.237625	0.996888
ANKRD34A	ankyrin repeat domain 34A	protein_coding	chr1:145470508-145475646	3611	0.842008	0.446905	107.691	57.3744	0.53277	-0.908416	0.155771	0.837481
ANKRD35	ankyrin repeat domain 35	protein_coding	chr1:145549230-145568526	3342	0.998642	0.938905	117.981	111.59	0.945831	-0.0803458	0.983777	1
ANKRD37	ankyrin repeat domain 37	protein_coding	chr4:186317175-186321782	2580	1.5195	1.37	138.673	125.86	0.907598	-0.139874	0.893602	1
ANKRD40	ankyrin repeat domain 40	protein_coding	chr17:48770551-48785285	4849	15.0791	13.0651	2588.65	2253.3	0.870455	-0.200159	0.471576	1
ANKRD42	ankyrin repeat domain 42	protein_coding	chr11:82904781-82971736	6724	2.70308	2.22455	643.797	531.984	0.826323	-0.275223	0.361736	1
ANKRD44	ankyrin repeat domain 44	protein_coding	chr2:197831741-198175897	9228	0.711817	0.647872	232.562	212.524	0.913836	-0.129993	0.708056	1
ANKRD46	ankyrin repeat domain 46	protein_coding	chr8:101521980-101572012	5820	1.48825	1.13635	306.862	235.153	0.766317	-0.383987	0.334972	1
ANKRD49	ankyrin repeat domain 49	protein_coding	chr11:94226795-94232749	3526	3.31176	3.21022	413.322	402.59	0.974036	-0.037953	0.965893	1
ANKRD50	ankyrin repeat domain 50	protein_coding	chr4:125585207-125633887	8794	8.76332	8.89709	2727.39	2783.49	1.02057	0.0293789	0.907922	1
ANKRD52	ankyrin repeat domain 52	protein_coding	chr12:56631591-56652175	8820	14.9328	13.8875	4664.22	4356.87	0.934106	-0.0983417	0.706982	1
ANKRD54	ankyrin repeat domain 54	protein_coding	chr22:38226862-38245334	4487	3.19949	3.05455	508.28	487.444	0.959007	-0.0603863	0.830976	1
ANKRD6	ankyrin repeat domain 6	protein_coding	chr6:90142889-90343553	8329	0.737711	0.791144	217.017	234.499	1.08056	0.111775	0.864246	1
ANKRD9	ankyrin repeat domain 9	protein_coding	chr14:102973179-102976136	2133	0.995552	0.822867	75.1825	62.4957	0.831253	-0.26664	0.6725	1
ANKS1A	ankyrin repeat and sterile alpha motif domain containing 1A	protein_coding	chr6:34857042-35059179	6766	3.55253	3.00538	851.491	722.89	0.84897	-0.236214	0.480263	1
ANKS3	ankyrin repeat and sterile alpha motif domain containing 3	protein_coding	chr16:4746513-4784379	7775	1.69128	1.57136	465.594	434.488	0.933192	-0.099754	0.782778	1
ANKS6	ankyrin repeat and sterile alpha motif domain containing 6	protein_coding	chr9:101493611-101559247	8804	3.82192	3.65428	1191.38	1144.44	0.960602	-0.057989	0.889081	1
ANKZF1	ankyrin repeat and zinc finger domain containing 1	protein_coding	chr2:220094479-220101391	6119	6.20135	5.4129	1343.14	1178.63	0.877519	-0.188498	0.546963	1
ANLN	anillin, actin binding protein	protein_coding	chr7:36429415-36493400	6012	3.20859	6.96301	682.927	1489.54	2.1811	1.12506	0.0838031	0.603933
ANO10	anoctamin 10	protein_coding	chr3:43396351-43733086	5287	15.3247	14.4232	2869.63	2713.85	0.945716	-0.0805207	0.751132	1
ANO3	anoctamin 3	protein_coding	chr11:26210829-26684835	7749	0.649801	1.91746	178.148	527.406	2.96049	1.56584	0.0132641	0.192337
ANO4	anoctamin 4	protein_coding	chr12:101111304-101522419	4997	2.50441	3.61982	441.659	641.907	1.4534	0.53943	0.684575	1
ANO6	anoctamin 6	protein_coding	chr12:45609770-45834187	8235	30.9799	25.5713	9040.28	7490	0.828514	-0.271402	0.260288	1
ANO8	anoctamin 8	protein_coding	chr19:17434032-17445638	4979	0.911885	1.40484	160.697	248.606	1.54705	0.629518	0.142868	0.806534
ANP32A	acidic (leucine-rich) nuclear phosphoprotein 32 family, member A	protein_coding	chr15:69070874-69113236	7544	4.66528	5.33907	1246.74	1432.49	1.14899	0.200371	0.483398	1
ANP32B	acidic (leucine-rich) nuclear phosphoprotein 32 family, member B	protein_coding	chr9:100745643-100778225	1850	33.935	43.4977	2223.36	2863.21	1.28778	0.364891	0.208491	0.9498
ANP32E	acidic (leucine-rich) nuclear phosphoprotein 32 family, member E	protein_coding	chr1:150190717-150208504	3607	10.3532	11.0015	1323.46	1411.53	1.06654	0.0929428	0.829294	1
ANPEP	alanyl (membrane) aminopeptidase	protein_coding	chr15:90328120-90358633	4871	81.7609	155.783	14093.7	26972.9	1.91384	0.936467	0.0143101	0.202284
ANTXR1	anthrax toxin receptor 1	protein_coding	chr2:69240310-69476459	8185	105.59	129.436	30616.9	37705.7	1.23153	0.300452	0.442722	1
ANTXR2	anthrax toxin receptor 2	protein_coding	chr4:80822303-81046608	10101	18.0583	19.4309	6456.38	6983.55	1.08165	0.113235	0.616708	1
ANXA1	annexin A1	protein_coding	chr9:75766673-75785309	4561	133.847	112.626	21606.5	18268.3	0.845501	-0.242122	0.410973	1
ANXA10	annexin A10	protein_coding	chr4:169013666-169108841	1812	0.0183346	0.021976	1.17127	1.41769	1.21039	0.275466	1	1
ANXA11	annexin A11	protein_coding	chr10:81910645-81965328	8770	24.9907	22.3215	7762.36	6961.33	0.896805	-0.157134	0.58659	1
ANXA2	annexin A2	protein_coding	chr15:60639333-60695082	8822	34.0378	27.4563	10639.2	8613.99	0.809649	-0.304631	0.206643	0.94723
ANXA3	annexin A3	protein_coding	chr4:79472673-79531597	5115	0.806319	0.306382	145.971	55.8016	0.382279	-1.3873	0.175762	0.892519
ANXA4	annexin A4	protein_coding	chr2:69871557-70053596	9946	12.6813	9.76536	4467.14	3455.2	0.77347	-0.370583	0.140571	0.800344
ANXA5	annexin A5	protein_coding	chr4:122589110-122618268	3034	570.894	472.136	61377.5	50970	0.830435	-0.268061	0.217006	0.962262
ANXA6	annexin A6	protein_coding	chr5:150480273-150537443	5427	90.5911	97.5513	17410.1	18823.6	1.08119	0.112618	0.637269	1
ANXA7	annexin A7	protein_coding	chr10:75134859-75173834	2862	44.962	38.8754	4559.2	3958.12	0.868163	-0.203963	0.363993	1
AOX1	aldehyde oxidase 1	protein_coding	chr2:201450591-201541787	5552	23.0315	42.15	4527.05	8311.56	1.83598	0.876549	0.182757	0.905642
AP000254.8		antisense	chr21:33039041-33039560	520	1.30986	1.20544	24.1152	22.2846	0.924087	-0.1139	0.942899	1
AP000304.1		protein_coding	chr21:34947431-34947645	36	0	0	0	0	NaN	NaN
AP000330.8		antisense	chr21:36118054-36157183	3219	0.257798	1.10068	29.3565	125.884	4.28811	2.10034	0.00211605	0.0515377
AP000350.4	Uncharacterized protein	protein_coding	chr22:24236613-24241117	1476	0.388747	0.786122	20.2622	41.2287	2.03476	1.02486	0.369814	1
AP000473.5		lincRNA	chr21:18003146-18013002	649	0.26127	0.20541	5.99102	4.74872	0.792639	-0.335264	0.933499	1
AP000688.8		lincRNA	chr21:37377636-37380136	1048	4.60346	8.94263	170.963	333.638	1.95152	0.964596	0.35031	1
AP000695.1		protein_coding	chr21:37858165-37860058	1894	0.622619	0.757685	41.8056	51.0573	1.2213	0.28842	0.797636	1
AP000695.4		antisense	chr21:37818029-37904706	1178	0.504952	0.986497	21.0059	41.4	1.97088	0.978836	0.375597	1
AP000695.6		antisense	chr21:37802658-37853368	893	0.577312	0.980545	18.2058	31.1971	1.71359	0.777019	0.524696	1
AP000758.1	Uncharacterized protein	protein_coding	chr11:120329880-120330047	168	0.583533	0.543526	3.48451	3.2559	0.934394	-0.0978976	0.96792	1
AP000769.1	Uncharacterized protein	protein_coding	chr11:65222728-65234028	693	3.66415	3.83611	89.8413	94.6979	1.05406	0.0759545	0.877395	1
AP000783.1	Uncharacterized protein	protein_coding	chr11:123301058-123306427	1103	0.239101	0.218187	9.34434	8.56151	0.916224	-0.126228	0.967935	1
AP001046.5		lincRNA	chr21:44778027-44782229	2798	0.297796	0.49205	29.4196	48.9796	1.66486	0.735403	0.544312	1
AP001065.15		lincRNA	chr21:45905460-45910171	912	0.0761359	1.76346	2.46759	57.2138	23.1861	4.53519	0.0345168	0.357452
AP001258.4		lincRNA	chr11:58897606-58910488	2645	2.27246	1.81173	212.766	170.455	0.801137	-0.319878	0.52509	1
AP001372.2		lincRNA	chr11:74204411-74209578	2493	1.14519	1.12121	101.082	99.4076	0.983436	-0.0240971	0.920833	1
AP001434.2		lincRNA	chr21:39609139-39610123	287	0.041295	1.29711	0.42146	13.2437	31.4235	4.97377	0.109079	0.698442
AP001468.1	Protein LOC101060037	protein_coding	chr21:47612391-47613673	804	1.10029	1.41597	31.3566	40.4955	1.29145	0.368994	0.715817	1
AP001471.1		antisense	chr21:47513178-47517444	672	0.987561	0.801724	23.534	19.1378	0.813198	-0.298322	0.810193	1
AP001579.1	Uncharacterized protein	protein_coding	chr21:46492796-46492927	132	2.34862	4.31837	10.9715	20.2474	1.84545	0.883974	0.586917	1
AP001816.1	Uncharacterized protein	protein_coding	chr4:102268937-102270040	790	1.84124	2.48175	51.5413	69.7354	1.353	0.436163	0.57973	1
AP003068.23	Uncharacterized protein	protein_coding	chr11:64945077-64949305	1583	0.687988	0.972655	38.5676	54.728	1.41902	0.504892	0.558507	1
AP003419.16		antisense	chr11:67198838-67202870	470	0.0706465	0.313492	1.17237	5.21839	4.45116	2.15418	0.621182	1
AP006216.11		lincRNA	chr11:116645826-116646592	598	0.781044	0.802798	16.5371	17.0836	1.03305	0.0469058	0.985078	1
AP006621.5	Protein LOC100506518	protein_coding	chr11:777578-784297	1059	2.6637	1.76465	99.9718	66.492	0.665108	-0.58834	0.356873	1
AP006621.6		antisense	chr11:781645-782105	284	4.65671	2.49906	46.9107	25.257	0.538406	-0.893234	0.332549	1
AP006621.8		antisense	chr11:823634-832883	792	0.0439745	0.287527	1.23183	8.06256	6.54518	2.71043	0.40531	1
AP1AR	adaptor-related protein complex 1 associated regulatory protein	protein_coding	chr4:113152893-113191203	3444	4.65113	5.78957	567.044	709.503	1.25123	0.323347	0.373989	1
AP1B1	adaptor-related protein complex 1, beta 1 subunit	protein_coding	chr22:29723669-29819168	6721	10.8229	9.97552	2577.46	2384.52	0.925142	-0.112253	0.600499	1
AP1G1	adaptor-related protein complex 1, gamma 1 subunit	protein_coding	chr16:71762913-71843104	10979	13.9057	12.1006	5406.66	4725.4	0.873998	-0.194299	0.446456	1
AP1G2	adaptor-related protein complex 1, gamma 2 subunit	protein_coding	chr14:24028774-24037279	6897	1.22693	1.19945	299.686	294.214	0.981739	-0.0265888	0.903822	1
AP1M1	adaptor-related protein complex 1, mu 1 subunit	protein_coding	chr19:16308389-16346160	3813	18.5738	16.7177	2508.26	2267.16	0.903879	-0.145799	0.570495	1
AP1S1	adaptor-related protein complex 1, sigma 1 subunit	protein_coding	chr7:100797678-100804877	1539	30.0615	27.0641	1638.38	1481.36	0.904159	-0.145351	0.557996	1
AP1S2	adaptor-related protein complex 1, sigma 2 subunit	protein_coding	chrX:15843929-15873054	5362	11.7995	8.55488	2239.9	1631.45	0.728359	-0.457279	0.190249	0.919299
AP2A1	adaptor-related protein complex 2, alpha 1 subunit	protein_coding	chr19:50270225-50310370	8746	16.8124	17.1688	5210.12	5340.7	1.02506	0.0357116	0.99342	1
AP2A2	adaptor-related protein complex 2, alpha 2 subunit	protein_coding	chr11:924894-1012239	9571	8.86445	9.40282	3003.97	3201.61	1.06579	0.0919291	0.760392	1
AP2B1	adaptor-related protein complex 2, beta 1 subunit	protein_coding	chr17:33905065-34053436	7797	33.2275	32.1475	9177.94	8915.48	0.971403	-0.0418586	0.786225	1
AP2M1	adaptor-related protein complex 2, mu 1 subunit	protein_coding	chr3:183892477-183901879	4753	123.262	106.304	20749.2	17975.2	0.866311	-0.207043	0.385158	1
AP2S1	adaptor-related protein complex 2, sigma 1 subunit	protein_coding	chr19:47341393-47354249	1704	50.7476	56.3209	3063.59	3414.09	1.11441	0.156277	0.713603	1
AP3B1	adaptor-related protein complex 3, beta 1 subunit	protein_coding	chr5:77296349-77590579	7310	14.436	15.2369	3737.23	3960.75	1.05981	0.083803	0.755358	1
AP3D1	adaptor-related protein complex 3, delta 1 subunit	protein_coding	chr19:2100988-2164464	8618	17.4228	17.5138	5318.51	5369.18	1.00953	0.0136789	0.977524	1
AP3M1	adaptor-related protein complex 3, mu 1 subunit	protein_coding	chr10:75881524-75910821	4401	18.0148	15.3468	2806.9	2402.37	0.855879	-0.224522	0.422358	1
AP3M2	adaptor-related protein complex 3, mu 2 subunit	protein_coding	chr8:42010464-42029191	6276	5.88756	5.29975	1308.25	1183.03	0.904288	-0.145146	0.608845	1
AP3S1	adaptor-related protein complex 3, sigma 1 subunit	protein_coding	chr5:115177178-115249778	3198	12.3618	16.2354	1399.8	1846.91	1.31941	0.399897	0.179579	0.897947
AP3S2	adaptor-related protein complex 3, sigma 2 subunit	protein_coding	chr15:90373831-90437574	8146	2.6051	2.74889	751.445	796.434	1.05987	0.0838879	0.813352	1
AP4B1	adaptor-related protein complex 4, beta 1 subunit	protein_coding	chr1:114437370-114447823	5864	2.73764	2.76988	568.844	577.636	1.01546	0.0221269	0.97468	1
AP4E1	adaptor-related protein complex 4, epsilon 1 subunit	protein_coding	chr15:51200869-51298097	7359	6.05899	5.66112	1578.14	1482.02	0.939092	-0.0906613	0.805199	1
AP4M1	adaptor-related protein complex 4, mu 1 subunit	protein_coding	chr7:99699172-99707968	4722	3.5393	3.49562	591.725	587.454	0.992782	-0.0104514	0.910703	1
AP5B1	adaptor-related protein complex 5, beta 1 subunit	protein_coding	chr11:65543364-65548273	4811	0.821999	0.932155	139.945	159.535	1.13998	0.189014	0.696496	1
AP5M1	adaptor-related protein complex 5, mu 1 subunit	protein_coding	chr14:57735627-57756797	4371	8.32087	8.06105	1288.03	1253.15	0.972918	-0.0396094	0.883216	1
AP5S1	adaptor-related protein complex 5, sigma 1 subunit	protein_coding	chr20:3801178-3805949	1948	5.0734	5.12972	349.959	355.41	1.01558	0.0222986	0.984185	1
AP5Z1	adaptor-related protein complex 5, zeta 1 subunit	protein_coding	chr7:4815253-4833943	6873	5.08691	5.53761	1237.88	1354.3	1.09405	0.129675	0.777957	1
APAF1	apoptotic peptidase activating factor 1	protein_coding	chr12:99038919-99129204	7901	4.02763	4.74921	1126.73	1334.62	1.18451	0.244285	0.385598	1
APBA1	amyloid beta (A4) precursor protein-binding, family A, member 1	protein_coding	chr9:72042446-72287222	6534	1.35477	1.18283	313.083	274.801	0.877725	-0.18816	0.679339	1
APBA2	amyloid beta (A4) precursor protein-binding, family A, member 2	protein_coding	chr15:29129629-29410518	6869	0.559434	0.627214	136.186	153.296	1.12564	0.170749	0.903943	1
APBA3	amyloid beta (A4) precursor protein-binding, family A, member 3	protein_coding	chr19:3750817-3761697	5556	1.38905	1.6049	273.322	317.139	1.16031	0.214516	0.619959	1
APBB1	amyloid beta (A4) precursor protein-binding, family B, member 1 (Fe65)	protein_coding	chr11:6416355-6440644	5194	10.5553	8.32646	1941.49	1537.97	0.792161	-0.336134	0.227363	0.984323
APBB1IP	amyloid beta (A4) precursor protein-binding, family B, member 1 interacting protein	protein_coding	chr10:26727132-26856732	3981	12.06	7.3394	1701.01	1040.12	0.611471	-0.709643	0.0263013	0.307207
APBB2	amyloid beta (A4) precursor protein-binding, family B, member 2	protein_coding	chr4:40812044-41218731	12956	5.29546	10.5596	2427.75	4857.69	2.0009	1.00065	0.00530104	0.0997415
APBB3	amyloid beta (A4) precursor protein-binding, family B, member 3	protein_coding	chr5:139937853-139973337	4784	3.49824	4.18577	592.466	712.108	1.20194	0.265363	0.418549	1
APC	adenomatous polyposis coli	protein_coding	chr5:112043195-112181936	12475	5.37643	5.27781	2375.72	2341.61	0.985641	-0.0208658	0.859062	1
APCDD1	adenomatosis polyposis coli down-regulated 1	protein_coding	chr18:10454625-10489945	5943	2.9063	5.69674	609.135	1198.79	1.96802	0.976742	0.555199	1
APCDD1L	adenomatosis polyposis coli down-regulated 1-like	protein_coding	chr20:57034157-57090187	3942	4.45337	5.09595	623.083	715.108	1.14769	0.198735	1	1
APEH	acylaminoacyl-peptide hydrolase	protein_coding	chr3:49711435-49721396	4669	13.1474	11.3677	2175.13	1887.97	0.86798	-0.204266	0.414974	1
APEX1	APEX nuclease (multifunctional DNA repair enzyme) 1	protein_coding	chr14:20923350-20925927	1882	50.1678	53.628	3344.87	3590.82	1.07353	0.102361	0.843601	1
APEX2	APEX nuclease (apurinic/apyrimidinic endonuclease) 2	protein_coding	chrX:55026790-55035490	3245	4.13541	4.37458	475.174	504.885	1.06253	0.0874994	0.836122	1
APH1A	APH1A gamma secretase subunit	protein_coding	chr1:150237804-150241980	3468	29.5387	30.1674	3626.85	3721.75	1.02617	0.0372659	0.932328	1
APH1B	APH1B gamma secretase subunit	protein_coding	chr15:63568217-63601325	5494	6.35995	6.29426	1237.35	1229.82	0.993912	-0.00881033	0.957773	1
API5	apoptosis inhibitor 5	protein_coding	chr11:43333513-43366079	4651	16.672	16.5461	2746.43	2737.62	0.996794	-0.00463331	0.949809	1
APIP	APAF1 interacting protein	protein_coding	chr11:34874641-34938046	5432	0.945938	0.910497	181.916	175.942	0.96716	-0.0481728	0.900051	1
APLF	aprataxin and PNKP like factor	protein_coding	chr2:68694693-68858004	5371	1.1634	1.57019	221.216	299.955	1.35594	0.439293	0.292477	1
APLN	apelin	protein_coding	chrX:128779240-128788933	3220	2.22429	3.13802	252.838	359.925	1.42354	0.509483	0.449362	1
APLP1	amyloid beta (A4) precursor-like protein 1	protein_coding	chr19:36358801-36370693	3656	3.45056	1.65587	447.394	215.311	0.481256	-1.05512	0.0634594	0.517813
APLP2	amyloid beta (A4) precursor-like protein 2	protein_coding	chr11:129939732-130014699	7444	148.227	112.14	39076.7	29703.8	0.760141	-0.395661	0.103866	0.681661
APMAP	adipocyte plasma membrane associated protein	protein_coding	chr20:24943561-24973615	2454	48.4937	41.2823	4216.77	3602.3	0.854278	-0.227222	0.368084	1
APOA1BP	apolipoprotein A-I binding protein	protein_coding	chr1:156561554-156564091	1933	14.2283	12.4874	974.112	858.587	0.881404	-0.182125	0.562632	1
APOB	apolipoprotein B	protein_coding	chr2:21224301-21266945	14828	0.00409874	0.742781	2.14702	389.856	181.58	7.50446	3.17745e-17	1.04475e-14
APOBEC3B	apolipoprotein B mRNA editing enzyme, catalytic polypeptide-like 3B	protein_coding	chr22:39378352-39388809	1896	0.3118	0.632629	20.894	42.6829	2.04283	1.03057	0.331346	1
APOBEC3C	apolipoprotein B mRNA editing enzyme, catalytic polypeptide-like 3C	protein_coding	chr22:39410088-39416357	2818	23.4473	21.645	2339.09	2168.66	0.927138	-0.109143	0.712147	1
APOBEC3D	apolipoprotein B mRNA editing enzyme, catalytic polypeptide-like 3D	protein_coding	chr22:39410368-39429281	2545	0.326731	0.678183	29.4638	61.355	2.08238	1.05824	0.217282	0.963158
APOBEC3F	apolipoprotein B mRNA editing enzyme, catalytic polypeptide-like 3F	protein_coding	chr22:39436609-39449915	3242	0.722209	0.717665	82.9485	82.77	0.997848	-0.0031079	1	1
APOBEC3G	apolipoprotein B mRNA editing enzyme, catalytic polypeptide-like 3G	protein_coding	chr22:39436924-39483748	5496	0.593887	0.927254	115.636	181.258	1.56748	0.648449	0.20401	0.943875
APOD	apolipoprotein D	protein_coding	chr3:195295573-195311076	2197	10.2587	33.1549	796.012	2581.9	3.24354	1.69757	0.0411448	0.397993
APOE	apolipoprotein E	protein_coding	chr19:45409011-45412650	2191	0.451251	8.33186	35.0959	649.206	18.4981	4.2093	3.51451e-06	0.000229965	Over
APOL1	apolipoprotein L, 1	protein_coding	chr22:36649056-36663576	3519	7.39696	4.80647	919.761	601.602	0.654086	-0.612448	0.415503	1
APOL2	apolipoprotein L, 2	protein_coding	chr22:36622256-36636000	3477	13.4133	12.2454	1649.79	1514.1	0.917757	-0.123816	0.714585	1
APOL3	apolipoprotein L, 3	protein_coding	chr22:36536372-36562225	5990	1.6208	3.02845	343.179	644.731	1.8787	0.909736	0.0784949	0.586392
APOL4	apolipoprotein L, 4	protein_coding	chr22:36585172-36600886	4375	0.0741073	0.072848	11.4338	11.3319	0.991088	-0.0129145	1	1
APOL6	apolipoprotein L, 6	protein_coding	chr22:36044442-36064456	10121	7.13909	10.5042	2556.42	3779.61	1.47848	0.564112	0.0580578	0.491045
APOLD1	apolipoprotein L domain containing 1	protein_coding	chr12:12878851-12982909	7243	0.504663	0.956244	129.49	246.259	1.90175	0.927331	0.0465372	0.428012
APOM	apolipoprotein M	protein_coding	chr6:31620193-31625987	1660	0.692032	0.74622	40.6892	44.0858	1.08348	0.11567	0.935669	1
APOO	apolipoprotein O	protein_coding	chrX:23851470-23926057	1152	1.76469	2.12508	72.0507	87.0928	1.20877	0.273539	0.743311	1
APOOL	apolipoprotein O-like	protein_coding	chrX:84258832-84343069	1279	3.16289	3.00911	143.194	136.87	0.955832	-0.0651708	0.94218	1
APOPT1	apoptogenic 1, mitochondrial	protein_coding	chr14:104029299-104073860	3932	2.14668	2.01138	298.958	281.294	0.940914	-0.0878645	0.794965	1
APP	amyloid beta (A4) precursor protein	protein_coding	chr21:27252861-27543446	6349	246.485	188.42	55412.9	42579	0.768395	-0.380079	0.163081	0.8552
APPBP2	amyloid beta precursor protein (cytoplasmic tail) binding protein 2	protein_coding	chr17:58520520-58603580	9866	8.50335	6.99221	2971.95	2453.16	0.825437	-0.276769	0.309159	1
APPL1	adaptor protein, phosphotyrosine interaction, PH domain and leucine zipper containing 1	protein_coding	chr3:57261765-57307496	7033	8.63254	9.34032	2149.01	2337	1.08748	0.120988	0.59293	1
APPL2	adaptor protein, phosphotyrosine interaction, PH domain and leucine zipper containing 2	protein_coding	chr12:105567074-105630016	5124	28.2126	26.0498	5118.96	4744.19	0.926788	-0.109689	0.791029	1
APRT	adenine phosphoribosyltransferase	protein_coding	chr16:88875747-88878352	1803	17.0374	18.4069	1087.81	1180.26	1.08499	0.117688	0.683944	1
APTX	aprataxin	protein_coding	chr9:32972604-33025166	3789	6.73736	6.5466	904.161	882.187	0.975697	-0.0354954	0.883286	1
AQP1	aquaporin 1 (Colton blood group)	protein_coding	chr7:30893010-30965131	3888	4.30496	2.91534	592.923	401.964	0.677936	-0.560778	0.703233	1
AQP11	aquaporin 11	protein_coding	chr11:77300436-77321400	2396	0.449237	0.5188	38.1054	44.2627	1.16159	0.216097	0.850424	1
AQP9	aquaporin 9	protein_coding	chr15:58430368-58478110	3235	0.18927	0.348625	21.604	40.1631	1.85906	0.894576	0.642579	1
AQPEP	Aminopeptidase Q	protein_coding	chr5:115298151-115363316	6636	0.0706818	0.129491	16.6157	30.5224	1.83696	0.877322	0.462225	1
AQR	aquarius intron-binding spliceosomal factor	protein_coding	chr15:35147732-35262040	9779	6.64293	6.17209	2300.3	2146.77	0.93326	-0.0996497	0.754728	1
AR	androgen receptor	protein_coding	chrX:66764465-66950461	12094	1.45465	3.00063	623.587	1288.81	2.06677	1.04738	0.0482767	0.437445
ARAF	v-raf murine sarcoma 3611 viral oncogene homolog	protein_coding	chrX:47420516-47431307	3497	14.8062	15.2627	1832.56	1898.23	1.03584	0.0507973	0.836241	1
ARAP1	ArfGAP with RhoGAP domain, ankyrin repeat and PH domain 1	protein_coding	chr11:72396114-72504644	9047	11.1778	10.8393	3580.15	3487.7	0.974178	-0.037743	0.935081	1
ARAP3	ArfGAP with RhoGAP domain, ankyrin repeat and PH domain 3	protein_coding	chr5:141032968-141061788	6186	2.20256	2.5194	482.103	554.326	1.14981	0.201393	0.466546	1
ARCN1	archain 1	protein_coding	chr11:118443105-118473748	4177	72.8493	73.8153	10775.7	10965.8	1.01764	0.02523	0.954186	1
AREL1	apoptosis resistant E3 ubiquitin protein ligase 1	protein_coding	chr14:75120140-75179818	7308	7.08951	7.56175	1834.24	1965.75	1.07169	0.0998919	0.767811	1
ARF1	ADP-ribosylation factor 1	protein_coding	chr1:228270361-228286912	3280	92.3073	101.892	10721.3	11886.9	1.10872	0.148901	0.609002	1
ARF3	ADP-ribosylation factor 3	protein_coding	chr12:49329506-49351334	5002	23.0038	22.0119	4074.55	3916.19	0.961136	-0.0571882	0.812077	1
ARF4	ADP-ribosylation factor 4	protein_coding	chr3:57557090-57583947	2595	168.887	169.496	15518.8	15643.5	1.00804	0.0115483	0.950535	1
ARF5	ADP-ribosylation factor 5	protein_coding	chr7:127228399-127231759	1871	25.282	25.2526	1675.29	1680.52	1.00312	0.00449977	0.992165	1
ARF6	ADP-ribosylation factor 6	protein_coding	chr14:50359810-50361490	1583	32.0065	28.8965	1793.28	1627.2	0.907383	-0.140217	0.662257	1
ARFGAP1	ADP-ribosylation factor GTPase activating protein 1	protein_coding	chr20:61904137-61921142	6610	15.3117	16.0792	3584.26	3780.06	1.05463	0.0767303	0.844961	1
ARFGAP2	ADP-ribosylation factor GTPase activating protein 2	protein_coding	chr11:47185848-47198676	5920	10.3221	8.62976	2164.22	1817	0.839562	-0.252291	0.354429	1
ARFGAP3	ADP-ribosylation factor GTPase activating protein 3	protein_coding	chr22:43192508-43254112	3381	21.6719	21.2815	2594.1	2559.59	0.986699	-0.0193186	0.926969	1
ARFGEF1	ADP-ribosylation factor guanine nucleotide-exchange factor 1 (brefeldin A-inhibited)	protein_coding	chr8:68085747-68255912	10970	8.36132	8.96313	3248.44	3497.29	1.07661	0.106492	0.704195	1
ARFGEF2	ADP-ribosylation factor guanine nucleotide-exchange factor 2 (brefeldin A-inhibited)	protein_coding	chr20:47538427-47653230	8945	10.5507	10.8597	3341.57	3454.7	1.03386	0.0480359	0.87306	1
ARFIP1	ADP-ribosylation factor interacting protein 1	protein_coding	chr4:153701089-153839615	4269	11.9555	11.6172	1806.55	1764.09	0.976497	-0.0343126	0.927448	1
ARFIP2	ADP-ribosylation factor interacting protein 2	protein_coding	chr11:6496910-6502666	4225	10.1104	10.8747	1512.12	1634.43	1.08089	0.112219	0.766815	1
ARFRP1	ADP-ribosylation factor related protein 1	protein_coding	chr20:62329996-62339377	7610	5.42751	3.59766	1460.26	973.888	0.66693	-0.584393	0.0896846	0.627348
ARG2	arginase 2	protein_coding	chr14:68086515-68118437	2418	0.566389	0.64865	48.4305	55.8419	1.15303	0.205431	0.771726	1
ARGLU1	arginine and glutamate rich 1	protein_coding	chr13:107194021-107220512	4074	16.9191	15.0017	2440.61	2173.59	0.890595	-0.167159	0.551435	1
ARHGAP1	Rho GTPase activating protein 1	protein_coding	chr11:46698630-46722165	6138	31.7786	27.0293	6908.01	5903.01	0.854517	-0.226818	0.345489	1
ARHGAP10	Rho GTPase activating protein 10	protein_coding	chr4:148653214-148993931	10759	2.54502	3.92608	969.752	1501.5	1.54834	0.630721	0.0336546	0.352128
ARHGAP11A	Rho GTPase activating protein 11A	protein_coding	chr15:32907345-32932150	6428	2.14065	3.03785	487.353	694.798	1.42566	0.511628	0.171724	0.881541
ARHGAP11B	Rho GTPase activating protein 11B	protein_coding	chr15:30916697-31065196	9184	0.262954	0.349833	85.5437	114.263	1.33573	0.417629	0.480793	1
ARHGAP12	Rho GTPase activating protein 12	protein_coding	chr10:32094365-32217742	5843	14.3589	11.5232	2970.57	2394.91	0.806214	-0.310766	0.249588	1
ARHGAP17	Rho GTPase activating protein 17	protein_coding	chr16:24930706-25026987	9892	5.69486	5.34656	1995.82	1881.39	0.942662	-0.0851869	0.725218	1
ARHGAP18	Rho GTPase activating protein 18	protein_coding	chr6:129897277-130031370	4640	12.3757	15.4409	2033.11	2546.44	1.25248	0.32479	0.359702	1
ARHGAP19	Rho GTPase activating protein 19	protein_coding	chr10:98978996-99052413	6161	1.20865	1.10775	263.483	242.654	0.920947	-0.11881	0.867431	1
ARHGAP20	Rho GTPase activating protein 20	protein_coding	chr11:110447766-110583912	7125	0.779716	1.45791	196.657	369.438	1.87859	0.909648	0.260181	1
ARHGAP21	Rho GTPase activating protein 21	protein_coding	chr10:24872538-25012597	10739	9.36232	8.1761	3561.43	3124.4	0.877287	-0.188879	0.476065	1
ARHGAP22	Rho GTPase activating protein 22	protein_coding	chr10:49654077-49864310	6783	2.57787	2.76197	618.433	666.679	1.07801	0.108375	0.849518	1
ARHGAP23	Rho GTPase activating protein 23	protein_coding	chr17:36584662-36668628	8014	16.334	9.11138	4637.91	2595.11	0.559542	-0.837682	0.00555685	0.102215
ARHGAP24	Rho GTPase activating protein 24	protein_coding	chr4:86396267-86923823	7908	4.89253	8.72152	1369.36	2453.62	1.7918	0.841412	0.0040958	0.082493
ARHGAP26	Rho GTPase activating protein 26	protein_coding	chr5:142149949-142608576	13347	3.82082	3.71126	1805.26	1764.09	0.977194	-0.0332833	0.991843	1
ARHGAP27	Rho GTPase activating protein 27	protein_coding	chr17:43471275-43511787	10419	0.447319	0.715544	165.011	265.41	1.60844	0.685662	0.166531	0.866384
ARHGAP28	Rho GTPase activating protein 28	protein_coding	chr18:6729717-6915715	11910	0.720131	0.694214	302.851	294.545	0.972572	-0.0401234	0.944932	1
ARHGAP29	Rho GTPase activating protein 29	protein_coding	chr1:94614544-94740624	15524	16.6964	8.81933	9164.6	4868.87	0.531269	-0.912485	0.0394396	0.386329
ARHGAP31	Rho GTPase activating protein 31	protein_coding	chr3:119013220-119139561	9384	6.96383	7.07646	2312.21	2362.12	1.02159	0.0308131	0.892007	1
ARHGAP32	Rho GTPase activating protein 32	protein_coding	chr11:128834955-129149219	12841	1.82523	2.43158	829.788	1110.92	1.33879	0.420935	0.214005	0.958843
ARHGAP33	Rho GTPase activating protein 33	protein_coding	chr19:36265434-36279724	5260	0.850674	0.72889	158.47	136.318	0.860215	-0.217231	0.734635	1
ARHGAP35	Rho GTPase activating protein 35	protein_coding	chr19:47421933-47508334	11245	17.8588	21.4619	7113.17	8587.25	1.20723	0.271705	0.357629	1
ARHGAP42	Rho GTPase activating protein 42	protein_coding	chr11:100558384-100862668	6944	0.595309	0.855473	146.498	211.221	1.4418	0.52787	0.337254	1
ARHGAP5	Rho GTPase activating protein 5	protein_coding	chr14:32545320-32628934	10887	16.3045	10.7025	6287.77	4143.61	0.658995	-0.601661	0.0278612	0.316138
ARHGAP5-AS1	ARHGAP5 antisense RNA 1 (head to head)	antisense	chr14:32544625-32545999	1375	2.21429	1.1473	107.972	56.081	0.519402	-0.945077	0.142313	0.804735
ARHGAP6	Rho GTPase activating protein 6	protein_coding	chrX:11136239-11683821	8357	0.267392	0.398421	79.1005	118.345	1.49614	0.581243	0.274861	1
ARHGDIA	Rho GDP dissociation inhibitor (GDI) alpha	protein_coding	chr17:79825597-79829282	2903	101.058	102.338	10390.2	10568.5	1.01716	0.0245469	1	1
ARHGDIB	Rho GDP dissociation inhibitor (GDI) beta	protein_coding	chr12:15094951-15114662	2102	0.787333	7.11944	58.7366	530.517	9.03214	3.17507	0.000132205	0.00581525	Over
ARHGEF1	Rho guanine nucleotide exchange factor (GEF) 1	protein_coding	chr19:42387228-42434302	8630	5.5074	6.61888	1682.47	2031.68	1.20756	0.272096	0.346135	1
ARHGEF10	Rho guanine nucleotide exchange factor (GEF) 10	protein_coding	chr8:1772142-1906807	10792	7.69144	7.01047	2938.5	2691.33	0.915885	-0.126762	0.730025	1
ARHGEF10L	Rho guanine nucleotide exchange factor (GEF) 10-like	protein_coding	chr1:17866330-18024369	7847	5.28239	4.8487	1468.04	1352.86	0.921543	-0.117876	0.640927	1
ARHGEF11	Rho guanine nucleotide exchange factor (GEF) 11	protein_coding	chr1:156904632-157015162	9392	7.81036	8.31667	2596.15	2777.85	1.06999	0.0975928	0.672068	1
ARHGEF12	Rho guanine nucleotide exchange factor (GEF) 12	protein_coding	chr11:120207787-120360645	23687	8.93447	10.1516	7492.67	8551.48	1.14131	0.190692	0.436424	1
ARHGEF17	Rho guanine nucleotide exchange factor (GEF) 17	protein_coding	chr11:73019334-73080136	9539	18.5017	12.905	6249.23	4376.79	0.700372	-0.513806	0.0658717	0.529842
ARHGEF18	Rho/Rac guanine nucleotide exchange factor (GEF) 18	protein_coding	chr19:7459999-7537363	6235	2.79557	2.71563	617.359	601.951	0.975043	-0.0364627	0.906934	1
ARHGEF19	Rho guanine nucleotide exchange factor (GEF) 19	protein_coding	chr1:16524349-16539104	3745	2.16589	2.98171	287.151	397.223	1.38332	0.468139	0.338059	1
ARHGEF2	Rho/Rac guanine nucleotide exchange factor (GEF) 2	protein_coding	chr1:155916630-155976861	9213	18.4451	19.3231	6017.9	6336.14	1.05288	0.0743439	0.761393	1
ARHGEF25	Rho guanine nucleotide exchange factor (GEF) 25	protein_coding	chr12:58003963-58013162	3362	12.4203	5.73781	1477.94	686.116	0.464238	-1.10706	0.000284693	0.0107286	Under
ARHGEF26	Rho guanine nucleotide exchange factor (GEF) 26	protein_coding	chr3:153838792-153975616	5489	0.185169	0.828423	36.0676	161.516	4.47814	2.1629	0.000807145	0.0241813
ARHGEF28	Rho guanine nucleotide exchange factor (GEF) 28	protein_coding	chr5:72921983-73237818	15617	1.82745	1.91209	1010.05	1061.6	1.05103	0.0718091	0.90816	1
ARHGEF3	Rho guanine nucleotide exchange factor (GEF) 3	protein_coding	chr3:56761446-57113357	6594	2.27212	1.73852	530.207	407.654	0.768859	-0.37921	0.304374	1
ARHGEF37	Rho guanine nucleotide exchange factor (GEF) 37	protein_coding	chr5:148931510-149014531	5324	0.929813	0.387612	175.161	73.4474	0.419315	-1.25389	0.0981896	0.659882
ARHGEF4	Rho guanine nucleotide exchange factor (GEF) 4	protein_coding	chr2:131594489-131804836	10003	1.47489	0.365978	522.782	130.208	0.249068	-2.00539	3.62306e-07	2.99688e-05	Under
ARHGEF40	Rho guanine nucleotide exchange factor (GEF) 40	protein_coding	chr14:21538429-21558399	8189	11.8818	11.1751	3445.94	3254.66	0.944492	-0.082389	0.699414	1
ARHGEF6	Rac/Cdc42 guanine nucleotide exchange factor (GEF) 6	protein_coding	chrX:135747706-135864247	6564	6.84227	6.32464	1591.38	1475.24	0.927017	-0.109332	0.790752	1
ARHGEF7	Rho guanine nucleotide exchange factor (GEF) 7	protein_coding	chr13:111766906-111958084	11336	5.99575	5.87065	2404.63	2366.36	0.984084	-0.023146	0.936914	1
ARHGEF9	Cdc42 guanine nucleotide exchange factor (GEF) 9	protein_coding	chrX:62854847-63005426	6673	3.59285	4.58462	849.207	1086.03	1.27887	0.354873	0.408097	1
ARID1A	AT rich interactive domain 1A (SWI-like)	protein_coding	chr1:27022524-27108595	9246	7.38193	7.5419	2416.19	2479.77	1.02631	0.0374725	0.810173	1
ARID1B	AT rich interactive domain 1B (SWI1-like)	protein_coding	chr6:157099063-157531913	16334	3.64876	4.00224	2109.14	2325.57	1.10262	0.140929	0.605264	1
ARID2	AT rich interactive domain 2 (ARID, RFX-like)	protein_coding	chr12:46123448-46301823	12127	3.0292	2.90677	1300.69	1254.03	0.964126	-0.0527057	0.875851	1
ARID3A	AT rich interactive domain 3A (BRIGHT-like)	protein_coding	chr19:925781-975939	7504	2.33979	2.84798	621.534	760.08	1.22291	0.290317	0.369969	1
ARID4A	AT rich interactive domain 4A (RBP1-like)	protein_coding	chr14:58765103-58840605	7568	4.93699	3.82999	1322.97	1030.9	0.779233	-0.359874	0.243364	1
ARID4B	AT rich interactive domain 4B (RBP1-like)	protein_coding	chr1:235294949-235491534	11073	5.36792	5.53264	2104.43	2178.92	1.03539	0.0501793	0.860666	1
ARID5A	AT rich interactive domain 5A (MRF1-like)	protein_coding	chr2:97202480-97218375	3565	3.94062	2.38408	496.664	302.382	0.608825	-0.715901	0.0815865	0.597705
ARID5B	AT rich interactive domain 5B (MRF1-like)	protein_coding	chr10:63661059-63856703	8164	37.7082	36.7349	10899.4	10667.1	0.978693	-0.0310721	0.980341	1
ARIH1	ariadne RBR E3 ubiquitin protein ligase 1	protein_coding	chr15:72766667-72879692	7246	13.4365	13.2907	3447.64	3425.37	0.993541	-0.00934919	0.989078	1
ARIH2	ariadne RBR E3 ubiquitin protein ligase 2	protein_coding	chr3:48956254-49023815	8017	9.29049	9.28322	2637.04	2646.71	1.00367	0.00528107	0.975682	1
ARL1	ADP-ribosylation factor-like 1	protein_coding	chr12:101786898-101801598	4979	28.2453	27.1903	4981.04	4814.91	0.966648	-0.0489379	0.831335	1
ARL10	ADP-ribosylation factor-like 10	protein_coding	chr5:175792471-175828866	11459	3.59302	3.41457	1456.83	1392.52	0.955857	-0.0651332	0.94189	1
ARL13B	ADP-ribosylation factor-like 13B	protein_coding	chr3:93698983-93774512	4160	3.86922	4.756	569.71	703.55	1.23493	0.304426	0.359553	1
ARL14EP	ADP-ribosylation factor-like 14 effector protein	protein_coding	chr11:30344598-30359774	5465	5.58935	5.1544	1081.64	1001.63	0.926022	-0.110881	0.718088	1
ARL15	ADP-ribosylation factor-like 15	protein_coding	chr5:53179775-53606412	3791	5.21304	3.16585	699.624	427.01	0.610342	-0.71231	0.0344243	0.357168
ARL16	ADP-ribosylation factor-like 16	protein_coding	chr17:79648204-79650954	2597	8.11095	7.62647	746.144	704.287	0.943903	-0.0832901	0.810743	1
ARL2	ADP-ribosylation factor-like 2	protein_coding	chr11:64781585-64789656	2084	6.24738	5.72212	461.353	424.093	0.919239	-0.121488	0.686105	1
ARL2BP	ADP-ribosylation factor-like 2 binding protein	protein_coding	chr16:57279010-57287516	2124	46.5876	41.6609	3502.55	3146.51	0.898348	-0.154654	0.62406	1
ARL3	ADP-ribosylation factor-like 3	protein_coding	chr10:104433488-104474164	3844	6.18831	5.43657	842.668	743.03	0.881759	-0.181543	0.520431	1
ARL4A	ADP-ribosylation factor-like 4A	protein_coding	chr7:12726481-12730559	3561	1.77916	1.66957	223.879	211.556	0.944956	-0.0816803	0.859192	1
ARL4C	ADP-ribosylation factor-like 4C	protein_coding	chr2:235401685-235405697	4013	29.686	11.4805	4212.1	1637.64	0.388793	-1.36293	0.000710206	0.021875	Under
ARL4D	ADP-ribosylation factor-like 4D	protein_coding	chr17:41476327-41478505	1612	19.8979	13.9259	1136.89	798.196	0.702086	-0.51028	0.105345	0.687589
ARL5A	ADP-ribosylation factor-like 5A	protein_coding	chr2:152645498-152685006	6716	4.94834	5.80099	1176.64	1385.58	1.17757	0.235814	0.403948	1
ARL5B	ADP-ribosylation factor-like 5B	protein_coding	chr10:18948334-18970568	7196	5.00052	5.65066	1273.7	1447.07	1.13612	0.184111	0.475074	1
ARL6	ADP-ribosylation factor-like 6	protein_coding	chr3:97483365-97519953	2261	2.84338	2.6954	227.533	216.643	0.952143	-0.0707505	0.889742	1
ARL6IP1	ADP-ribosylation factor-like 6 interacting protein 1	protein_coding	chr16:18802991-18813000	3664	17.1353	17.7107	2223.3	2308.64	1.03838	0.0543359	0.858874	1
ARL6IP5	ADP-ribosylation-like factor 6 interacting protein 5	protein_coding	chr3:69134095-69155217	2522	84.6487	71.1793	7564.62	6381.39	0.843583	-0.245397	0.439105	1
ARL6IP6	ADP-ribosylation-like factor 6 interacting protein 6	protein_coding	chr2:153574407-153617767	3349	3.19066	3.97288	378.308	473.225	1.2509	0.322968	0.38072	1
ARL8A	ADP-ribosylation factor-like 8A	protein_coding	chr1:202102532-202113869	1973	14.3666	12.4452	1003.31	873.187	0.870305	-0.200407	0.505033	1
ARL8B	ADP-ribosylation factor-like 8B	protein_coding	chr3:5163905-5222596	3575	34.8829	39.2477	4415.05	4992.69	1.13083	0.177388	0.577729	1
ARMC1	armadillo repeat containing 1	protein_coding	chr8:66514694-66546442	3408	11.2372	10.3738	1356.15	1257.63	0.927356	-0.108804	0.682927	1
ARMC10	armadillo repeat containing 10	protein_coding	chr7:102715328-102740205	4574	3.69497	2.81504	598.847	458.044	0.764876	-0.386702	0.231571	0.99092
ARMC12	armadillo repeat containing 12	protein_coding	chr6:35704809-35716856	1418	0.229598	0.758232	11.55	38.1755	3.30524	1.72476	0.135194	0.784031
ARMC2	armadillo repeat containing 2	protein_coding	chr6:109169619-109295186	3761	0.880194	1.0002	117.231	133.659	1.14014	0.189208	0.716587	1
ARMC4	armadillo repeat containing 4	protein_coding	chr10:28064115-28287977	5697	0.770965	0.208748	154.965	42.204	0.272346	-1.87649	0.139807	0.799524
ARMC5	armadillo repeat containing 5	protein_coding	chr16:31469401-31478487	5545	1.11561	1.34781	219.049	265.766	1.21327	0.2789	0.521585	1
ARMC6	armadillo repeat containing 6	protein_coding	chr19:19144384-19170563	3495	5.42051	4.7599	670.953	591.677	0.881845	-0.181404	0.549809	1
ARMC7	armadillo repeat containing 7	protein_coding	chr17:73106047-73126360	2823	2.53881	1.98511	253.875	199.272	0.784923	-0.349376	0.39607	1
ARMC8	armadillo repeat containing 8	protein_coding	chr3:137906109-138017231	9829	2.92415	3.51485	1017.44	1227.71	1.20666	0.271024	0.379866	1
ARMC9	armadillo repeat containing 9	protein_coding	chr2:232063260-232239548	9660	5.25093	5.18953	1795.94	1784.88	0.993842	-0.00891212	0.939627	1
ARMCX1	armadillo repeat containing, X-linked 1	protein_coding	chrX:100805514-100809683	2141	20.1839	21.7187	1529.98	1654.42	1.08133	0.112813	0.779943	1
ARMCX2	armadillo repeat containing, X-linked 2	protein_coding	chrX:100910267-100914876	3589	25.7637	19.5833	3274.89	2500.39	0.763502	-0.389296	0.143008	0.806534
ARMCX3	armadillo repeat containing, X-linked 3	protein_coding	chrX:100877787-100882833	4239	42.5317	38.752	6381.82	5841.85	0.915389	-0.127543	0.668886	1
ARMCX3-AS1	ARMCX3 antisense RNA 1	antisense	chrX:100877973-100879154	490	0.686926	0.611017	11.9606	10.6702	0.892106	-0.164713	0.846727	1
ARMCX4	armadillo repeat containing, X-linked 4	protein_coding	chrX:100673275-100788446	13347	1.57231	1.12661	742.636	534.831	0.720179	-0.473573	0.149901	0.823862
ARMCX5	armadillo repeat containing, X-linked 5	protein_coding	chrX:101854096-101859087	4911	1.65389	1.68865	287.557	294.947	1.0257	0.0366064	0.913638	1
ARMCX6	armadillo repeat containing, X-linked 6	protein_coding	chrX:100870110-100872991	2487	4.91595	4.50275	432.82	398.464	0.920622	-0.119319	0.728913	1
ARNT	aryl hydrocarbon receptor nuclear translocator	protein_coding	chr1:150782181-150849244	6516	14.1599	15.3905	3266.06	3567.29	1.09223	0.127278	0.642142	1
ARNT2	aryl-hydrocarbon receptor nuclear translocator 2	protein_coding	chr15:80696692-80890278	7741	9.39609	12.8431	2573.22	3539.97	1.3757	0.460164	0.347362	1
ARNTL	aryl hydrocarbon receptor nuclear translocator-like	protein_coding	chr11:13298199-13408813	6742	2.18217	3.39319	520.552	813.484	1.56273	0.644072	0.0522311	0.45888
ARNTL2	aryl hydrocarbon receptor nuclear translocator-like 2	protein_coding	chr12:27485787-27576241	5002	2.68977	2.55918	476.234	455.683	0.956846	-0.0636417	1	1
ARPC1A	actin related protein 2/3 complex, subunit 1A, 41kDa	protein_coding	chr7:98923521-98985787	2557	20.3564	21.377	1844.33	1944.53	1.05432	0.0763195	0.87712	1
ARPC1B	actin related protein 2/3 complex, subunit 1B, 41kDa	protein_coding	chr7:98971872-98992424	3979	14.152	16.5838	1996.55	2347.84	1.17595	0.233821	0.564519	1
ARPC2	actin related protein 2/3 complex, subunit 2, 34kDa	protein_coding	chr2:219081817-219119079	6562	50.6873	49.8133	11782.7	11627.2	0.986809	-0.0191577	0.854877	1
ARPC3	actin related protein 2/3 complex, subunit 3, 21kDa	protein_coding	chr12:110872630-110888227	3025	8.06857	8.47312	864.73	911.641	1.05425	0.0762162	0.887416	1
ARPC4	actin related protein 2/3 complex, subunit 4, 20kDa	protein_coding	chr3:9834179-9849410	3608	13.9766	11.8438	1786.88	1520.07	0.850687	-0.233299	0.365032	1
ARPC5	actin related protein 2/3 complex, subunit 5, 16kDa	protein_coding	chr1:183592401-183604892	5482	64.0583	61.3405	12436.4	11960.3	0.961711	-0.0563249	0.81295	1
ARPC5L	actin related protein 2/3 complex, subunit 5-like	protein_coding	chr9:127624409-127640003	3601	6.39264	6.61935	815.156	847.848	1.0401	0.0567291	0.89273	1
ARPP19	cAMP-regulated phosphoprotein, 19kDa	protein_coding	chr15:52839242-52862080	6917	20.6462	19.598	5055.83	4821.41	0.953634	-0.0684919	0.815124	1
ARRB1	arrestin, beta 1	protein_coding	chr11:74975226-75062873	5976	1.10284	1.95728	233.273	415.748	1.78223	0.833687	0.026941	0.310541
ARRB2	arrestin, beta 2	protein_coding	chr17:4613784-4624794	4372	0.900682	0.830043	139.368	129.147	0.926659	-0.109889	0.879983	1
ARRDC1	arrestin domain containing 1	protein_coding	chr9:140500106-140509812	3821	2.25933	2.10164	305.773	285.508	0.933723	-0.0989333	0.840809	1
ARRDC2	arrestin domain containing 2	protein_coding	chr19:18111941-18124911	4637	2.26397	4.04114	371.744	665.777	1.79096	0.84073	0.0275911	0.313637
ARRDC3	arrestin domain containing 3	protein_coding	chr5:90664541-90679176	4934	24.3854	21.0246	4256.83	3693.28	0.867612	-0.204878	0.621688	1
ARRDC4	arrestin domain containing 4	protein_coding	chr15:98462784-98517068	4118	24.2503	31.1159	3537.87	4549.58	1.28596	0.362851	0.644982	1
ARSA	arylsulfatase A	protein_coding	chr22:51061182-51066607	2938	18.581	19.6705	1932.49	2056.05	1.06394	0.0894134	0.788179	1
ARSB	arylsulfatase B	protein_coding	chr5:78073032-78281910	7189	22.1696	11.6815	5649.6	2984.5	0.528268	-0.920659	0.0380604	0.379795
ARSD	arylsulfatase D	protein_coding	chrX:2822011-2847392	7030	3.04024	3.89292	756.647	973.06	1.28602	0.362908	0.227596	0.984323
ARSE	arylsulfatase E (chondrodysplasia punctata 1)	protein_coding	chrX:2852699-2886286	2618	0.131485	0.811923	12.2016	75.4205	6.1812	2.62789	0.00583302	0.106255
ARSG	arylsulfatase G	protein_coding	chr17:66255323-66418872	6587	0.815953	0.533207	190.462	124.993	0.656264	-0.607653	0.185577	0.911616
ARSI	arylsulfatase family, member I	protein_coding	chr5:149675906-149718870	3269	1.241	2.87579	143.521	334.774	2.33258	1.22193	0.0219293	0.271027
ARSJ	arylsulfatase family, member J	protein_coding	chr4:114821440-114900883	5024	14.1897	9.26052	2523.55	1654.14	0.65548	-0.609376	0.0691493	0.546546
ARSK	arylsulfatase family, member K	protein_coding	chr5:94890778-94940768	4314	3.29985	2.96319	504.265	454.524	0.901358	-0.149827	0.718563	1
ART3	ADP-ribosyltransferase 3	protein_coding	chr4:76932337-77033955	3278	0.0108054	0.569769	1.25456	66.1154	52.7	5.71973	1.68943e-05	0.000933586
ART5	ADP-ribosyltransferase 5	protein_coding	chr11:3659733-3663546	1691	0.159305	0.187358	9.53488	11.2859	1.18364	0.243236	0.901122	1
ARV1	ARV1 homolog (S. cerevisiae)	protein_coding	chr1:231114727-231136341	1987	7.97652	6.36538	561.611	449.841	0.800984	-0.320155	0.305495	1
ARVCF	armadillo repeat gene deleted in velocardiofacial syndrome	protein_coding	chr22:19957419-20004331	5621	1.69744	0.544021	337.426	108.901	0.322741	-1.63155	0.0386694	0.382388
ASAH1	N-acylsphingosine amidohydrolase (acid ceramidase) 1	protein_coding	chr8:17913934-17942494	5051	39.314	36.6147	7035.16	6578.13	0.935036	-0.0969068	0.626592	1
ASAP1	ArfGAP with SH3 domain, ankyrin repeat and PH domain 1	protein_coding	chr8:131064353-131455906	8278	23.1266	26.7755	6779.22	7882.04	1.16268	0.217449	0.39333	1
ASAP2	ArfGAP with SH3 domain, ankyrin repeat and PH domain 2	protein_coding	chr2:9346894-9545812	7248	10.4363	10.1723	2677.67	2622.86	0.97953	-0.0298383	1	1
ASAP3	ArfGAP with SH3 domain, ankyrin repeat and PH domain 3	protein_coding	chr1:23755056-23811061	4988	11.672	12.1823	2062.43	2162.48	1.04851	0.0683415	0.8559	1
ASB1	ankyrin repeat and SOCS box containing 1	protein_coding	chr2:239335383-239360891	7410	8.76552	11.3471	2299.75	2991.88	1.30096	0.379575	0.194308	0.928918
ASB13	ankyrin repeat and SOCS box containing 13	protein_coding	chr10:5680830-5708558	3003	3.62473	5.18562	385.264	553.62	1.43699	0.523046	0.154113	0.834118
ASB16-AS1	ASB16 antisense RNA 1	antisense	chr17:42253341-42264085	2460	2.87192	2.52327	250.188	220.715	0.882197	-0.180827	0.648373	1
ASB6	ankyrin repeat and SOCS box containing 6	protein_coding	chr9:132399171-132404444	2330	9.23046	10.0328	761.646	831.705	1.09198	0.12695	0.758543	1
ASB7	ankyrin repeat and SOCS box containing 7	protein_coding	chr15:101142739-101191910	5397	3.67293	4.03028	701.987	773.782	1.10227	0.140483	0.701148	1
ASB8	ankyrin repeat and SOCS box containing 8	protein_coding	chr12:48541571-48574996	4087	7.94927	6.51835	1150.25	947.457	0.823694	-0.279819	0.342546	1
ASCC1	activating signal cointegrator 1 complex subunit 1	protein_coding	chr10:73856278-73976892	5098	4.98808	5.49793	900.413	997.144	1.10743	0.147215	0.672856	1
ASCC2	activating signal cointegrator 1 complex subunit 2	protein_coding	chr22:30184597-30234271	5394	8.91299	8.8549	1702.61	1698.55	0.997615	-0.00344429	0.960058	1
ASCC3	activating signal cointegrator 1 complex subunit 3	protein_coding	chr6:100956070-101329248	11731	14.5794	12.7095	6054.7	5301.45	0.875593	-0.191667	0.521882	1
ASF1A	anti-silencing function 1A histone chaperone	protein_coding	chr6:119215384-119230332	2517	5.61556	7.1121	500.535	636.633	1.2719	0.34699	0.373208	1
ASF1B	anti-silencing function 1B histone chaperone	protein_coding	chr19:14230321-14247768	2304	0.569195	1.96252	46.4233	160.917	3.4663	1.7934	0.00437144	0.0868294
ASH1L	ash1 (absent, small, or homeotic)-like (Drosophila)	protein_coding	chr1:155305059-155532598	13296	7.38275	7.57231	3476.72	3580.79	1.02994	0.0425542	0.867566	1
ASH2L	ash2 (absent, small, or homeotic)-like (Drosophila)	protein_coding	chr8:37962760-38001594	5795	5.99072	6.15001	1229.21	1267.57	1.03121	0.0443357	0.891261	1
ASIC1	acid-sensing (proton-gated) ion channel 1	protein_coding	chr12:50451331-50477394	5745	1.59447	1.35433	324.178	276.802	0.853858	-0.227932	0.775063	1
ASL	argininosuccinate lyase	protein_coding	chr7:65540785-65558545	3195	4.9633	5.08599	561.899	578.149	1.02892	0.0411316	0.98297	1
ASNA1	arsA arsenite transporter, ATP-binding, homolog 1 (bacterial)	protein_coding	chr19:12847953-12859137	1652	29.8458	27.2725	1746.56	1603.06	0.917839	-0.123688	0.568159	1
ASNS	asparagine synthetase (glutamine-hydrolyzing)	protein_coding	chr7:97481430-97501854	4455	21.32	26.9311	3360.64	4268.96	1.27028	0.345147	0.347844	1
ASNSD1	asparagine synthetase domain containing 1	protein_coding	chr2:190526111-190535557	2504	22.1162	24.9796	1960.04	2224.37	1.13486	0.182514	0.478226	1
ASPA	aspartoacylase	protein_coding	chr17:3375668-3406713	5854	1.09347	1.41708	226.502	294.568	1.30051	0.379078	0.618167	1
ASPH	aspartate beta-hydroxylase	protein_coding	chr8:62413116-62627155	13632	66.1636	43.2747	31935.9	20985	0.657098	-0.605818	0.0328403	0.346642
ASPHD1	aspartate beta-hydroxylase domain containing 1	protein_coding	chr16:29911696-29931185	2312	2.27279	3.99034	186.164	328.073	1.76228	0.81744	0.156947	0.839393
ASPHD2	aspartate beta-hydroxylase domain containing 2	protein_coding	chr22:26825239-26840981	3357	0.793594	0.87011	94.163	103.977	1.10423	0.143036	0.754797	1
ASPM	asp (abnormal spindle) homolog, microcephaly associated (Drosophila)	protein_coding	chr1:197053258-197115824	10887	1.02848	2.0138	396.927	780.296	1.96584	0.975148	0.157177	0.839393
ASPN	asporin	protein_coding	chr9:95218487-95244788	2487	6.07023	3.6613	535.07	324.251	0.605997	-0.722616	0.67511	1
ASPSCR1	alveolar soft part sarcoma chromosome region, candidate 1	protein_coding	chr17:79934683-79975282	12097	0.8567	0.888125	366.891	382.087	1.04142	0.0585461	0.912698	1
ASS1	argininosuccinate synthase 1	protein_coding	chr9:133320316-133376661	3050	15.1273	17.4038	1633.69	1885.36	1.15405	0.206706	0.519811	1
ASTE1	asteroid homolog 1 (Drosophila)	protein_coding	chr3:130732719-130746493	3427	2.47066	2.16802	299.761	264.32	0.881769	-0.181528	0.662591	1
ASTN2	astrotactin 2	protein_coding	chr9:119187504-120177348	8290	0.746803	0.613593	219.163	180.874	0.825297	-0.277015	0.555395	1
ASUN	asunder spermatogenesis regulator	protein_coding	chr12:27058114-27091259	3345	8.58555	7.79181	1017.25	927.074	0.911357	-0.133911	0.667109	1
ASXL1	additional sex combs like 1 (Drosophila)	protein_coding	chr20:30946155-31027122	9417	11.7777	11.3837	3926.8	3812.7	0.970942	-0.0425435	0.8974	1
ASXL2	additional sex combs like 2 (Drosophila)	protein_coding	chr2:25956622-26101385	13023	5.03478	5.38571	2321.22	2495.31	1.075	0.104335	0.693184	1
ATAD1	ATPase family, AAA domain containing 1	protein_coding	chr10:89511269-89601100	5102	12.7093	11.8761	2296.16	2154.57	0.938336	-0.0918238	0.730182	1
ATAD2	ATPase family, AAA domain containing 2	protein_coding	chr8:124332090-124428590	7118	2.62004	3.86831	660.154	979.66	1.48399	0.569478	0.101288	0.670768
ATAD2B	ATPase family, AAA domain containing 2B	protein_coding	chr2:23971534-24149984	10492	1.27567	1.17339	473.961	437.889	0.923894	-0.114201	0.808853	1
ATAD3A	ATPase family, AAA domain containing 3A	protein_coding	chr1:1447531-1470067	3069	1.94642	2.83161	211.58	309.112	1.46097	0.546929	0.218063	0.964668
ATAD3B	ATPase family, AAA domain containing 3B	protein_coding	chr1:1407143-1433228	7748	1.31817	1.21961	361.628	336.072	0.929331	-0.105736	0.871229	1
ATAD5	ATPase family, AAA domain containing 5	protein_coding	chr17:29158988-29222887	7075	0.259693	0.475115	65.067	119.599	1.83808	0.878203	0.172892	0.885812
ATAT1	alpha tubulin acetyltransferase 1	protein_coding	chr6:30594619-30614600	4035	2.35552	2.03869	336.499	292.677	0.869773	-0.201289	0.592718	1
ATE1	arginyltransferase 1	protein_coding	chr10:123499939-123688316	5690	5.19626	5.12107	1046.78	1036.21	0.989898	-0.0146488	0.959568	1
ATF1	activating transcription factor 1	protein_coding	chr12:51157493-51214905	2790	8.1471	8.36462	804.792	830.117	1.03147	0.0446988	0.894339	1
ATF2	activating transcription factor 2	protein_coding	chr2:175936978-176033110	5751	9.97806	9.83406	2032.03	2011.92	0.990101	-0.0143531	0.940837	1
ATF3	activating transcription factor 3	protein_coding	chr1:212738676-212794119	4003	1.06423	1.71609	150.497	244.051	1.62164	0.697451	0.271627	1
ATF4	activating transcription factor 4	protein_coding	chr22:39915700-39918691	2515	95.38	128.904	8492.67	11531.5	1.35782	0.441292	0.157268	0.839443
ATF5	activating transcription factor 5	protein_coding	chr19:50431959-50437192	2954	41.6231	48.8833	4355.99	5141.74	1.18038	0.239255	0.773703	1
ATF6	activating transcription factor 6	protein_coding	chr1:161736084-161933860	7890	10.9459	10.7319	3058.93	3011.03	0.984343	-0.0227677	0.911723	1
ATF6B	activating transcription factor 6 beta	protein_coding	chr6:32065953-32096030	3660	26.4733	26.1141	3432.95	3398.87	0.990074	-0.0143911	0.836307	1
ATF7	activating transcription factor 7	protein_coding	chr12:53901640-54020199	7985	6.56594	7.27232	1856.73	2065.13	1.11224	0.153468	0.604101	1
ATF7IP	activating transcription factor 7 interacting protein	protein_coding	chr12:14518610-14651697	8410	5.29511	5.64362	1577.92	1688.37	1.07	0.0976083	0.756096	1
ATG10	autophagy related 10	protein_coding	chr5:81267844-81572676	5449	1.61233	1.56851	311.024	303.978	0.977349	-0.0330547	0.954611	1
ATG12	autophagy related 12	protein_coding	chr5:115163893-115177555	8892	6.86715	6.91533	2161.3	2187.42	1.01209	0.0173323	0.936662	1
ATG13	autophagy related 13	protein_coding	chr11:46638826-46696368	7315	13.0817	13.3006	3388	3460.91	1.02152	0.0307179	0.987201	1
ATG14	autophagy related 14	protein_coding	chr14:55833110-55878576	5052	6.71028	5.87617	1200.59	1056.09	0.879649	-0.185	0.528928	1
ATG16L1	autophagy related 16-like 1 (S. cerevisiae)	protein_coding	chr2:234118697-234204320	6047	4.32591	4.31729	926.295	928.387	1.00226	0.00325435	0.949423	1
ATG16L2	autophagy related 16-like 2 (S. cerevisiae)	protein_coding	chr11:72525353-72554719	8617	2.2501	3.16253	686.9	969.476	1.41138	0.497105	0.194371	0.928918
ATG2A	autophagy related 2A	protein_coding	chr11:64662007-64684722	7883	2.69067	3.19057	751.234	894.67	1.19093	0.252094	0.476513	1
ATG2B	autophagy related 2B	protein_coding	chr14:96747595-96830207	12722	5.50398	5.72131	2478.8	2589.01	1.04446	0.0627579	0.80484	1
ATG3	autophagy related 3	protein_coding	chr3:112251356-112280893	6111	6.53444	6.62375	1414.29	1439.95	1.01814	0.0259398	0.980752	1
ATG4A	autophagy related 4A, cysteine peptidase	protein_coding	chrX:107334898-107397901	2927	3.96556	3.72619	411	387.81	0.943577	-0.0837882	0.815127	1
ATG4B	autophagy related 4B, cysteine peptidase	protein_coding	chr2:242576628-242613272	6638	6.24766	5.8162	1468.36	1373.19	0.93518	-0.0966841	0.705731	1
ATG4C	autophagy related 4C, cysteine peptidase	protein_coding	chr1:63249806-63331184	3110	3.71099	3.99773	408.791	442.154	1.08161	0.113184	0.792071	1
ATG4D	autophagy related 4D, cysteine peptidase	protein_coding	chr19:10654571-10664094	2278	2.76561	2.42372	223.156	196.294	0.87963	-0.185032	0.675943	1
ATG5	autophagy related 5	protein_coding	chr6:106632351-106773666	3924	10.3484	10.9488	1437.75	1528.02	1.06279	0.0878569	0.801312	1
ATG7	autophagy related 7	protein_coding	chr3:11313995-11599139	8833	3.52877	4.06805	1103.83	1278.4	1.15814	0.211815	0.542729	1
ATG9A	autophagy related 9A	protein_coding	chr2:220074494-220094439	8136	12.0956	11.2573	3484.47	3257.79	0.934944	-0.0970476	0.690376	1
ATHL1	ATH1, acid trehalase-like 1 (yeast)	protein_coding	chr11:289135-296107	5260	6.33036	6.83411	1178.89	1277.72	1.08383	0.116142	0.656862	1
ATIC	5-aminoimidazole-4-carboxamide ribonucleotide formyltransferase/IMP cyclohydrolase	protein_coding	chr2:216176540-216214487	3919	15.4717	13.5533	2147.28	1889.18	0.879803	-0.184747	0.549946	1
ATL1	atlastin GTPase 1	protein_coding	chr14:50999227-51099786	4375	1.28194	1.58008	198.085	245.517	1.23946	0.309707	0.641353	1
ATL2	atlastin GTPase 2	protein_coding	chr2:38522022-38604427	4885	4.65445	5.90838	804.816	1026.82	1.27584	0.351449	0.262665	1
ATL3	atlastin GTPase 3	protein_coding	chr11:63391559-63439393	7600	30.0509	27.0012	8085.59	7297.57	0.90254	-0.147937	0.589983	1
ATM	ataxia telangiectasia mutated	protein_coding	chr11:108093211-108239829	22317	5.42119	5.50591	4283.28	4369.91	1.02023	0.028889	0.82082	1
ATMIN	ATM interactor	protein_coding	chr16:81069452-81080963	6262	12.8406	11.0722	2846.27	2466.86	0.866701	-0.206393	0.453735	1
ATN1	atrophin 1	protein_coding	chr12:7033626-7051484	4762	31.4433	31.2771	5301.25	5296	0.99901	-0.00142868	0.973466	1
ATOH8	atonal homolog 8 (Drosophila)	protein_coding	chr2:85978467-86015189	6076	3.0257	6.27076	652.371	1355.62	2.07799	1.05519	0.316269	1
ATOX1	antioxidant 1 copper chaperone	protein_coding	chr5:151121877-151152093	5239	5.47	5.08335	1014.66	947.167	0.933478	-0.0993119	0.693697	1
ATP10A	ATPase, class V, type 10A	protein_coding	chr15:25922420-26110317	8406	8.80601	5.54767	2621.5	1659.33	0.63297	-0.659792	0.132893	0.775732
ATP10D	ATPase, class V, type 10D	protein_coding	chr4:47487305-47595503	7965	15.5761	8.42847	4394.37	2388.86	0.543619	-0.879333	0.000913042	0.0267446	Under
ATP11A	ATPase, class VI, type 11A	protein_coding	chr13:113344643-113541482	12172	2.63104	2.89234	1133.36	1252.36	1.105	0.144045	0.533175	1
ATP11B	ATPase, class VI, type 11B	protein_coding	chr3:182511288-182639423	9196	16.3454	13.8324	5319.12	4525.22	0.850745	-0.233202	0.412769	1
ATP11C	ATPase, class VI, type 11C	protein_coding	chrX:138808505-139027435	7407	7.90796	8.40859	2075.56	2215.65	1.06749	0.0942285	0.762207	1
ATP13A1	ATPase type 13A1	protein_coding	chr19:19756007-19774502	8376	5.73152	5.28096	1701.01	1573.77	0.9252	-0.112163	0.608729	1
ATP13A2	ATPase type 13A2	protein_coding	chr1:17312453-17338423	5253	4.34787	4.551	809.094	849.961	1.05051	0.0710905	0.80569	1
ATP13A3	ATPase type 13A3	protein_coding	chr3:194123401-194219093	10099	66.2861	56.8725	23683.1	20436	0.862896	-0.212741	0.436815	1
ATP1A1	ATPase, Na+/K+ transporting, alpha 1 polypeptide	protein_coding	chr1:116915290-116952883	7261	40.0076	44.1552	10287.6	11404.3	1.10854	0.148664	0.602709	1
ATP1B1	ATPase, Na+/K+ transporting, beta 1 polypeptide	protein_coding	chr1:169074935-169101960	3068	29.0248	12.0735	3157.56	1314.29	0.416235	-1.26453	0.181929	0.904341
ATP1B3	ATPase, Na+/K+ transporting, beta 3 polypeptide	protein_coding	chr3:141594966-141645356	2584	20.5029	18.6176	1877.07	1711.47	0.911778	-0.133245	0.550099	1
ATP2A2	ATPase, Ca++ transporting, cardiac muscle, slow twitch 2	protein_coding	chr12:110718561-110788898	13745	40.0707	49.5799	19497.9	24245.8	1.24351	0.314415	0.245826	1
ATP2A3	ATPase, Ca++ transporting, ubiquitous	protein_coding	chr17:3827169-3867736	6866	0.786348	0.520528	191.195	127.333	0.665982	-0.586445	0.327474	1
ATP2B1	ATPase, Ca++ transporting, plasma membrane 1	protein_coding	chr12:89981828-90103077	9491	17.7354	25.12	5959.53	8488.51	1.42436	0.510313	0.125092	0.747822
ATP2B4	ATPase, Ca++ transporting, plasma membrane 4	protein_coding	chr1:203595689-203713209	9721	67.7021	53.9144	23306.8	18645.9	0.800019	-0.321894	0.385766	1
ATP2C1	ATPase, Ca++ transporting, type 2C, member 1	protein_coding	chr3:130569439-130735556	8533	19.3904	19.8771	5858.74	6032.71	1.02969	0.0422165	0.894175	1
ATP5A1	ATP synthase, H+ transporting, mitochondrial F1 complex, alpha subunit 1, cardiac muscle	protein_coding	chr18:43664110-43684300	7012	39.5174	36.1502	9823.2	9013.62	0.917585	-0.124087	0.567714	1
ATP5B	ATP synthase, H+ transporting, mitochondrial F1 complex, beta polypeptide	protein_coding	chr12:57031959-57039798	2268	152.673	181.17	12267	14608.4	1.19087	0.252017	0.38004	1
ATP5C1	ATP synthase, H+ transporting, mitochondrial F1 complex, gamma polypeptide 1	protein_coding	chr10:7830092-7849778	2347	32.2199	32.0232	2678.33	2672.76	0.997918	-0.00300657	0.940523	1
ATP5D	ATP synthase, H+ transporting, mitochondrial F1 complex, delta subunit	protein_coding	chr19:1241749-1244824	2245	4.45812	6.08456	354.414	485.838	1.37082	0.455041	0.241474	1
ATP5E	ATP synthase, H+ transporting, mitochondrial F1 complex, epsilon subunit	protein_coding	chr20:57600522-57607437	5126	11.2846	9.61004	2048.63	1752.39	0.855395	-0.225338	0.373701	1
ATP5EP2	ATP synthase, H+ transporting, mitochondrial F1 complex, epsilon subunit pseudogene 2	protein_coding	chr13:28519343-28519727	385	38.6769	35.0311	527.374	479.748	0.909693	-0.136549	0.612725	1
ATP5F1	ATP synthase, H+ transporting, mitochondrial Fo complex, subunit B1	protein_coding	chr1:111991486-112005395	3383	16.253	16.5896	1947.47	1995.77	1.0248	0.0353433	0.945669	1
ATP5G1	ATP synthase, H+ transporting, mitochondrial Fo complex, subunit C1 (subunit 9)	protein_coding	chr17:46970127-46973233	2615	5.5173	5.85129	511.02	544.049	1.06463	0.0903576	0.864697	1
ATP5G2	ATP synthase, H+ transporting, mitochondrial Fo complex, subunit C2 (subunit 9)	protein_coding	chr12:54026510-54071192	3991	10.8549	11.1027	1534.6	1576.34	1.0272	0.0387185	0.953027	1
ATP5G3	ATP synthase, H+ transporting, mitochondrial Fo complex, subunit C3 (subunit 9)	protein_coding	chr2:176040986-176049335	6780	10.4891	10.4135	2519.36	2510.16	0.996348	-0.00527797	0.921668	1
ATP5H	ATP synthase, H+ transporting, mitochondrial Fo complex, subunit d	protein_coding	chr17:73034958-73043080	3231	12.2859	12.3087	1405.83	1414.4	1.0061	0.00877252	0.967696	1
ATP5I	ATP synthase, H+ transporting, mitochondrial Fo complex, subunit E	protein_coding	chr4:666225-668127	940	25.0943	23.3441	835.214	780.384	0.934352	-0.0979623	0.705332	1
ATP5J	ATP synthase, H+ transporting, mitochondrial Fo complex, subunit F6	protein_coding	chr21:27088815-27107984	2043	18.0771	16.6973	1307.88	1213.18	0.927589	-0.108442	0.695317	1
ATP5J2	ATP synthase, H+ transporting, mitochondrial Fo complex, subunit F2	protein_coding	chr7:99046098-99063954	2288	4.11023	3.94166	332.951	320.626	0.962985	-0.0544151	0.885098	1
ATP5L	ATP synthase, H+ transporting, mitochondrial Fo complex, subunit G	protein_coding	chr11:118271869-118302211	3376	13.1891	12.1454	1577.05	1458.21	0.924643	-0.113031	0.642984	1
ATP5O	ATP synthase, H+ transporting, mitochondrial F1 complex, O subunit	protein_coding	chr21:35275757-35288284	3336	3.79929	3.43336	448.752	407.318	0.907668	-0.139764	0.740658	1
ATP5S	ATP synthase, H+ transporting, mitochondrial Fo complex, subunit s (factor B)	protein_coding	chr14:50779044-50802276	3664	1.90003	2.03907	246.608	265.539	1.07677	0.106704	0.798058	1
ATP5SL	ATP5S-like	protein_coding	chr19:41937223-41946622	4381	6.1892	6.26594	960.378	976.343	1.01662	0.023785	0.979139	1
ATP6AP1	ATPase, H+ transporting, lysosomal accessory protein 1	protein_coding	chrX:153656978-153664862	4884	26.8835	20.2352	4650.73	3515.27	0.755852	-0.403824	0.102227	0.67476
ATP6AP1L	ATPase, H+ transporting, lysosomal accessory protein 1-like	protein_coding	chr5:81575281-81682796	7185	0.722911	0.81623	184.066	208.592	1.13325	0.180461	0.716438	1
ATP6AP2	ATPase, H+ transporting, lysosomal accessory protein 2	protein_coding	chrX:40440146-40465889	2587	119.655	123.968	10963.7	11408.8	1.0406	0.0574159	0.944368	1
ATP6V0A1	ATPase, H+ transporting, lysosomal V0 subunit a1	protein_coding	chr17:40610862-40674629	10968	5.9923	3.98246	2328.27	1554.41	0.667623	-0.582894	0.0354349	0.362113
ATP6V0A2	ATPase, H+ transporting, lysosomal V0 subunit a2	protein_coding	chr12:124196865-124246302	13588	1.70053	1.78371	817.705	862.631	1.05494	0.0771635	0.821529	1
ATP6V0B	ATPase, H+ transporting, lysosomal 21kDa, V0 subunit b	protein_coding	chr1:44440159-44443967	3535	14.3745	13.6591	1800.32	1717.97	0.954261	-0.0675442	0.63665	1
ATP6V0D1	ATPase, H+ transporting, lysosomal 38kDa, V0 subunit d1	protein_coding	chr16:67471917-67515140	8212	10.4578	10.0112	3041.15	2925.05	0.961823	-0.056156	0.738125	1
ATP6V0E1	ATPase, H+ transporting, lysosomal 9kDa, V0 subunit e1	protein_coding	chr5:172410760-172462448	1623	118.398	86.6417	6807.48	5001.26	0.734671	-0.444829	0.0713868	0.554893
ATP6V0E2	ATPase, H+ transporting V0 subunit e2	protein_coding	chr7:149570057-149577784	3332	2.98124	1.54234	351.57	182.961	0.520412	-0.942274	0.052679	0.461889
ATP6V1A	ATPase, H+ transporting, lysosomal 70kDa, V1 subunit A	protein_coding	chr3:113465866-113530903	5130	29.5522	22.6427	5371.86	4132.49	0.769285	-0.37841	0.149057	0.821733
ATP6V1B1	ATPase, H+ transporting, lysosomal 56/58kDa, V1 subunit B1	protein_coding	chr2:71163012-71192536	2653	0.661697	0.537873	62.295	50.7272	0.814306	-0.296358	0.641671	1
ATP6V1B2	ATPase, H+ transporting, lysosomal 56/58kDa, V1 subunit B2	protein_coding	chr8:20054878-20084330	7816	22.7361	27.0901	6289.04	7535.88	1.19826	0.260935	0.46038	1
ATP6V1C1	ATPase, H+ transporting, lysosomal 42kDa, V1 subunit C1	protein_coding	chr8:104033291-104085279	5851	16.9288	15.6053	3506.39	3248.7	0.926508	-0.110125	0.650269	1
ATP6V1D	ATPase, H+ transporting, lysosomal 34kDa, V1 subunit D	protein_coding	chr14:67761088-67826982	4251	22.044	17.2412	3318.64	2607.34	0.785664	-0.348016	0.166922	0.867732
ATP6V1E1	ATPase, H+ transporting, lysosomal 31kDa, V1 subunit E1	protein_coding	chr22:18074902-18111584	3212	26.8602	20.8937	3056.61	2387.32	0.781037	-0.356537	0.149208	0.821767
ATP6V1E2	ATPase, H+ transporting, lysosomal 31kDa, V1 subunit E2	protein_coding	chr2:46717889-46769696	5283	0.955852	0.713703	178.763	134.11	0.750213	-0.414629	0.450828	1
ATP6V1F	ATPase, H+ transporting, lysosomal 14kDa, V1 subunit F	protein_coding	chr7:128502880-128505898	789	42.8328	47.1923	1196.58	1324.55	1.10695	0.146584	0.668238	1
ATP6V1G1	ATPase, H+ transporting, lysosomal 13kDa, V1 subunit G1	protein_coding	chr9:117350026-117360653	1305	55.3246	51.3532	2555.77	2383.62	0.932645	-0.1006	0.629563	1
ATP6V1G2	ATPase, H+ transporting, lysosomal 13kDa, V1 subunit G2	protein_coding	chr6:31512239-31516204	2147	0.389163	0.774933	29.5921	59.1967	2.00042	1.00031	0.280277	1
ATP6V1G3	ATPase, H+ transporting, lysosomal 13kDa, V1 subunit G3	protein_coding	chr1:198492352-198510075	728	0.563353	0.0769612	14.5533	1.99703	0.137222	-2.86542	0.188622	0.914397
ATP6V1H	ATPase, H+ transporting, lysosomal 50/57kDa, V1 subunit H	protein_coding	chr8:54628117-54756118	5090	11.7528	9.34772	2120.27	1692.87	0.798423	-0.324775	0.215125	0.961049
ATP7A	ATPase, Cu++ transporting, alpha polypeptide	protein_coding	chrX:77166194-77305892	8488	3.3554	3.92837	1008.38	1186.12	1.17626	0.234209	0.460596	1
ATP7B	ATPase, Cu++ transporting, beta polypeptide	protein_coding	chr13:52506809-52585630	6833	1.67206	1.29926	404.594	315.743	0.780395	-0.357723	0.391246	1
ATP8B1	ATPase, aminophospholipid transporter, class I, type 8B, member 1	protein_coding	chr18:55313658-55470333	6652	27.6803	14.743	6520.9	3491.29	0.5354	-0.901312	0.0229085	0.278459
ATP8B2	ATPase, aminophospholipid transporter, class I, type 8B, member 2	protein_coding	chr1:154298029-154323783	7572	30.5045	28.9573	8182.3	7801.95	0.953516	-0.0686715	0.69888	1
ATP8B4	ATPase, class I, type 8B, member 4	protein_coding	chr15:50150435-50475014	10861	0.500774	0.357143	192.938	137.983	0.715165	-0.483651	0.358558	1
ATP9A	ATPase, class II, type 9A	protein_coding	chr20:50213053-50385173	8317	15.2123	10.0533	4481.06	2974.84	0.663869	-0.591029	0.0288979	0.323168
ATP9B	ATPase, class II, type 9B	protein_coding	chr18:76829285-77138283	14930	1.46243	1.39086	773.619	738.678	0.954834	-0.0666777	0.731064	1
ATPAF1	ATP synthase mitochondrial F1 complex assembly factor 1	protein_coding	chr1:47098409-47139539	5654	6.37452	5.50393	1276.18	1106.88	0.867339	-0.205332	0.504839	1
ATPAF2	ATP synthase mitochondrial F1 complex assembly factor 2	protein_coding	chr17:17880723-17942523	5564	1.79143	1.77215	352.964	350.759	0.993755	-0.00903794	0.95806	1
ATPIF1	ATPase inhibitory factor 1	protein_coding	chr1:28562620-28573417	2225	12.6625	11.7977	998.182	933.694	0.935395	-0.096353	0.621219	1
ATR	ataxia telangiectasia and Rad3 related	protein_coding	chr3:142168077-142297668	12496	3.31671	3.39766	1467.89	1509.54	1.02837	0.0403636	0.86535	1
ATRAID	all-trans retinoic acid-induced differentiation factor	protein_coding	chr2:27434895-27440046	2019	41.8247	36.5588	2990.92	2625.27	0.877748	-0.188122	0.463116	1
ATRIP	ATR interacting protein	protein_coding	chr3:48488114-48507115	3417	1.61162	1.96113	195.046	238.362	1.22208	0.289342	0.520494	1
ATRN	attractin	protein_coding	chr20:3451687-3631769	8753	17.1502	17.8987	5315.38	5571.57	1.0482	0.067913	0.798193	1
ATRX	alpha thalassemia/mental retardation syndrome X-linked	protein_coding	chrX:76760356-77041702	12224	9.79915	9.37008	4241.69	4074.21	0.960515	-0.0581201	0.837392	1
ATXN1	ataxin 1	protein_coding	chr6:16299343-16761722	16487	5.54693	4.08958	3237.12	2399.22	0.741158	-0.432147	0.108365	0.697467
ATXN10	ataxin 10	protein_coding	chr22:46067678-46241187	5098	28.4644	23.204	5142.59	4207	0.81807	-0.289703	0.25766	1
ATXN1L	ataxin 1-like	protein_coding	chr16:71879894-71919171	8537	6.49869	6.85844	1963.75	2082.61	1.06053	0.0847805	0.747474	1
ATXN2	ataxin 2	protein_coding	chr12:111890018-112037480	13934	4.22484	3.82431	2085.1	1895.22	0.908934	-0.137753	0.61391	1
ATXN2L	ataxin 2-like	protein_coding	chr16:28834356-28848558	6508	15.2938	16.6484	3524.35	3853.96	1.09352	0.128985	0.657775	1
ATXN3	ataxin 3	protein_coding	chr14:92524896-92572965	8470	2.3399	2.48734	701.571	749.324	1.06807	0.0950001	0.722606	1
ATXN7	ataxin 7	protein_coding	chr3:63850233-63989138	9172	3.3861	3.38909	1099.45	1105.68	1.00566	0.00814449	0.91917	1
ATXN7L1	ataxin 7-like 1	protein_coding	chr7:105245514-105517050	8295	1.27502	1.04802	374.183	309.027	0.825871	-0.276012	0.548627	1
ATXN7L2	ataxin 7-like 2	protein_coding	chr1:110026101-110035426	5232	1.69202	1.01296	313.03	188.338	0.601662	-0.732976	0.112588	0.709472
ATXN7L3	ataxin 7-like 3	protein_coding	chr17:42269173-42277481	5301	13.7577	14.1026	2582.02	2659.24	1.02991	0.042512	0.913034	1
ATXN7L3B	ataxin 7-like 3B	protein_coding	chr12:74931551-74935223	3673	27.7267	26.7052	3605.93	3488.44	0.967417	-0.0477904	0.838284	1
AUH	AU RNA binding protein/enoyl-CoA hydratase	protein_coding	chr9:93976097-94124195	2673	3.41643	3.77934	323.383	359.383	1.11132	0.152279	0.717797	1
AUNIP	aurora kinase A and ninein interacting protein	protein_coding	chr1:26158414-26185903	2352	0.186625	0.310655	15.5475	25.993	1.67185	0.741446	0.587922	1
AUP1	ancient ubiquitous protein 1	protein_coding	chr2:74753772-74757066	2634	26.5536	25.7223	2477.08	2410.05	0.972938	-0.0395807	0.779917	1
AURKA	aurora kinase A	protein_coding	chr20:54944445-54967393	2928	1.50174	2.14125	155.812	223.057	1.43158	0.517604	0.290901	1
AURKAIP1	aurora kinase A interacting protein 1	protein_coding	chr1:1309110-1310875	1669	10.4551	12.7595	617.904	757.385	1.22573	0.293645	0.401209	1
AURKB	aurora kinase B	protein_coding	chr17:8108056-8113918	2236	0.423047	1.60831	33.5049	127.984	3.81985	1.93352	0.00547654	0.101447
AUTS2	autism susceptibility candidate 2	protein_coding	chr7:69063905-70258054	10418	2.85107	1.15463	1052.37	428.216	0.406908	-1.29723	0.0127618	0.187117
AVEN	apoptosis, caspase activation inhibitor	protein_coding	chr15:34158428-34331377	1808	14.9307	8.59565	955.903	552.95	0.578458	-0.789716	0.014753	0.20582
AVIL	advillin	protein_coding	chr12:58191159-58212487	5889	0.991238	0.973908	206.744	203.953	0.986501	-0.0196078	0.950426	1
AVL9	AVL9 homolog (S. cerevisiase)	protein_coding	chr7:32535038-33078516	14928	3.78163	4.12938	1998.48	2193.39	1.09753	0.134257	0.674457	1
AVPI1	arginine vasopressin-induced 1	protein_coding	chr10:99437181-99447080	1457	15.2489	11.0843	786.779	574.937	0.730748	-0.452555	0.239013	0.999523
AVPR1A	arginine vasopressin receptor 1A	protein_coding	chr12:63539014-63544722	1678	0	0.54652	0	32.4732	Inf	Inf	0.000294282	0.0110583
AXIN1	axin 1	protein_coding	chr16:337440-402673	7487	2.90392	2.80395	769.83	746.778	0.970055	-0.0438613	0.922955	1
AXIN2	axin 2	protein_coding	chr17:63524681-63557765	5196	1.02518	0.747699	188.432	138.002	0.73237	-0.449356	0.526609	1
AXL	AXL receptor tyrosine kinase	protein_coding	chr19:41725108-41767671	5154	69.0409	56.0045	12597.4	10271.9	0.815394	-0.294431	0.358984	1
AZI1	5-azacytidine induced 1	protein_coding	chr17:79163393-79196799	3966	1.53523	1.66397	215.693	234.737	1.08829	0.122064	0.804586	1
AZI2	5-azacytidine induced 2	protein_coding	chr3:28356494-28390618	6349	14.1234	16.7199	3175.1	3776.39	1.18937	0.250204	0.385313	1
AZIN1	antizyme inhibitor 1	protein_coding	chr8:103838585-103906092	6426	23.5019	26.1518	5346.99	5977.06	1.11784	0.16071	0.576255	1
B2M	beta-2-microglobulin	protein_coding	chr15:45003675-45011075	3151	466.761	487.264	52110.4	54589.8	1.04758	0.0670597	0.891805	1
B3GALNT1	beta-1,3-N-acetylgalactosaminyltransferase 1 (globoside blood group)	protein_coding	chr3:160801671-160823172	4183	4.37671	3.45453	648.076	513.862	0.792905	-0.33478	0.367079	1
B3GALNT2	beta-1,3-N-acetylgalactosaminyltransferase 2	protein_coding	chr1:235613238-235667781	5705	3.18671	3.26367	643.617	662.193	1.02886	0.0410482	0.859994	1
B3GALT2	UDP-Gal:betaGlcNAc beta 1,3-galactosyltransferase, polypeptide 2	protein_coding	chr1:193148175-193155784	3274	8.66643	11.167	1007.07	1296.87	1.28777	0.364874	0.72279	1
B3GALT4	UDP-Gal:betaGlcNAc beta 1,3-galactosyltransferase, polypeptide 4	protein_coding	chr6:33244917-33252609	2348	0.89504	1.02937	74.3757	85.9732	1.15593	0.209056	0.744139	1
B3GALT6	UDP-Gal:betaGal beta 1,3-galactosyltransferase polypeptide 6	protein_coding	chr1:1167629-1170421	2793	6.90006	6.82685	682.272	678.063	0.99383	-0.0089287	0.990504	1
B3GALTL	beta 1,3-galactosyltransferase-like	protein_coding	chr13:31774073-31906413	4566	5.12341	5.07148	828.67	823.692	0.993993	-0.0086928	0.926727	1
B3GAT2	beta-1,3-glucuronyltransferase 2 (glucuronosyltransferase S)	protein_coding	chr6:71566382-71666741	6565	0.444593	0.010514	102.895	2.45475	0.0238568	-5.38945	9.83164e-08	9.30257e-06
B3GAT3	beta-1,3-glucuronyltransferase 3 (glucuronosyltransferase I)	protein_coding	chr11:62382768-62389647	2428	7.85772	7.00768	675.692	605.267	0.895773	-0.158794	0.540327	1
B3GNT1	UDP-GlcNAc:betaGal beta-1,3-N-acetylglucosaminyltransferase 1	protein_coding	chr11:66112843-66115163	2072	9.64748	8.591	708.036	632.769	0.893696	-0.162144	0.63127	1
B3GNT2	UDP-GlcNAc:betaGal beta-1,3-N-acetylglucosaminyltransferase 2	protein_coding	chr2:62423248-62451866	2861	6.18229	6.31792	625.981	642.812	1.02689	0.0382761	0.855441	1
B3GNT3	UDP-GlcNAc:betaGal beta-1,3-N-acetylglucosaminyltransferase 3	protein_coding	chr19:17905637-17923891	2301	0	0.542997	0	44.3871	Inf	Inf	1.45517e-05	0.00082493
B3GNT5	UDP-GlcNAc:betaGal beta-1,3-N-acetylglucosaminyltransferase 5	protein_coding	chr3:182971032-183016292	8140	0.142107	2.55289	41.0041	739.436	18.0332	4.17259	8.44059e-20	3.36396e-17	Over
B3GNT8	UDP-GlcNAc:betaGal beta-1,3-N-acetylglucosaminyltransferase 8	protein_coding	chr19:41931264-41934635	1874	1.60927	1.40215	106.802	93.4714	0.87518	-0.192348	0.732836	1
B3GNT9	UDP-GlcNAc:betaGal beta-1,3-N-acetylglucosaminyltransferase 9	protein_coding	chr16:67182008-67185117	2917	10.3776	12.0245	1071.94	1247.95	1.1642	0.219334	0.533327	1
B4GALNT4	beta-1,4-N-acetyl-galactosaminyl transferase 4	protein_coding	chr11:369796-382116	3761	0.237258	0.26503	31.6977	35.4984	1.1199	0.163374	0.993314	1
B4GALT1	UDP-Gal:betaGlcNAc beta 1,4- galactosyltransferase, polypeptide 1	protein_coding	chr9:33104080-33167354	5065	58.973	90.0852	10573.3	16235.3	1.53551	0.618714	0.140944	0.801424
B4GALT2	UDP-Gal:betaGlcNAc beta 1,4- galactosyltransferase, polypeptide 2	protein_coding	chr1:44444615-44456840	3778	23.008	19.2112	3077.92	2582.03	0.838888	-0.253449	0.323704	1
B4GALT3	UDP-Gal:betaGlcNAc beta 1,4- galactosyltransferase, polypeptide 3	protein_coding	chr1:161141100-161147287	3419	8.40072	10.5477	1017.42	1282.16	1.26021	0.333659	0.331586	1
B4GALT4	UDP-Gal:betaGlcNAc beta 1,4- galactosyltransferase, polypeptide 4	protein_coding	chr3:118930579-118959950	7145	8.56241	6.71142	2164.5	1705.74	0.788053	-0.343635	0.308726	1
B4GALT5	UDP-Gal:betaGlcNAc beta 1,4- galactosyltransferase, polypeptide 5	protein_coding	chr20:48249482-48330415	4722	22.7984	26.7034	3813.85	4482.75	1.17539	0.233137	0.475494	1
B4GALT6	UDP-Gal:betaGlcNAc beta 1,4- galactosyltransferase, polypeptide 6	protein_coding	chr18:29202210-29265799	5306	1.35504	2.2114	255.08	417.344	1.63613	0.710284	0.197268	0.933469
B4GALT7	xylosylprotein beta 1,4-galactosyltransferase, polypeptide 7	protein_coding	chr5:177027101-177037348	4927	4.45724	4.49934	777.898	788.611	1.01377	0.019733	0.990598	1
B9D1	B9 protein domain 1	protein_coding	chr17:19240867-19281495	3522	2.30162	2.28459	287.136	286.278	0.997014	-0.00431453	0.929875	1
B9D2	B9 protein domain 2	protein_coding	chr19:41860326-41870078	1316	1.57395	1.58044	73.3025	73.9561	1.00892	0.0128064	0.97698	1
BAALC	brain and acute leukemia, cytoplasmic	protein_coding	chr8:104152938-104242533	3997	4.98646	4.59386	707.304	653.678	0.924182	-0.113752	0.884094	1
BABAM1	BRISC and BRCA1 A complex member 1	protein_coding	chr19:17378159-17392058	2632	3.21604	2.85985	299.783	267.728	0.893074	-0.163149	0.673236	1
BACE1	beta-site APP-cleaving enzyme 1	protein_coding	chr11:117156402-117186975	6711	25.0869	22.4796	5965.38	5365.54	0.899447	-0.15289	0.492495	1
BACE2	beta-site APP-cleaving enzyme 2	protein_coding	chr21:42539728-42654445	9619	12.4951	10.7134	4251.29	3665.16	0.86213	-0.214022	0.668886	1
BACH1	BTB and CNC homology 1, basic leucine zipper transcription factor 1	protein_coding	chr21:30566392-31003071	7717	10.2781	10.7272	2806.26	2946.27	1.04989	0.0702378	0.717136	1
BAD	BCL2-associated agonist of cell death	protein_coding	chr11:64037302-64052176	1708	12.4879	12.756	755.625	774.866	1.02546	0.0362757	0.999914	1
BAG1	BCL2-associated athanogene	protein_coding	chr9:33247818-33264761	7108	2.41076	3.32935	606.154	841.861	1.38886	0.473897	0.156436	0.838458
BAG2	BCL2-associated athanogene 2	protein_coding	chr6:57037124-57054631	6870	19.873	8.08838	4836.5	1976.38	0.408639	-1.2911	4.52765e-06	0.000289066	Under
BAG3	BCL2-associated athanogene 3	protein_coding	chr10:121410882-121437331	2747	34.1928	27.5681	3326.33	2692.88	0.809566	-0.30478	0.231713	0.99092
BAG4	BCL2-associated athanogene 4	protein_coding	chr8:38034051-38070819	4809	4.81394	4.23395	820.345	724.179	0.882774	-0.179884	0.553516	1
BAG5	BCL2-associated athanogene 5	protein_coding	chr14:104022881-104029168	5271	10.9961	10.0564	2051.99	1885.43	0.918828	-0.122133	0.63915	1
BAG6	BCL2-associated athanogene 6	protein_coding	chr6:31606805-31620482	5310	31.5037	34.1891	5924.39	6458.33	1.09013	0.124494	0.717577	1
BAHD1	bromo adjacent homology domain containing 1	protein_coding	chr15:40731920-40760441	5196	5.84418	4.8955	1075.32	904.464	0.841108	-0.249636	0.442774	1
BAI2	brain-specific angiogenesis inhibitor 2	protein_coding	chr1:32192718-32230494	7761	1.76689	0.807457	485.434	222.837	0.459046	-1.12329	0.011917	0.178715
BAIAP2	BAI1-associated protein 2	protein_coding	chr17:79008948-79091232	10262	1.85442	0.989083	674.324	360.992	0.535339	-0.901475	0.00996885	0.16037
BAIAP2-AS1	BAIAP2 antisense RNA 1 (head to head)	lincRNA	chr17:79002933-79008501	4590	5.54825	3.76963	902.181	615.372	0.682094	-0.551958	0.0849816	0.608095
BAIAP2L1	BAI1-associated protein 2-like 1	protein_coding	chr7:97920963-98030380	4798	4.55919	1.58405	774.403	270.086	0.348766	-1.51967	0.000514865	0.0167962	Under
BAIAP2L2	BAI1-associated protein 2-like 2	protein_coding	chr22:38480896-38506677	2194	0.851153	1.52215	66.2169	118.83	1.79457	0.843634	0.205738	0.946301
BAK1	BCL2-antagonist/killer 1	protein_coding	chr6:33540329-33548019	2267	2.40805	2.50725	193.193	202.215	1.0467	0.0658493	0.898154	1
BAMBI	BMP and activin membrane-bound inhibitor	protein_coding	chr10:28966271-28971868	2314	4.87768	1.18884	400.314	97.9063	0.244574	-2.03166	0.000365692	0.0132861	Under
BANF1	barrier to autointegration factor 1	protein_coding	chr11:65769550-65771620	1645	17.1534	15.5152	999.346	907.871	0.908465	-0.138498	0.600678	1
BAP1	BRCA1 associated protein-1 (ubiquitin carboxy-terminal hydrolase)	protein_coding	chr3:52435029-52444366	5055	13.2398	13.5574	2370.05	2437.54	1.02848	0.040508	0.914876	1
BARD1	BRCA1 associated RING domain 1	protein_coding	chr2:215590370-215674428	6062	0.679546	0.841045	145.85	181.351	1.24341	0.314297	0.471875	1
BASP1	brain abundant, membrane attached signal protein 1	protein_coding	chr5:17065707-17276943	2133	38.4613	55.935	2906.29	4247.41	1.46146	0.547407	0.11338	0.712797
BAX	BCL2-associated X protein	protein_coding	chr19:49458072-49465055	2587	28.7816	29.3467	2635.72	2700.56	1.0246	0.0350623	0.968326	1
BAZ1A	bromodomain adjacent to zinc finger domain, 1A	protein_coding	chr14:35221937-35344853	7725	4.96086	6.9489	1357.37	1909.79	1.40698	0.492597	0.0879679	0.619556
BAZ1B	bromodomain adjacent to zinc finger domain, 1B	protein_coding	chr7:72854728-72936608	7053	17.1929	21.0293	4293.06	5275.59	1.22887	0.297327	0.27293	1
BAZ2A	bromodomain adjacent to zinc finger domain, 2A	protein_coding	chr12:56989380-57030600	10918	9.84571	10.362	3806.83	4022.78	1.05673	0.0796055	0.746692	1
BAZ2B	bromodomain adjacent to zinc finger domain, 2B	protein_coding	chr2:160175490-160473203	20370	1.5997	1.48649	1153.56	1076.83	0.933484	-0.0993026	0.740923	1
BBC3	BCL2 binding component 3	protein_coding	chr19:47724081-47736023	3178	4.34113	4.20459	488.241	475.588	0.974083	-0.0378836	0.829542	1
BBIP1	BBSome interacting protein 1	protein_coding	chr10:112658488-112679032	8075	1.74886	1.70011	500.467	488.198	0.975485	-0.0358082	0.852554	1
BBS10	Bardet-Biedl syndrome 10	protein_coding	chr12:76738254-76742222	3595	8.15498	8.33125	1038.62	1065.07	1.02547	0.0362892	0.956476	1
BBS12	Bardet-Biedl syndrome 12	protein_coding	chr4:123653857-123666098	3432	2.74748	2.76068	333.856	336.866	1.00902	0.0129482	0.95985	1
BBS2	Bardet-Biedl syndrome 2	protein_coding	chr16:56500748-56554195	8337	7.27597	6.52324	2148.21	1934.83	0.900667	-0.150934	0.522549	1
BBS4	Bardet-Biedl syndrome 4	protein_coding	chr15:72978527-73030817	4142	7.14547	5.52041	1048.48	813.217	0.775615	-0.366588	0.205351	0.946171
BBS5	Bardet-Biedl syndrome 5	protein_coding	chr2:170335688-170382432	5493	1.22211	1.15616	237.719	225.815	0.949922	-0.0741192	0.874848	1
BBS7	Bardet-Biedl syndrome 7	protein_coding	chr4:122745595-122791652	4829	7.48995	7.15816	1280.36	1229.74	0.960464	-0.0581971	0.83245	1
BBS9	Bardet-Biedl syndrome 9	protein_coding	chr7:33168856-33645680	5827	4.40377	4.01659	909.019	832.358	0.915666	-0.127107	0.641085	1
BBX	bobby sox homolog (Drosophila)	protein_coding	chr3:107241783-107530171	11877	10.2264	11.335	4300.61	4786.43	1.11297	0.154409	0.54422	1
BCAM	basal cell adhesion molecule (Lutheran blood group)	protein_coding	chr19:45312328-45324673	5008	1.56243	0.579297	277.323	103.227	0.372227	-1.42574	0.00834808	0.140461
BCAP29	B-cell receptor-associated protein 29	protein_coding	chr7:107220422-107269615	8409	8.10778	8.08339	2412.68	2417.3	1.00191	0.00275462	0.931261	1
BCAP31	B-cell receptor-associated protein 31	protein_coding	chrX:152965947-152990152	2629	37.4987	29.7975	3493.11	2786.45	0.797699	-0.326084	0.177345	0.896397
BCAR1	breast cancer anti-estrogen resistance 1	protein_coding	chr16:75262928-75301951	8335	7.04217	7.88433	2078.6	2337.32	1.12447	0.169244	0.636785	1
BCAR3	breast cancer anti-estrogen resistance 3	protein_coding	chr1:94027347-94312706	5072	11.3131	9.462	2031.23	1707.11	0.840429	-0.250801	0.392508	1
BCAS1	breast carcinoma amplified sequence 1	protein_coding	chr20:52553316-52687304	9024	0.0521787	0.0334216	16.687	10.7418	0.643721	-0.635492	0.67593	1
BCAS2	breast carcinoma amplified sequence 2	protein_coding	chr1:115110178-115124260	1299	12.1689	12.7178	559.845	587.661	1.04969	0.069957	0.888301	1
BCAS3	breast carcinoma amplified sequence 3	protein_coding	chr17:58754814-59470199	14101	1.82343	1.50225	910.491	753.498	0.827574	-0.273041	0.323458	1
BCAS4	breast carcinoma amplified sequence 4	protein_coding	chr20:49411431-49493714	2084	4.16204	3.42924	307.194	254.22	0.827558	-0.273068	0.459492	1
BCAT1	branched chain amino-acid transaminase 1, cytosolic	protein_coding	chr12:24964295-25102393	10372	16.187	35.3324	5942.67	13044.8	2.1951	1.13429	0.0771053	0.580475
BCAT2	branched chain amino-acid transaminase 2, mitochondrial	protein_coding	chr19:49298319-49314286	4553	4.18172	4.01027	673.999	649.325	0.963392	-0.0538056	0.904134	1
BCCIP	BRCA2 and CDKN1A interacting protein	protein_coding	chr10:127512115-127542264	4499	7.4591	7.92638	1188.49	1268.34	1.06718	0.0938081	0.78812	1
BCDIN3D	BCDIN3 domain containing	protein_coding	chr12:50231573-50236912	1970	2.47288	2.71662	172.549	190.309	1.10293	0.141343	0.746449	1
BCHE	butyrylcholinesterase	protein_coding	chr3:165490692-165555260	3082	0.0585937	0.545788	6.39477	59.8508	9.35934	3.22641	0.00383181	0.0784757
BCKDHB	branched chain keto acid dehydrogenase E1, beta polypeptide	protein_coding	chr6:80816364-81055987	4102	4.65957	3.36834	677.46	491.616	0.725676	-0.462603	0.137294	0.790928
BCKDK	branched chain ketoacid dehydrogenase kinase	protein_coding	chr16:31117428-31124110	3871	10.8166	11.8386	1482.02	1630.73	1.10034	0.137951	0.618881	1
BCL10	B-cell CLL/lymphoma 10	protein_coding	chr1:85731931-85742773	2819	10.1472	9.74558	1012.16	977.27	0.965528	-0.0506097	0.912786	1
BCL2	B-cell CLL/lymphoma 2	protein_coding	chr18:60790579-60987361	7665	0.819101	1.00461	222.313	274.117	1.23302	0.302201	0.635472	1
BCL2A1	BCL2-related protein A1	protein_coding	chr15:80253231-80263788	1089	0.0375496	0.199587	1.44962	7.74772	5.34467	2.4181	0.46532	1
BCL2L1	BCL2-like 1	protein_coding	chr20:30252255-30311792	3314	31.2023	31.9904	3659.06	3768.56	1.02993	0.0425394	0.871736	1
BCL2L11	BCL2-like 11 (apoptosis facilitator)	protein_coding	chr2:111876955-111926024	6660	0.589954	0.997061	138.927	236.3	1.70089	0.766292	0.227911	0.984323
BCL2L12	BCL2-like 12 (proline rich)	protein_coding	chr19:50168823-50177173	1743	1.41667	1.69112	87.4589	104.818	1.19848	0.261207	0.668049	1
BCL2L13	BCL2-like 13 (apoptosis facilitator)	protein_coding	chr22:18111621-18213388	7527	13.64	11.05	3637.6	2957.62	0.813069	-0.298551	0.244431	1
BCL2L2	BCL2-like 2	protein_coding	chr14:23767999-23780968	4189	17.4723	18.3501	2591.82	2732.59	1.05431	0.0763002	0.805866	1
BCL3	B-cell CLL/lymphoma 3	protein_coding	chr19:45250962-45263301	3242	4.57328	5.13686	524.312	592.297	1.12966	0.175895	0.553105	1
BCL6	B-cell CLL/lymphoma 6	protein_coding	chr3:187439165-187463515	5938	15.3244	16.3243	3222.97	3445.8	1.06914	0.0964463	0.815248	1
BCL7A	B-cell CLL/lymphoma 7A	protein_coding	chr12:122457328-122499948	6563	1.49297	1.59527	346.843	372.154	1.07298	0.101617	0.752938	1
BCL7B	B-cell CLL/lymphoma 7B	protein_coding	chr7:72950686-72972332	3542	8.79871	7.55984	1103.24	952.519	0.863386	-0.211923	0.470465	1
BCL7C	B-cell CLL/lymphoma 7C	protein_coding	chr16:30844947-30906281	4398	6.79619	6.25923	1058.17	979.372	0.925532	-0.111645	0.743046	1
BCL9	B-cell CLL/lymphoma 9	protein_coding	chr1:147013182-147098017	6420	2.99839	2.16514	681.783	494.575	0.725414	-0.463123	0.178196	0.897255
BCL9L	B-cell CLL/lymphoma 9-like	protein_coding	chr11:118764584-118796317	10495	19.0743	19.6676	7090.41	7341.98	1.03548	0.0502993	0.907448	1
BCLAF1	BCL2-associated transcription factor 1	protein_coding	chr6:136578001-136610989	9297	15.4602	16.8844	5089.6	5582.77	1.0969	0.133428	0.610168	1
BCOR	BCL6 corepressor	protein_coding	chrX:39909068-40036582	7642	5.80349	5.81448	1569.8	1580.57	1.00686	0.00986978	0.972566	1
BCORL1	BCL6 corepressor-like 1	protein_coding	chrX:129115083-129192058	7996	2.34846	2.7666	665.434	786.875	1.1825	0.241838	0.464799	1
BCR	breakpoint cluster region	protein_coding	chr22:23521891-23660224	12389	1.8873	1.66498	828.17	733.815	0.886068	-0.174511	0.584722	1
BCS1L	BC1 (ubiquinol-cytochrome c reductase) synthesis-like	protein_coding	chr2:219523487-219528166	3379	4.52527	4.73582	541.502	569.048	1.05087	0.0715835	0.870683	1
BDH2	3-hydroxybutyrate dehydrogenase, type 2	protein_coding	chr4:104000592-104021040	3383	3.61665	2.42604	433.155	291.966	0.674045	-0.569083	0.10225	0.67476
BDKRB1	bradykinin receptor B1	protein_coding	chr14:96722161-96735304	2755	1.14965	0.569578	112.068	55.8695	0.49853	-1.00425	0.187679	0.912799
BDKRB2	bradykinin receptor B2	protein_coding	chr14:96671016-96710666	7008	3.38725	4.09518	840.592	1022.78	1.21674	0.283016	0.467454	1
BDNF	brain-derived neurotrophic factor	protein_coding	chr11:27676440-27743605	7740	9.08368	0.680361	2489.21	187.178	0.0751955	-3.73321	4.66035e-09	6.12929e-07	Under
BDNF-AS	BDNF antisense RNA	antisense	chr11:27528385-27719721	3726	0.496138	0.823232	65.4608	108.972	1.66469	0.735257	0.26414	1
BDP1	B double prime 1, subunit of RNA polymerase III transcription initiation factor IIIB	protein_coding	chr5:70751442-70863649	12438	4.50625	4.72916	1984.25	2091.85	1.05422	0.0761819	0.705136	1
BECN1	beclin 1, autophagy related	protein_coding	chr17:40962152-40985367	5141	16.853	15.081	3068.15	2757.42	0.898727	-0.154046	0.54688	1
BEND3	BEN domain containing 3	protein_coding	chr6:107386386-107436473	6839	0.424937	0.505922	102.876	123.134	1.19691	0.259318	0.643548	1
BEND5	BEN domain containing 5	protein_coding	chr1:49193195-49242641	2138	0.148765	0.272766	11.2392	20.758	1.84694	0.885135	0.525133	1
BEND6	BEN domain containing 6	protein_coding	chr6:56819773-56892140	5739	4.13039	2.66451	839.098	543.945	0.64825	-0.625379	0.0635161	0.517834
BEND7	BEN domain containing 7	protein_coding	chr10:13480484-13570974	9815	2.06941	1.63255	718.794	570.41	0.793565	-0.33358	0.406752	1
BEST1	bestrophin 1	protein_coding	chr11:61717293-61732987	8930	1.03387	1.27566	326.402	405.246	1.24155	0.312148	0.439138	1
BET1	Bet1 golgi vesicular membrane trafficking protein	protein_coding	chr7:93592074-93633694	5247	5.36437	5.88811	996.357	1099.11	1.10313	0.1416	0.643267	1
BET1L	Bet1 golgi vesicular membrane trafficking protein-like	protein_coding	chr11:167784-207428	3868	10.8268	11.9592	1482.69	1645.55	1.10984	0.150357	0.614559	1
BEX1	brain expressed, X-linked 1	protein_coding	chrX:102317579-102319168	864	6.96709	29.4604	213.441	905.855	4.24405	2.08544	0.121508	0.736782
BEX4	brain expressed, X-linked 4	protein_coding	chrX:102470020-102472174	1328	14.1497	10.3296	663.446	488.34	0.736066	-0.442093	0.360854	1
BFAR	bifunctional apoptosis regulator	protein_coding	chr16:14726672-14763093	4383	20.3925	20.5484	3165.78	3204.07	1.0121	0.0173449	0.976768	1
BFSP1	beaded filament structural protein 1, filensin	protein_coding	chr20:17474550-17549865	3361	0.671925	0.281739	80.1325	33.6636	0.420099	-1.2512	0.12304	0.741961
BGN	biglycan	protein_coding	chrX:152760397-152775012	2453	232.94	337.953	20237.2	29523.3	1.45886	0.54484	0.415745	1
BHLHB9	basic helix-loop-helix domain containing, class B, 9	protein_coding	chrX:101975616-102008468	5518	1.85565	1.42476	362.345	279.637	0.771742	-0.373809	0.328139	1
BHLHE22	basic helix-loop-helix family, member e22	protein_coding	chr8:65492814-65496181	3368	0.0280818	1.98944	3.33605	237.619	71.2276	6.15436	0.0100501	0.161194
BHLHE40	basic helix-loop-helix family, member e40	protein_coding	chr3:5020801-5027008	3837	24.9389	17.5089	3381.49	2392.77	0.707606	-0.498982	0.387149	1
BHLHE41	basic helix-loop-helix family, member e41	protein_coding	chr12:26272959-26278060	3948	6.23396	1.78632	871.865	250.971	0.287855	-1.79658	1.278e-07	1.16724e-05	Under
BHMT2	betaine--homocysteine S-methyltransferase 2	protein_coding	chr5:78365540-78385289	3182	3.59402	1.81928	403.763	205.551	0.509087	-0.974017	0.247728	1
BICC1	bicaudal C homolog 1 (Drosophila)	protein_coding	chr10:60272900-60591195	6567	26.4985	33.0469	6155.8	7720.97	1.25426	0.326836	0.215042	0.961003
BICD1	bicaudal D homolog 1 (Drosophila)	protein_coding	chr12:32259769-32536567	11790	1.63352	1.72764	681.343	724.821	1.06381	0.0892436	0.720032	1
BICD2	bicaudal D homolog 2 (Drosophila)	protein_coding	chr9:95473645-95527094	6427	9.56161	9.7868	2176.52	2236.48	1.02755	0.0392025	0.872197	1
BID	BH3 interacting domain death agonist	protein_coding	chr22:18216906-18257536	4418	4.12875	4.51913	645.521	709.782	1.09955	0.136911	0.73256	1
BIN1	bridging integrator 1	protein_coding	chr2:127805603-127864931	6929	5.64309	5.73062	1384.24	1413.47	1.02111	0.0301377	0.941221	1
BIN3	bridging integrator 3	protein_coding	chr8:22477931-22526661	5072	3.95028	3.42422	709.489	617.703	0.870631	-0.199866	0.531386	1
BIRC2	baculoviral IAP repeat containing 2	protein_coding	chr11:102217942-102249401	4517	20.8089	23.7609	3326.7	3816.81	1.14732	0.198274	0.462486	1
BIRC3	baculoviral IAP repeat containing 3	protein_coding	chr11:102188215-102210134	7484	0.427689	1.96527	113.012	521.967	4.61868	2.20748	0.0909915	0.631498
BIRC5	baculoviral IAP repeat containing 5	protein_coding	chr17:76210267-76221717	3815	0.944185	2.40355	127.669	326.205	2.55509	1.35337	0.116039	0.721581
BIRC6	baculoviral IAP repeat containing 6	protein_coding	chr2:32582096-32843966	17723	8.4663	8.29906	5312.74	5230.47	0.984514	-0.0225164	0.984933	1
BIVM	basic, immunoglobulin-like variable motif containing	protein_coding	chr13:103451399-103493885	5461	5.02747	4.40546	972.254	855.433	0.879844	-0.18468	0.556618	1
BLCAP	bladder cancer associated protein	protein_coding	chr20:36120874-36156333	3927	21.4327	16.8195	2981.22	2348.31	0.787701	-0.34428	0.197312	0.933469
BLM	Bloom syndrome, RecQ helicase-like	protein_coding	chr15:91260558-91358859	6015	0.170221	0.500013	36.2666	106.989	2.95005	1.56074	0.0267615	0.310205
BLMH	bleomycin hydrolase	protein_coding	chr17:28575218-28619074	5122	6.14578	6.72098	1114.97	1224.66	1.09838	0.135376	0.7302	1
BLOC1S1	biogenesis of lysosomal organelles complex-1, subunit 1	protein_coding	chr12:56109820-56113871	1657	0.883684	0.582458	51.8535	34.3136	0.661741	-0.595662	0.502008	1
BLOC1S2	biogenesis of lysosomal organelles complex-1, subunit 2	protein_coding	chr10:102033713-102046469	2215	18.0517	16.7008	1415.35	1315.88	0.929719	-0.105134	0.677999	1
BLOC1S3	biogenesis of lysosomal organelles complex-1, subunit 3	protein_coding	chr19:45682003-45685059	2666	3.49151	3.33522	329.479	316.351	0.960153	-0.0586631	0.858262	1
BLOC1S4	biogenesis of lysosomal organelles complex-1, subunit 4, cappuccino	protein_coding	chr4:6717842-6719387	1546	4.50986	4.80529	246.88	264.272	1.07045	0.098219	0.858466	1
BLOC1S5	biogenesis of lysosomal organelles complex-1, subunit 5, muted	protein_coding	chr6:8013800-8064647	3315	3.72202	3.59118	437.17	423.387	0.968472	-0.0462182	0.878197	1
BLOC1S6	biogenesis of lysosomal organelles complex-1, subunit 6, pallidin	protein_coding	chr15:45879321-45908197	6812	16.8377	13.9257	4060.18	3374.54	0.831129	-0.266856	0.324686	1
BLVRA	biliverdin reductase A	protein_coding	chr7:43798279-43846939	1819	17.3029	13.824	1114.28	894.47	0.802733	-0.317008	0.273553	1
BLVRB	biliverdin reductase B (flavin reductase (NADPH))	protein_coding	chr19:40953696-40971747	1665	15.5652	15.234	918.482	902.273	0.982352	-0.0256874	0.849886	1
BLZF1	basic leucine zipper nuclear factor 1	protein_coding	chr1:169337208-169365778	3820	10.6836	9.69094	1444.95	1316.71	0.911248	-0.134084	0.634044	1
BMF	Bcl2 modifying factor	protein_coding	chr15:40380091-40401093	5447	1.09407	1.59728	210.774	309.623	1.46898	0.554819	0.393455	1
BMI1	BMI1 polycomb ring finger oncogene	protein_coding	chr10:22610140-22620413	4283	7.58203	8.64161	1149.56	1316.45	1.14518	0.195579	0.484521	1
BMP1	bone morphogenetic protein 1	protein_coding	chr8:22022249-22069839	7471	13.9626	19.6235	3692.1	5211.85	1.41162	0.497355	0.0551325	0.475142
BMP2	bone morphogenetic protein 2	protein_coding	chr20:6748311-6760927	3601	0.173809	1.11174	22.157	142.459	6.42954	2.68472	0.000427397	0.0148707	Over
BMP2K	BMP2 inducible kinase	protein_coding	chr4:79697496-79837526	9938	12.702	10.166	4464.86	3596.23	0.805451	-0.312131	0.396459	1
BMP4	bone morphogenetic protein 4	protein_coding	chr14:54416454-54425479	3082	0.253859	0.90497	27.7159	98.7655	3.56349	1.83329	0.0916231	0.633877
BMP6	bone morphogenetic protein 6	protein_coding	chr6:7727030-7881655	2780	2.09756	0.714274	206.572	70.6966	0.342238	-1.54693	0.247476	1
BMPER	BMP binding endothelial regulator	protein_coding	chr7:33944523-34195484	5889	21.9983	13.9923	4588.75	2933.16	0.639206	-0.645647	0.0949256	0.648552
BMPR1A	bone morphogenetic protein receptor, type IA	protein_coding	chr10:88516407-88692595	11360	2.33984	2.19786	940.903	888.022	0.943798	-0.08345	0.834334	1
BMPR1B	bone morphogenetic protein receptor, type IB	protein_coding	chr4:95679119-96079599	6312	0.558745	0.390595	124.867	87.8035	0.703176	-0.508042	0.475503	1
BMPR2	bone morphogenetic protein receptor, type II (serine/threonine kinase)	protein_coding	chr2:203241659-203432474	11893	17.118	14.1907	7207.3	6004.26	0.83308	-0.263474	0.332608	1
BMS1	BMS1 ribosome biogenesis factor	protein_coding	chr10:43278249-43330385	7753	5.12777	5.81725	1407.93	1604.26	1.13944	0.18833	0.557501	1
BNC1	basonuclin 1	protein_coding	chr15:83924655-83953466	4795	3.63173	4.49991	617.907	767.841	1.24265	0.313418	0.801218	1
BNC2	basonuclin 2	protein_coding	chr9:16409501-16870841	14812	3.17913	4.50285	1666.22	2374.34	1.42499	0.510949	0.186354	0.912004
BNIP1	BCL2/adenovirus E1B 19kDa interacting protein 1	protein_coding	chr5:172571445-172591390	2440	2.92552	3.15849	252.817	274.047	1.08397	0.116331	0.812458	1
BNIP2	BCL2/adenovirus E1B 19kDa interacting protein 2	protein_coding	chr15:59951345-59981733	7969	14.5225	15.0501	4097.7	4266.11	1.0411	0.058109	0.888391	1
BNIP3	BCL2/adenovirus E1B 19kDa interacting protein 3	protein_coding	chr10:133781578-133795435	2111	20.1171	19.1254	1502.19	1437.35	0.956837	-0.0636546	1	1
BNIP3L	BCL2/adenovirus E1B 19kDa interacting protein 3-like	protein_coding	chr8:26240414-26363152	4307	104.716	100.351	15957.4	15381.5	0.963907	-0.0530346	0.930507	1
BOC	BOC cell adhesion associated, oncogene regulated	protein_coding	chr3:112929850-113006303	10327	5.57694	2.00718	2036.92	736.793	0.36172	-1.46705	0.000665692	0.0207469	Under
BOD1	biorientation of chromosomes in cell division 1	protein_coding	chr5:173034517-173043663	2018	19.8776	24.1042	1420.45	1729.9	1.21785	0.284342	0.34665	1
BOD1L1	biorientation of chromosomes in cell division 1-like 1	protein_coding	chr4:13570362-13629347	15860	5.55888	6.61983	3121.35	3733.91	1.19625	0.258517	0.323561	1
BOK	BCL2-related ovarian killer	protein_coding	chr2:242498136-242513546	2650	22.2097	13.6649	2082.6	1287.73	0.618328	-0.693557	0.03655	0.368922
BOLA1	bolA family member 1	protein_coding	chr1:149859440-149872351	1461	2.36867	2.80861	122.51	145.932	1.19119	0.252398	0.66786	1
BOLA3	bolA family member 3	protein_coding	chr2:74362525-74375121	3156	1.26248	1.37224	141.109	154.006	1.0914	0.126176	0.819907	1
BOLA3-AS1	BOLA3 antisense RNA 1 (head to head)	antisense	chr2:74375136-74377188	1834	1.29004	1.54177	83.7895	100.568	1.20025	0.26333	0.685339	1
BORA	bora, aurora kinase A activator	protein_coding	chr13:73302061-73330336	2762	1.08733	1.62871	106.3	160.025	1.5054	0.590147	0.250524	1
BPGM	2,3-bisphosphoglycerate mutase	protein_coding	chr7:134331560-134364565	2539	13.3446	10.204	1199.13	920.899	0.76797	-0.380877	0.219666	0.967532
BPHL	biphenyl hydrolase-like (serine hydrolase)	protein_coding	chr6:3118608-3153812	5780	1.45823	1.33688	298.473	274.877	0.920944	-0.118815	0.732385	1
BPIFB4	BPI fold containing family B, member 4	protein_coding	chr20:31667450-31699557	2448	0.0780009	0.51258	6.73145	44.7345	6.64559	2.7324	0.235649	0.995087
BPNT1	3'(2'), 5'-bisphosphate nucleotidase 1	protein_coding	chr1:220230824-220263804	3115	7.27078	6.67036	802.247	738.84	0.920963	-0.118785	0.650135	1
BPTF	bromodomain PHD finger transcription factor	protein_coding	chr17:65821640-65980494	15098	6.48761	6.23502	3467.87	3347.88	0.965402	-0.050798	0.914005	1
BRAF	v-raf murine sarcoma viral oncogene homolog B	protein_coding	chr7:140419127-140624564	10380	3.46039	3.43936	1272.14	1269.75	0.998129	-0.0027025	0.987011	1
BRAP	BRCA1 associated protein	protein_coding	chr12:112079950-112123790	4686	5.64877	5.75214	937.011	958.709	1.02316	0.0330279	0.882224	1
BRAT1	BRCA1-associated ATM activator 1	protein_coding	chr7:2577511-2595361	6639	2.60754	2.55613	613.047	603.574	0.984547	-0.0224685	0.897735	1
BRCA1	breast cancer 1, early onset	protein_coding	chr17:41196312-41277500	8278	1.08407	1.77209	317.598	521.859	1.64314	0.716456	0.0522114	0.45888
BRCA2	breast cancer 2, early onset	protein_coding	chr13:32889611-32973805	11269	0.238903	0.573565	95.3319	230.069	2.41334	1.27103	0.0116303	0.17602
BRCC3	BRCA1/BRCA2-containing complex, subunit 3	protein_coding	chrX:154299695-154351349	3182	6.81073	6.78369	767.279	767.902	1.00081	0.00117133	0.991092	1
BRD1	bromodomain containing 1	protein_coding	chr22:50166931-50221160	5850	5.15929	5.48041	1068.73	1140.27	1.06694	0.0934754	0.754326	1
BRD2	bromodomain containing 2	protein_coding	chr6:32936437-32949282	7337	24.9321	25.0806	6476.13	6545.04	1.01064	0.0152698	0.956494	1
BRD3	bromodomain containing 3	protein_coding	chr9:136895427-136933657	6876	5.03849	6.03161	1226.88	1475.17	1.20237	0.265881	0.378661	1
BRD4	bromodomain containing 4	protein_coding	chr19:15347647-15443356	10766	5.99334	6.92061	2283.84	2650.53	1.16056	0.21482	0.429335	1
BRD7	bromodomain containing 7	protein_coding	chr16:50347398-50402845	8492	1.34455	1.34454	404.358	406.004	1.00407	0.00586308	0.988462	1
BRD8	bromodomain containing 8	protein_coding	chr5:137475455-137514675	7046	7.89355	6.9769	1969.7	1748.21	0.887552	-0.172096	0.551275	1
BRD9	bromodomain containing 9	protein_coding	chr5:850406-892939	9577	3.24698	2.95644	1100.9	1007.09	0.914784	-0.128497	0.675759	1
BRE	brain and reproductive organ-expressed (TNFRSF1A modulator)	protein_coding	chr2:28112808-28561768	3392	7.4867	8.54136	899.388	1030.66	1.14596	0.196556	0.610123	1
BRF2	BRF2, RNA polymerase III transcription initiation factor 50 kDa subunit	protein_coding	chr8:37700786-37707422	2760	5.22364	4.37051	510.549	429.017	0.840304	-0.251016	0.445151	1
BRI3	brain protein I3	protein_coding	chr7:97881691-97937162	2548	31.2509	28.858	2819.62	2615.74	0.927691	-0.108283	0.610722	1
BRI3BP	BRI3 binding protein	protein_coding	chr12:125478246-125515777	6648	1.67429	1.66241	394.074	393.028	0.997344	-0.00383732	0.905295	1
BRICD5	BRICHOS domain containing 5	protein_coding	chr16:2259254-2261951	2083	0.851576	0.715243	62.7393	52.9523	0.844005	-0.244676	0.783788	1
BRINP1	bone morphogenetic protein/retinoic acid inducible neural-specific 1	protein_coding	chr9:121915736-122131745	3905	7.93469	4.68068	1092.84	649.245	0.594091	-0.751245	0.509619	1
BRIP1	BRCA1 interacting protein C-terminal helicase 1	protein_coding	chr17:59758627-59940882	7991	0.463106	0.755456	131.153	214.792	1.63772	0.711691	0.215895	0.961662
BRIX1	BRX1, biogenesis of ribosomes, homolog (S. cerevisiae)	protein_coding	chr5:34915481-34926101	5011	4.77212	7.01051	847.193	1248.19	1.47333	0.559077	0.151775	0.828617
BRK1	BRICK1, SCAR/WAVE actin-nucleating complex subunit	protein_coding	chr3:10157276-10168874	1233	112.102	105.132	4893.59	4610.32	0.942115	-0.0860247	0.692721	1
BRMS1	breast cancer metastasis suppressor 1	protein_coding	chr11:66104804-66112596	2514	8.48681	9.0217	755.508	806.718	1.06778	0.0946158	0.811619	1
BRMS1L	breast cancer metastasis-suppressor 1-like	protein_coding	chr14:36295524-36401531	3897	3.64635	3.80493	503.378	527.058	1.04704	0.0663201	0.886636	1
BROX	BRO1 domain and CAAX motif containing	protein_coding	chr1:222885895-222908538	4932	13.2382	12.2061	2312.04	2141.56	0.926264	-0.110504	0.64791	1
BRPF1	bromodomain and PHD finger containing, 1	protein_coding	chr3:9773413-9789702	5477	3.66864	3.61829	711.258	704.823	0.990953	-0.0131119	0.960025	1
BRPF3	bromodomain and PHD finger containing, 3	protein_coding	chr6:36164521-36200567	6618	6.22429	7.55304	1457.94	1778.14	1.21963	0.286441	0.297184	1
BRSK1	BR serine/threonine kinase 1	protein_coding	chr19:55793440-55823901	3841	1.44391	1.41437	196.135	193.278	0.985436	-0.0211663	0.971386	1
BRWD1	bromodomain and WD repeat domain containing 1	protein_coding	chr21:40556102-40693485	19794	3.58152	3.64359	2509.65	2565.81	1.02238	0.0319319	0.869141	1
BRWD3	bromodomain and WD repeat domain containing 3	protein_coding	chrX:79926353-80065187	12694	1.74825	1.99626	785.388	901.333	1.14763	0.198654	0.457009	1
BSDC1	BSD domain containing 1	protein_coding	chr1:32830704-32860332	6275	15.8174	13.325	3514.09	2973.92	0.846284	-0.240786	0.353816	1
BSG	basigin (Ok blood group)	protein_coding	chr19:571297-583493	3770	106.144	98.4486	14166.7	13201.5	0.931869	-0.101801	0.739519	1
BST1	bone marrow stromal cell antigen 1	protein_coding	chr4:15704573-15739936	2980	7.3198	7.48246	772.835	793.022	1.02612	0.0371987	0.808159	1
BST2	bone marrow stromal cell antigen 2	protein_coding	chr19:17513748-17516457	1119	0.229039	0.719101	9.08505	28.6426	3.15272	1.6566	0.202863	0.941447
BTAF1	BTAF1 RNA polymerase II, B-TFIID transcription factor-associated, 170kDa	protein_coding	chr10:93683526-93790082	7673	12.8866	10.3948	3502.12	2837.2	0.810138	-0.30376	0.252828	1
BTBD1	BTB (POZ) domain containing 1	protein_coding	chr15:83685174-83736106	4169	27.0045	25.477	3987.79	3777.67	0.947309	-0.0780932	0.754718	1
BTBD10	BTB (POZ) domain containing 10	protein_coding	chr11:13409548-13484844	3495	8.792	6.52469	1088.11	811.207	0.745516	-0.423689	0.159384	0.843981
BTBD11	BTB (POZ) domain containing 11	protein_coding	chr12:107712190-108053419	7924	0.055403	0.0650237	15.5085	18.3364	1.18235	0.241653	0.90713	1
BTBD19	BTB (POZ) domain containing 19	protein_coding	chr1:45274154-45281257	3520	10.3633	7.3775	1292.02	923.858	0.715048	-0.483887	0.104035	0.68209
BTBD2	BTB (POZ) domain containing 2	protein_coding	chr19:1985447-2034880	5505	12.4739	12.2391	2432.32	2396.72	0.985364	-0.0212719	0.910508	1
BTBD3	BTB (POZ) domain containing 3	protein_coding	chr20:11871371-11907257	6228	5.74651	4.2074	1266.01	932.037	0.7362	-0.441831	0.225696	0.98098
BTBD6	BTB (POZ) domain containing 6	protein_coding	chr14:105714827-105717430	2392	13.7106	13.5562	1161.02	1153.5	0.993518	-0.00938191	0.9639	1
BTBD7	BTB (POZ) domain containing 7	protein_coding	chr14:93703896-93799438	11333	4.97517	5.14324	1996.28	2073.26	1.03856	0.0545852	0.848015	1
BTBD9	BTB (POZ) domain containing 9	protein_coding	chr6:38136227-38607924	9451	2.60619	2.36029	871.948	793.365	0.909876	-0.136258	0.702129	1
BTD	biotinidase	protein_coding	chr3:15642848-15687329	3704	5.35709	4.7126	702.735	620.935	0.883598	-0.178539	0.575231	1
BTF3	basic transcription factor 3	protein_coding	chr5:72794233-72801460	2467	61.1992	65.3753	5347.7	5737.51	1.07289	0.101505	0.772123	1
BTF3L4	basic transcription factor 3-like 4	protein_coding	chr1:52521797-52556388	6022	6.50368	6.43822	1385.27	1379.54	0.995864	-0.00597864	0.986086	1
BTG1	B-cell translocation gene 1, anti-proliferative	protein_coding	chr12:92536286-92539673	2622	50.7901	48.7247	4708.99	4540.13	0.964142	-0.0526831	0.971526	1
BTG2	BTG family, member 2	protein_coding	chr1:203274619-203278730	2757	10.5403	7.62589	1029.5	747.3	0.725884	-0.46219	0.178779	0.897947
BTG3	BTG family, member 3	protein_coding	chr21:18965971-18985265	2306	9.99304	16.8129	815.46	1378.86	1.69089	0.757786	0.0112922	0.173088
BTN2A1	butyrophilin, subfamily 2, member A1	protein_coding	chr6:26458150-26476849	3753	11.7849	11.9042	1565.6	1588.86	1.01486	0.0212806	0.940152	1
BTN2A2	butyrophilin, subfamily 2, member A2	protein_coding	chr6:26383324-26395102	6398	2.0153	1.97215	456.544	448.614	0.982631	-0.0252787	0.956123	1
BTN3A1	butyrophilin, subfamily 3, member A1	protein_coding	chr6:26402465-26415444	5547	4.30387	4.35844	845.397	859.673	1.01689	0.0241581	0.891815	1
BTN3A2	butyrophilin, subfamily 3, member A2	protein_coding	chr6:26365387-26378546	6748	2.78501	3.34319	665.998	801.906	1.20407	0.267916	0.475723	1
BTN3A3	butyrophilin, subfamily 3, member A3	protein_coding	chr6:26440700-26453643	5658	2.39031	3.19425	479.537	642.344	1.33951	0.421705	0.318566	1
BTRC	beta-transducin repeat containing E3 ubiquitin protein ligase	protein_coding	chr10:103113820-103317078	6583	5.58975	4.7531	1302.62	1112.32	0.853909	-0.227845	0.494284	1
BUB1	BUB1 mitotic checkpoint serine/threonine kinase	protein_coding	chr2:111395275-111435691	6032	0.728277	1.58549	155.51	340.317	2.18839	1.12987	0.0576861	0.48916
BUB1B	BUB1 mitotic checkpoint serine/threonine kinase B	protein_coding	chr15:40453224-40513337	4476	0.491509	1.59167	77.8627	253.496	3.25568	1.70296	0.0211803	0.264542
BUB3	BUB3 mitotic checkpoint protein	protein_coding	chr10:124913793-124924886	3203	21.2564	25.9251	2410.62	2953.91	1.22538	0.293224	0.306427	1
BUD13	BUD13 homolog (S. cerevisiae)	protein_coding	chr11:116618886-116643704	2196	4.51662	5.10053	351.12	398.43	1.13474	0.182362	0.609994	1
BUD31	BUD31 homolog (S. cerevisiae)	protein_coding	chr7:99006264-99017239	2381	22.5795	22.7686	1904.14	1928.37	1.01272	0.0182388	0.997642	1
BVES	blood vessel epicardial substance	protein_coding	chr6:105544697-105585049	5808	9.8862	6.59779	2037.84	1362.87	0.668781	-0.580393	0.0755746	0.573878
BYSL	bystin-like	protein_coding	chr6:41888926-41900784	2248	6.92259	6.91779	551.295	553.115	1.0033	0.00475596	0.976501	1
BZRAP1	benzodiazepine receptor (peripheral) associated protein 1	protein_coding	chr17:56378592-56406152	11382	0.944734	0.0947313	381.449	38.3907	0.100645	-3.31266	1.885e-11	3.7563e-09
BZRAP1-AS1	BZRAP1 antisense RNA 1	antisense	chr17:56402811-56493127	3601	0.692181	0.0566512	88.3929	7.26207	0.0821568	-3.60548	8.00622e-05	0.00381514
BZW1	basic leucine zipper and W2 domains 1	protein_coding	chr2:201675317-201688569	4593	18.4478	20.9836	3000.68	3429.06	1.14276	0.192523	0.515439	1
BZW2	basic leucine zipper and W2 domains 2	protein_coding	chr7:16685756-16746148	3662	8.366	9.63662	1085.86	1255.35	1.15609	0.209252	0.553316	1
C10orf10	chromosome 10 open reading frame 10	protein_coding	chr10:45466429-45474258	2979	23.94	48.0269	2520.46	5075.03	2.01353	1.00973	0.298619	1
C10orf105	chromosome 10 open reading frame 105	protein_coding	chr10:73471458-73497581	4934	0.840057	0.0202575	146.263	3.54373	0.0242285	-5.36715	0.00127424	0.0352076
C10orf107	chromosome 10 open reading frame 107	protein_coding	chr10:63422719-63526524	1685	1.10239	0.855182	65.8491	51.2191	0.777826	-0.362481	0.681498	1
C10orf118	chromosome 10 open reading frame 118	protein_coding	chr10:115880621-115933979	8991	2.67187	3.14525	850.636	1005.72	1.18232	0.241619	0.452201	1
C10orf12	chromosome 10 open reading frame 12	protein_coding	chr10:98741041-98745582	4542	1.61728	1.41751	259.963	229.093	0.881252	-0.182374	0.746548	1
C10orf137		protein_coding	chr10:127408084-127452712	7741	2.80531	3.0246	768.987	832.694	1.08285	0.114828	0.682694	1
C10orf2	chromosome 10 open reading frame 2	protein_coding	chr10:102747124-102754158	3508	2.23842	2.97397	277.92	371.029	1.33502	0.416863	0.279404	1
C10orf25	chromosome 10 open reading frame 25	protein_coding	chr10:45493146-45496336	3078	1.02099	0.525286	111.279	57.5164	0.516869	-0.95213	0.139368	0.79868
C10orf32	chromosome 10 open reading frame 32	protein_coding	chr10:104613980-104624718	2708	8.52721	7.41548	817.455	713.839	0.873246	-0.195541	0.691462	1
C10orf35	chromosome 10 open reading frame 35	protein_coding	chr10:71390007-71393352	1346	0.185825	0.0789674	8.86632	3.77984	0.426315	-1.23001	0.582909	1
C10orf54	chromosome 10 open reading frame 54	protein_coding	chr10:73507316-73533255	5128	25.5883	10.7661	4641.06	1962.6	0.422878	-1.24169	0.00678504	0.11962
C10orf76	chromosome 10 open reading frame 76	protein_coding	chr10:103605356-103815950	4747	7.36316	7.86801	1237.15	1328.61	1.07392	0.102891	0.712759	1
C10orf88	chromosome 10 open reading frame 88	protein_coding	chr10:124690419-124713919	3173	3.38844	3.31845	380.745	374.507	0.983616	-0.0238332	0.94101	1
C11orf1	chromosome 11 open reading frame 1	protein_coding	chr11:111749659-111756699	3831	1.4936	1.24777	202.819	170.08	0.838583	-0.253975	0.495739	1
C11orf24	chromosome 11 open reading frame 24	protein_coding	chr11:68028803-68039469	3406	27.1566	19.9108	3273.49	2411.71	0.736739	-0.440775	0.122818	0.740967
C11orf30	chromosome 11 open reading frame 30	protein_coding	chr11:76155967-76264069	11783	1.96093	2.16641	818.067	908.025	1.10996	0.150513	0.615732	1
C11orf31	chromosome 11 open reading frame 31	protein_coding	chr11:57508825-57510986	2162	4.08929	4.90602	313.07	377.335	1.20527	0.26936	0.566388	1
C11orf45	chromosome 11 open reading frame 45	protein_coding	chr11:128769460-128775930	3750	0.660152	0.238325	87.5754	31.7983	0.363097	-1.46157	0.0574556	0.488261
C11orf48	chromosome 11 open reading frame 48	protein_coding	chr11:62430287-62439727	3653	1.26788	1.36812	164.027	177.727	1.08352	0.115723	0.803543	1
C11orf49	chromosome 11 open reading frame 49	protein_coding	chr11:46958240-47185936	5671	4.17786	3.35534	838.981	676.868	0.806775	-0.309762	0.304594	1
C11orf54	chromosome 11 open reading frame 54	protein_coding	chr11:93474757-93497915	6269	3.84092	3.89718	852.185	868.521	1.01917	0.0273929	0.903553	1
C11orf57	chromosome 11 open reading frame 57	protein_coding	chr11:111944810-111955874	5755	7.30197	7.59637	1487.83	1555.24	1.04531	0.0639303	0.829786	1
C11orf58	chromosome 11 open reading frame 58	protein_coding	chr11:16634679-16778428	8675	11.5512	11.2656	3548.51	3475.78	0.979503	-0.0298779	0.895128	1
C11orf63	chromosome 11 open reading frame 63	protein_coding	chr11:122753391-122830506	4525	1.96996	1.2302	315.638	197.892	0.626959	-0.673556	0.0970407	0.655729
C11orf68	chromosome 11 open reading frame 68	protein_coding	chr11:65684279-65686588	1761	31.1918	33.6136	1944.33	2105.66	1.08298	0.115004	0.736045	1
C11orf70	chromosome 11 open reading frame 70	protein_coding	chr11:101918174-101955291	2647	1.82597	2.16719	171.196	204.01	1.19167	0.252988	0.571626	1
C11orf71	chromosome 11 open reading frame 71	protein_coding	chr11:114262165-114271139	652	1.11752	1.96761	25.8383	45.6179	1.76552	0.82009	0.434587	1
C11orf73	chromosome 11 open reading frame 73	protein_coding	chr11:86013253-86056969	3417	4.25179	4.398	514.362	534.378	1.03891	0.0550775	0.822633	1
C11orf74	chromosome 11 open reading frame 74	protein_coding	chr11:36616051-36694823	1758	5.67912	4.75481	353.896	297.323	0.840141	-0.251296	0.454387	1
C11orf80	chromosome 11 open reading frame 80	protein_coding	chr11:66511922-66610987	3953	0.667745	0.508553	93.4961	71.545	0.765219	-0.386054	0.602152	1
C11orf82	chromosome 11 open reading frame 82	protein_coding	chr11:82611017-82669319	5339	0.216665	0.664461	40.9548	126.215	3.0818	1.62377	0.0106412	0.166903
C11orf83	chromosome 11 open reading frame 83	protein_coding	chr11:62437745-62441159	2398	1.62359	1.74667	137.838	148.997	1.08095	0.112305	0.873915	1
C11orf84	chromosome 11 open reading frame 84	protein_coding	chr11:63580860-63595190	2807	4.4607	5.22581	443.323	521.839	1.17711	0.235244	0.518969	1
C11orf87	chromosome 11 open reading frame 87	protein_coding	chr11:109292846-109299840	5884	8.10919	1.20585	1690.13	252.636	0.149478	-2.742	0.000587657	0.018805	Under
C11orf95	chromosome 11 open reading frame 95	lincRNA	chr11:63527364-63536113	5745	5.39862	4.87761	1098.22	996.226	0.907128	-0.140622	0.647606	1
C11orf96	chromosome 11 open reading frame 96	protein_coding	chr11:43946892-43965888	2373	0.338881	0.0820627	28.4158	6.93244	0.243964	-2.03526	0.174538	0.890668
C12orf10	chromosome 12 open reading frame 10	protein_coding	chr12:53693470-53700961	2509	7.20354	8.05308	640.06	718.634	1.12276	0.167051	0.62245	1
C12orf23	chromosome 12 open reading frame 23	protein_coding	chr12:107349497-107372556	4768	35.3586	35.9248	5969.94	6092.71	1.02057	0.0293685	0.920922	1
C12orf29	chromosome 12 open reading frame 29	protein_coding	chr12:88427623-88443937	6454	2.63726	3.21663	602.421	738.391	1.22571	0.293612	0.336118	1
C12orf4	chromosome 12 open reading frame 4	protein_coding	chr12:4596894-4647674	4939	6.76285	6.33918	1182.79	1113.55	0.941462	-0.087026	0.769057	1
C12orf43	chromosome 12 open reading frame 43	protein_coding	chr12:121440225-121454305	4207	2.82686	2.70992	420.958	405.514	0.963311	-0.0539269	0.948089	1
C12orf44	chromosome 12 open reading frame 44	protein_coding	chr12:52463030-52471278	3199	10.1882	9.13351	1153.43	1039.63	0.901333	-0.149868	0.598019	1
C12orf45	chromosome 12 open reading frame 45	protein_coding	chr12:105380088-105443515	1424	2.69413	2.96661	135.889	150.274	1.10585	0.145161	0.773965	1
C12orf49	chromosome 12 open reading frame 49	protein_coding	chr12:117153593-117175875	3061	10.658	10.7029	1154.79	1165.41	1.0092	0.0132151	0.961583	1
C12orf5	chromosome 12 open reading frame 5	protein_coding	chr12:4430371-4462338	1602	16.0035	13.1437	907.807	748.866	0.824918	-0.277678	0.393641	1
C12orf52		protein_coding	chr12:113623331-113630173	2053	5.9945	4.89203	435.837	357.333	0.819878	-0.28652	0.425126	1
C12orf57	chromosome 12 open reading frame 57	protein_coding	chr12:7052141-7055166	1806	21.0914	24.9361	1348.45	1601.84	1.18792	0.248432	0.47541	1
C12orf60	chromosome 12 open reading frame 60	protein_coding	chr12:14956506-15059520	4570	0.111209	0.885139	18.0196	143.257	7.95007	2.99097	0.000195189	0.00788548
C12orf65	chromosome 12 open reading frame 65	protein_coding	chr12:123717463-123742506	7090	1.29845	1.34048	326.068	338.082	1.03685	0.0522006	0.918547	1
C12orf66	chromosome 12 open reading frame 66	protein_coding	chr12:64580096-64616076	4342	0.870263	1.02862	133.823	158.876	1.18721	0.247576	0.634024	1
C12orf73	chromosome 12 open reading frame 73	protein_coding	chr12:104343980-104359486	3096	1.67205	1.53618	183.346	169.148	0.922563	-0.11628	0.769202	1
C12orf75	chromosome 12 open reading frame 75	protein_coding	chr12:105629068-105789875	2693	73.9275	44.8898	7053.27	4296.76	0.609187	-0.715044	0.0859539	0.611393
C12orf76	chromosome 12 open reading frame 76	protein_coding	chr12:110465872-110511491	5998	1.14369	1.02113	243.146	217.792	0.895726	-0.158871	0.621439	1
C14orf1	chromosome 14 open reading frame 1	protein_coding	chr14:76116134-76127532	2633	6.82885	6.26836	636.848	587.258	0.922132	-0.116956	0.708468	1
C14orf119	chromosome 14 open reading frame 119	protein_coding	chr14:23563974-23569665	3670	18.6409	17.9149	2422.13	2338.62	0.965521	-0.0506206	0.800911	1
C14orf132	chromosome 14 open reading frame 132	protein_coding	chr14:96505661-96560417	7966	9.04894	8.49046	2551.21	2408.46	0.944044	-0.0830738	0.883674	1
C14orf142	chromosome 14 open reading frame 142	protein_coding	chr14:93669239-93673439	1154	3.8647	4.49876	157.914	184.624	1.16914	0.225445	0.725458	1
C14orf159	chromosome 14 open reading frame 159	protein_coding	chr14:91526677-91691976	7262	3.83924	3.67136	987.176	948.044	0.96036	-0.0583529	0.818265	1
C14orf166	chromosome 14 open reading frame 166	protein_coding	chr14:52456193-52471420	2334	21.0542	21.1099	1740.77	1752.54	1.00676	0.00972292	0.938204	1
C14orf2	chromosome 14 open reading frame 2	protein_coding	chr14:104378625-104394606	3415	9.02813	9.11728	1092.06	1107.54	1.01418	0.0203119	0.99409	1
C14orf28	chromosome 14 open reading frame 28	protein_coding	chr14:45366498-45376460	3864	3.50106	2.33455	478.988	320.941	0.670041	-0.57768	0.119308	0.731699
C14orf37	chromosome 14 open reading frame 37	protein_coding	chr14:58466453-58764857	7565	4.38049	1.37218	1173.63	369.334	0.314693	-1.66798	0.000165145	0.0070291	Under
C14orf79	chromosome 14 open reading frame 79	protein_coding	chr14:105452112-105476819	5225	2.00209	1.91127	370.429	355.314	0.959196	-0.0601023	0.880442	1
C14orf93	chromosome 14 open reading frame 93	protein_coding	chr14:23456110-23479375	3250	1.48197	1.86847	170.61	215.935	1.26567	0.339897	0.492451	1
C15orf38	chromosome 15 open reading frame 38	protein_coding	chr15:90443159-90456188	3673	5.03492	6.19869	654.541	810.02	1.23754	0.307474	0.291449	1
C15orf39	chromosome 15 open reading frame 39	protein_coding	chr15:75487984-75504510	5812	3.70704	4.2136	762.186	871.29	1.14315	0.19301	0.620015	1
C15orf40	chromosome 15 open reading frame 40	protein_coding	chr15:83657193-83680393	4323	2.2162	2.27549	339.266	349.771	1.03097	0.043997	0.938077	1
C15orf41	chromosome 15 open reading frame 41	protein_coding	chr15:36871812-37102449	9009	2.21911	1.80849	708.809	579.643	0.81777	-0.290232	0.400356	1
C15orf48	chromosome 15 open reading frame 48	protein_coding	chr15:45722727-45740959	1405	0.329464	2.61132	16.3743	130.694	7.98163	2.99668	0.000201469	0.00805387	Over
C15orf52	chromosome 15 open reading frame 52	protein_coding	chr15:40623653-40633168	7510	13.9105	8.29706	3699.5	2214.94	0.598714	-0.740061	0.026186	0.306132
C15orf57	chromosome 15 open reading frame 57	protein_coding	chr15:40820882-40857256	8648	2.01212	1.80657	616.383	555.553	0.90131	-0.149904	0.587938	1
C15orf59	chromosome 15 open reading frame 59	protein_coding	chr15:74032141-74045088	2204	5.49459	3.88525	428.541	304.925	0.711543	-0.490976	0.350837	1
C15orf61	chromosome 15 open reading frame 61	protein_coding	chr15:67813406-67819628	1958	2.76675	2.96114	191.697	206.139	1.07534	0.104788	0.808442	1
C15orf65	chromosome 15 open reading frame 65	protein_coding	chr15:55700746-55710962	843	2.10332	2.06356	62.7737	61.8777	0.985726	-0.0207417	0.915991	1
C16orf13	chromosome 16 open reading frame 13	protein_coding	chr16:684429-686358	1820	7.80275	6.92673	502.665	448.459	0.892163	-0.16462	0.70113	1
C16orf45	chromosome 16 open reading frame 45	protein_coding	chr16:15528152-15718885	3688	15.048	7.24476	1964.76	949.995	0.483516	-1.04836	0.000399277	0.0141544	Under
C16orf52	chromosome 16 open reading frame 52	protein_coding	chr16:22018959-22098855	6122	4.74434	4.82351	1028.35	1049.95	1.021	0.0299834	0.930737	1
C16orf58	chromosome 16 open reading frame 58	protein_coding	chr16:31500792-31520630	3630	20.2761	21.8694	2607.89	2823.43	1.08265	0.114566	0.720754	1
C16orf59	chromosome 16 open reading frame 59	protein_coding	chr16:2510081-2514964	2854	0.165628	0.422559	16.7453	42.9013	2.562	1.35727	0.202968	0.94153
C16orf62	chromosome 16 open reading frame 62	protein_coding	chr16:19566562-19718115	9736	8.26711	8.28007	2850.56	2868.21	1.00619	0.00890423	0.983266	1
C16orf70	chromosome 16 open reading frame 70	protein_coding	chr16:67143861-67182442	5965	2.74731	2.82133	580.318	598.519	1.03136	0.0445539	0.932369	1
C16orf72	chromosome 16 open reading frame 72	protein_coding	chr16:9185505-9215497	5953	11.1839	11.0698	2357.12	2343.77	0.994336	-0.00819463	0.975454	1
C16orf74	chromosome 16 open reading frame 74	protein_coding	chr16:85723690-85784735	2181	1.10611	1.49077	85.4695	115.752	1.35431	0.437559	0.534062	1
C16orf80	chromosome 16 open reading frame 80	protein_coding	chr16:58147496-58163354	2371	9.08416	7.85883	762.402	662.488	0.868948	-0.202657	0.506547	1
C16orf86	chromosome 16 open reading frame 86	protein_coding	chr16:67700719-67702661	1789	0.842984	1.34964	53.4046	85.8178	1.60694	0.684313	0.346578	1
C16orf87	chromosome 16 open reading frame 87	protein_coding	chr16:46830519-46865323	7443	1.0656	1.05244	280.833	278.624	0.992134	-0.0113924	0.950062	1
C16orf91	chromosome 16 open reading frame 91	protein_coding	chr16:1469745-1479345	1560	3.74365	3.73557	206.792	207.192	1.00193	0.0027873	0.974041	1
C17orf103	chromosome 17 open reading frame 103	protein_coding	chr17:21142183-21156722	4930	21.1713	16.6606	3697.87	2918.73	0.789301	-0.341352	0.333894	1
C17orf107	chromosome 17 open reading frame 107	protein_coding	chr17:4802713-4806227	3408	0.679902	0.631602	81.964	76.5868	0.934396	-0.0978936	0.905769	1
C17orf51	chromosome 17 open reading frame 51	protein_coding	chr17:21428051-21477722	8760	1.49884	1.98225	464.722	617.891	1.32959	0.410985	0.221575	0.971123
C17orf53	chromosome 17 open reading frame 53	protein_coding	chr17:42219274-42239844	3005	0.424013	0.712619	45.1251	76.1875	1.68836	0.755624	0.353696	1
C17orf58	chromosome 17 open reading frame 58	protein_coding	chr17:65987217-65989765	1752	5.98857	4.3613	371.395	271.697	0.731557	-0.450957	0.279923	1
C17orf59	chromosome 17 open reading frame 59	protein_coding	chr17:8091652-8093564	1913	1.74512	1.61128	118.251	109.623	0.927035	-0.109304	0.789703	1
C17orf62	chromosome 17 open reading frame 62	protein_coding	chr17:80400465-80408705	7234	5.49946	5.23272	1407.97	1346.44	0.956294	-0.064474	0.889721	1
C17orf70	chromosome 17 open reading frame 70	protein_coding	chr17:79506911-79520987	5380	5.69105	6.6314	1083.58	1269.37	1.17146	0.228307	0.524885	1
C17orf75	chromosome 17 open reading frame 75	protein_coding	chr17:30651584-30677042	2821	3.07827	2.9166	307.636	292.685	0.951401	-0.0718741	0.806247	1
C17orf80	chromosome 17 open reading frame 80	protein_coding	chr17:71228372-71245091	4661	5.45773	5.29143	900.883	877.226	0.97374	-0.0383909	0.87477	1
C17orf85	chromosome 17 open reading frame 85	protein_coding	chr17:3714460-3749545	5717	7.20474	7.4056	1458.61	1506.24	1.03266	0.0463615	0.842527	1
C17orf89	chromosome 17 open reading frame 89	protein_coding	chr17:79213039-79215081	1376	4.24048	2.48331	206.589	121.534	0.588288	-0.765405	0.120336	0.733731
C17orf96	chromosome 17 open reading frame 96	protein_coding	chr17:36827961-36831187	3227	0.797689	1.634	91.1445	187.653	2.05886	1.04184	0.0432168	0.411577
C17orf97	chromosome 17 open reading frame 97	protein_coding	chr17:260118-273510	2505	0.85164	1.24465	75.629	110.838	1.46555	0.551446	0.448504	1
C18orf21	chromosome 18 open reading frame 21	protein_coding	chr18:33552046-33559241	2150	4.33417	4.40557	330.211	336.944	1.02039	0.0291216	0.984764	1
C18orf25	chromosome 18 open reading frame 25	protein_coding	chr18:43753519-43846949	5614	5.50332	4.13267	1094.06	825.297	0.754344	-0.406706	0.182286	0.904347
C18orf54	chromosome 18 open reading frame 54	protein_coding	chr18:51884287-51911588	5958	1.39014	1.49638	293.345	317.165	1.0812	0.112632	0.808318	1
C18orf8	chromosome 18 open reading frame 8	protein_coding	chr18:21083473-21111746	3026	7.15889	6.49557	767.164	699.154	0.911348	-0.133925	0.623668	1
C19orf10	chromosome 19 open reading frame 10	protein_coding	chr19:4641386-4670382	1678	48.2654	45.8584	2868.43	2737.22	0.954258	-0.0675487	0.741062	1
C19orf12	chromosome 19 open reading frame 12	protein_coding	chr19:30191721-30206364	3223	10.7896	9.77921	1230.85	1121.18	0.910905	-0.134628	0.654796	1
C19orf24	chromosome 19 open reading frame 24	protein_coding	chr19:1275026-1279248	2678	3.98053	3.55855	377.526	339.068	0.898132	-0.155001	0.656537	1
C19orf25	chromosome 19 open reading frame 25	protein_coding	chr19:1461142-1479555	5111	2.71593	3.48033	491.502	632.595	1.28706	0.364085	0.302629	1
C19orf40	chromosome 19 open reading frame 40	protein_coding	chr19:33463115-33469128	2370	1.18433	1.23285	99.4209	103.914	1.04519	0.0637642	0.915519	1
C19orf43	chromosome 19 open reading frame 43	protein_coding	chr19:12841454-12845589	1402	23.9546	26.7067	1188.91	1331.8	1.12018	0.163731	0.598734	1
C19orf44	chromosome 19 open reading frame 44	protein_coding	chr19:16607122-16632163	4421	1.85308	1.55976	290.217	245.325	0.845316	-0.242437	0.56569	1
C19orf47	chromosome 19 open reading frame 47	protein_coding	chr19:40825443-40854434	4875	1.3339	1.60909	230.224	278.942	1.21161	0.276924	0.50196	1
C19orf48	chromosome 19 open reading frame 48	protein_coding	chr19:51300961-51308186	3256	2.93015	5.87243	337.818	680.32	2.01387	1.00997	0.00443813	0.0875543
C19orf52	chromosome 19 open reading frame 52	protein_coding	chr19:11039409-11044211	1863	3.83775	3.62451	253.058	240.14	0.948951	-0.0755948	0.877844	1
C19orf53	chromosome 19 open reading frame 53	protein_coding	chr19:13884982-13889276	1174	35.3717	31.6153	1470.92	1320.12	0.897476	-0.156054	0.525117	1
C19orf54	chromosome 19 open reading frame 54	protein_coding	chr19:41246761-41257458	3375	3.65439	4.05693	436.727	487.085	1.11531	0.157442	0.719903	1
C19orf55	chromosome 19 open reading frame 55	protein_coding	chr19:36249044-36261930	6328	1.57838	1.331	353.621	299.574	0.84716	-0.239294	0.573975	1
C19orf60	chromosome 19 open reading frame 60	protein_coding	chr19:18699495-18703146	3370	1.05859	1.29754	126.34	155.519	1.23096	0.299778	0.576707	1
C19orf66	chromosome 19 open reading frame 66	protein_coding	chr19:10196798-10203928	4341	7.42226	7.71141	1140.4	1190.61	1.04403	0.0621674	0.799988	1
C19orf68	chromosome 19 open reading frame 68	protein_coding	chr19:48673949-48700877	2440	1.10649	1.22635	95.5765	106.46	1.11388	0.155588	0.80733	1
C19orf70	chromosome 19 open reading frame 70	protein_coding	chr19:5678432-5680907	1854	6.90767	7.7237	453.553	509.362	1.12305	0.167423	0.697865	1
C19orf82	chromosome 19 open reading frame 82	protein_coding	chr19:9731967-9756572	4659	1.11363	1.13007	183.691	187.193	1.01906	0.0272421	0.956732	1
C1D	C1D nuclear receptor corepressor	protein_coding	chr2:68268262-68338080	3581	1.28014	1.22004	162.294	155.467	0.957935	-0.0620005	0.895661	1
C1GALT1	core 1 synthase, glycoprotein-N-acetylgalactosamine 3-beta-galactosyltransferase, 1	protein_coding	chr7:7196565-7288282	7805	7.88506	8.08974	2177.57	2247.73	1.03222	0.0457506	0.839946	1
C1GALT1C1	C1GALT1-specific chaperone 1	protein_coding	chrX:119759648-119764005	1785	31.9674	18.4583	2020.47	1170.95	0.579544	-0.787011	0.0168821	0.226795
C1orf109	chromosome 1 open reading frame 109	protein_coding	chr1:38147242-38157914	4423	4.56752	3.71796	715.612	584.874	0.817306	-0.291051	0.337232	1
C1orf112	chromosome 1 open reading frame 112	protein_coding	chr1:169631245-169823221	6354	0.550473	0.716785	123.854	162.018	1.30813	0.387508	0.462476	1
C1orf115	chromosome 1 open reading frame 115	protein_coding	chr1:220863187-220872499	3413	0.45061	3.96676	54.2589	480.775	8.86076	3.14743	0.0762822	0.576201
C1orf122	chromosome 1 open reading frame 122	protein_coding	chr1:38272651-38275126	2231	7.65226	9.24532	604.591	733.783	1.21369	0.279394	0.473578	1
C1orf123	chromosome 1 open reading frame 123	protein_coding	chr1:53679771-53686289	4487	7.47362	7.81794	1187.42	1247.66	1.05073	0.0713864	0.823835	1
C1orf131	chromosome 1 open reading frame 131	protein_coding	chr1:231359509-231376933	5413	1.69195	1.67824	324.318	323.167	0.99645	-0.00513019	0.997476	1
C1orf134	chromosome 1 open reading frame 134	protein_coding	chr1:16555368-16556038	252	3.71447	2.47417	33.1621	22.1619	0.668289	-0.581457	0.585689	1
C1orf159	chromosome 1 open reading frame 159	protein_coding	chr1:1017198-1051741	6322	0.703595	0.919577	157.426	206.699	1.31299	0.392854	0.402391	1
C1orf174	chromosome 1 open reading frame 174	protein_coding	chr1:3805689-3816857	4388	4.29947	4.16139	668.292	649.297	0.971577	-0.0415994	0.884364	1
C1orf198	chromosome 1 open reading frame 198	protein_coding	chr1:230972865-231005335	5161	135.034	49.5973	24686.1	9098.86	0.368583	-1.43994	0.000493088	0.0162534	Under
C1orf204	chromosome 1 open reading frame 204	protein_coding	chr1:159804264-159825137	2501	1.57159	1.10585	139.234	98.3213	0.70616	-0.501934	0.335475	1
C1orf21	chromosome 1 open reading frame 21	protein_coding	chr1:184356192-184598154	10971	2.59515	3.28413	1008.25	1281.89	1.27141	0.346428	0.28271	1
C1orf213	chromosome 1 open reading frame 213	protein_coding	chr1:23695490-23698332	2655	1.27982	0.724625	120.542	68.3984	0.567426	-0.817496	0.173367	0.887209
C1orf216	chromosome 1 open reading frame 216	protein_coding	chr1:36179476-36185073	3629	10.0766	9.39365	1294.89	1211.96	0.935959	-0.0954835	0.719504	1
C1orf233	chromosome 1 open reading frame 233	protein_coding	chr1:1533392-1535476	2085	4.97988	3.33445	367.359	247.414	0.673495	-0.570261	0.190713	0.919299
C1orf27	chromosome 1 open reading frame 27	protein_coding	chr1:186344890-186390510	4153	7.99172	7.39817	1175.58	1092.53	0.929353	-0.105702	0.689972	1
C1orf35	chromosome 1 open reading frame 35	protein_coding	chr1:228288427-228293112	4308	1.1374	0.954965	173.504	146.314	0.843289	-0.245902	0.593864	1
C1orf43	chromosome 1 open reading frame 43	protein_coding	chr1:154179182-154193104	2582	52.1688	56.031	4771.4	5145.94	1.0785	0.109022	0.754666	1
C1orf50	chromosome 1 open reading frame 50	protein_coding	chr1:43232940-43263968	2786	1.98828	1.86362	196.105	184.644	0.941556	-0.0868819	0.855043	1
C1orf51	chromosome 1 open reading frame 51	protein_coding	chr1:150254953-150259505	2696	2.48799	0.91577	237.143	87.9304	0.370791	-1.43132	0.0497209	0.446572
C1orf52	chromosome 1 open reading frame 52	protein_coding	chr1:85715639-85725355	3417	9.24027	7.36529	1117.53	895.299	0.801141	-0.319872	0.304482	1
C1orf53	chromosome 1 open reading frame 53	protein_coding	chr1:197871777-197876497	611	1.60868	0.691891	34.8197	15.0044	0.430915	-1.21452	0.280272	1
C1orf54	chromosome 1 open reading frame 54	protein_coding	chr1:150240600-150253327	1351	1.77202	2.04409	84.8748	98.2095	1.15711	0.210525	0.786505	1
C1orf56	chromosome 1 open reading frame 56	protein_coding	chr1:151020216-151024462	2331	1.26217	1.39071	104.17	115.3	1.10685	0.146459	0.837323	1
C1orf63	chromosome 1 open reading frame 63	protein_coding	chr1:25568728-25664704	6804	13.7277	8.70882	3310.28	2107.36	0.63661	-0.651517	0.0182993	0.239237
C1orf74	chromosome 1 open reading frame 74	protein_coding	chr1:209955661-209957904	1576	1.3011	1.28738	72.6844	72.1762	0.993007	-0.0101242	0.977978	1
C1orf85	chromosome 1 open reading frame 85	protein_coding	chr1:156259880-156265463	3224	23.2116	20.9084	2651.34	2398.99	0.904824	-0.144291	0.553358	1
C1orf86	chromosome 1 open reading frame 86	protein_coding	chr1:2115903-2144159	10712	1.66831	1.70937	632.835	651.384	1.02931	0.0416785	0.880606	1
C1orf95	chromosome 1 open reading frame 95	protein_coding	chr1:226736501-226796915	7791	0.00956872	0.570904	2.63766	157.475	59.7026	5.89972	1.3192e-10	2.25326e-08
C1QBP	complement component 1, q subcomponent binding protein	protein_coding	chr17:5336097-5352150	2335	12.8368	15.6508	1061.44	1299.81	1.22458	0.292284	0.343638	1
C1QTNF1	C1q and tumor necrosis factor related protein 1	protein_coding	chr17:77018896-77045870	4854	3.71671	15.3024	637.39	2641.26	4.14386	2.05098	0.00642173	0.114598
C1QTNF3	C1q and tumor necrosis factor related protein 3	protein_coding	chr5:34019553-34043937	3576	0.652793	0.091476	82.8552	11.6424	0.140515	-2.83121	0.00300699	0.06655
C1QTNF6	C1q and tumor necrosis factor related protein 6	protein_coding	chr22:37576207-37595425	7143	2.40089	4.42959	606.989	1125.8	1.85472	0.891203	0.00551082	0.101653
C1R	complement component 1, r subcomponent	protein_coding	chr12:7187513-7245203	4696	99.3907	124.711	16515.2	20817.7	1.26051	0.334012	0.441748	1
C1RL	complement component 1, r subcomponent-like	protein_coding	chr12:7242183-7261869	5014	14.0355	15.9639	2491.8	2844.79	1.14166	0.191138	0.549189	1
C1RL-AS1	C1RL antisense RNA 1	antisense	chr12:7260648-7275097	6094	1.56403	1.62455	337.555	351.827	1.04228	0.0597435	0.863382	1
C1S	complement component 1, s subcomponent	protein_coding	chr12:7096351-7178336	6389	146.852	159.455	33199.5	36243.7	1.09169	0.126569	0.709713	1
C20orf112	chromosome 20 open reading frame 112	protein_coding	chr20:31030862-31172876	9448	1.57263	1.68243	526.358	565.546	1.07445	0.103601	0.841599	1
C20ORF135		protein_coding	chr20:62492879-62493217	339	0.887273	1.16455	10.6623	14.0482	1.31757	0.397874	0.863342	1
C20orf194	chromosome 20 open reading frame 194	protein_coding	chr20:3229951-3388272	8864	7.66728	7.03259	2407	2216.69	0.920935	-0.118828	0.698675	1
C20orf27	chromosome 20 open reading frame 27	protein_coding	chr20:3734155-3749034	2415	5.38211	5.91618	460.675	508.29	1.10336	0.141903	0.77404	1
C20orf96	chromosome 20 open reading frame 96	protein_coding	chr20:251504-271390	1921	2.45767	2.68646	167.215	183.585	1.0979	0.13474	0.826266	1
C21orf119	chromosome 21 open reading frame 119	protein_coding	chr21:33765439-33766254	816	2.89664	2.12145	83.718	61.5896	0.735679	-0.442852	0.477252	1
C21orf2	chromosome 21 open reading frame 2	protein_coding	chr21:45748827-45759285	6063	0.966862	1.00978	207.689	217.671	1.04806	0.0677221	0.930817	1
C21orf33	chromosome 21 open reading frame 33	protein_coding	chr21:45553487-45565605	3108	12.4757	13.6794	1372.98	1512.31	1.10148	0.139448	0.653726	1
C21orf58	chromosome 21 open reading frame 58	protein_coding	chr21:47720095-47743789	5315	0.612474	0.779239	115.277	147.292	1.27772	0.35357	0.535521	1
C21orf59	chromosome 21 open reading frame 59	protein_coding	chr21:33964389-33985176	3353	0.780984	0.573194	92.737	68.3529	0.737062	-0.440142	0.49853	1
C21orf67	chromosome 21 open reading frame 67	protein_coding	chr21:46352729-46359828	2656	1.17721	1.03368	110.738	97.6468	0.88178	-0.181509	0.738996	1
C21orf90	chromosome 21 open reading frame 90	protein_coding	chr21:45937099-45945835	3026	0.0091968	0.876588	0.98986	94.3544	95.321	6.57472	0.0103025	0.163843
C21orf91	chromosome 21 open reading frame 91	protein_coding	chr21:19161284-19191703	6235	2.27203	7.48511	501.195	1662.93	3.31794	1.73029	0.000431574	0.0149536	Over
C22orf29	chromosome 22 open reading frame 29	protein_coding	chr22:19833661-19842419	6803	7.23377	4.82485	1742.25	1167.32	0.670006	-0.577754	0.0561929	0.479279
C22orf39	chromosome 22 open reading frame 39	protein_coding	chr22:19338891-19435755	6943	1.75736	1.88045	432.22	464.06	1.07367	0.102544	0.813518	1
C22orf46	chromosome 22 open reading frame 46	protein_coding	chr22:42084943-42094140	5341	2.78786	3.6623	527.535	695.649	1.31868	0.399092	0.243211	1
C2CD2	C2 calcium-dependent domain containing 2	protein_coding	chr21:43305221-43373999	8602	4.48457	4.06237	1366.23	1242.97	0.909781	-0.136408	0.690439	1
C2CD2L	C2CD2-like	protein_coding	chr11:118972908-118989252	9214	1.23959	1.06113	404.436	347.691	0.859693	-0.218106	0.511249	1
C2CD3	C2 calcium-dependent domain containing 3	protein_coding	chr11:73723763-73882255	12567	2.75794	2.59421	1227.13	1158.73	0.944265	-0.0827364	0.914347	1
C2CD5	C2 calcium-dependent domain containing 5	protein_coding	chr12:22601517-22697480	6770	5.92381	6.20608	1419.52	1494.72	1.05298	0.0744732	0.733479	1
C2orf27A	chromosome 2 open reading frame 27A	protein_coding	chr2:132479948-132524973	2354	1.43994	2.8573	119.852	239.025	1.99433	0.995902	0.0540444	0.468242
C2orf42	chromosome 2 open reading frame 42	protein_coding	chr2:70377012-70475747	3630	2.49181	2.48949	320.305	321.356	1.00328	0.00472763	1	1
C2orf43	chromosome 2 open reading frame 43	protein_coding	chr2:20883788-21022882	4277	5.08756	5.63155	770.461	856.381	1.11152	0.15253	0.675179	1
C2orf44	chromosome 2 open reading frame 44	protein_coding	chr2:24252210-24272445	3847	3.83301	2.98001	522.417	407.522	0.780072	-0.358321	0.31517	1
C2orf47	chromosome 2 open reading frame 47	protein_coding	chr2:200820040-200873263	1624	4.57433	3.99693	263.182	230.904	0.877354	-0.188769	0.622833	1
C2orf48	chromosome 2 open reading frame 48	protein_coding	chr2:10281509-10351851	1897	2.3046	2.60744	154.805	176	1.13691	0.185122	0.690283	1
C2orf49	chromosome 2 open reading frame 49	protein_coding	chr2:105953816-105965668	4768	7.17438	6.56295	1211.51	1112.86	0.918577	-0.122528	0.668246	1
C2orf68	chromosome 2 open reading frame 68	protein_coding	chr2:85833777-85839189	4413	3.37136	3.4872	526.679	547.239	1.03904	0.0552491	0.848548	1
C2orf69	chromosome 2 open reading frame 69	protein_coding	chr2:200775979-200820658	4296	6.33452	5.70624	963.59	871.941	0.904887	-0.14419	0.622712	1
C2orf72	chromosome 2 open reading frame 72	protein_coding	chr2:231902205-231914434	3851	0.319719	0.238346	43.4457	32.686	0.752342	-0.41054	0.655673	1
C2orf76	chromosome 2 open reading frame 76	protein_coding	chr2:120059801-120124404	1548	3.85046	3.22656	211.032	177.623	0.841684	-0.248649	0.614184	1
C2orf81	chromosome 2 open reading frame 81	protein_coding	chr2:74641304-74648718	2994	0.662663	0.632575	70.2229	67.3481	0.959062	-0.0603039	0.950866	1
C2orf88	chromosome 2 open reading frame 88	protein_coding	chr2:190744335-191068210	5997	0.193055	1.71848	40.9879	365.7	8.92214	3.15739	2.54864e-08	2.77022e-06	Over
C3	complement component 3	protein_coding	chr19:6677715-6730573	8328	4.22033	98.0396	1248.13	28998.2	23.2333	4.53812	0.00504041	0.0957968
C3orf14	chromosome 3 open reading frame 14	protein_coding	chr3:62304648-62321888	4430	1.215	1.98522	190.53	312.89	1.64221	0.715635	0.0970632	0.655729
C3orf17	chromosome 3 open reading frame 17	protein_coding	chr3:112721287-112738708	6494	6.59701	6.65952	1516.33	1538.29	1.01448	0.0207438	0.939843	1
C3orf18	chromosome 3 open reading frame 18	protein_coding	chr3:50595462-50608458	3242	8.09481	5.30565	929.445	611.614	0.658042	-0.603748	0.0624077	0.511774
C3orf33	chromosome 3 open reading frame 33	protein_coding	chr3:155480401-155524140	2139	2.44562	1.63353	185.298	124.265	0.670624	-0.576424	0.259032	1
C3orf38	chromosome 3 open reading frame 38	protein_coding	chr3:88198893-88217879	3478	8.1826	7.27152	1007.43	899.51	0.892874	-0.163471	0.589118	1
C3orf55	chromosome 3 open reading frame 55	protein_coding	chr3:157261035-157395538	3180	1.38321	2.20235	155.859	249.105	1.59828	0.676519	0.186666	0.912004
C3orf58	chromosome 3 open reading frame 58	protein_coding	chr3:143690640-143767561	5487	4.07635	3.43899	790.67	671.573	0.849372	-0.235531	0.746632	1
C3orf62	chromosome 3 open reading frame 62	protein_coding	chr3:49306035-49315342	4813	0.942587	0.868661	160.613	148.589	0.925137	-0.112261	0.858335	1
C3orf65	chromosome 3 open reading frame 65	protein_coding	chr3:185430316-185447575	3415	1.33496	1.45267	162.132	176.381	1.08788	0.121523	1	1
C3orf70	chromosome 3 open reading frame 70	protein_coding	chr3:184795838-184870802	5901	0.313177	0.231225	65.1892	48.4754	0.74361	-0.427381	0.589915	1
C3orf72	chromosome 3 open reading frame 72	protein_coding	chr3:138666076-138672293	4567	3.44327	0.395632	556.658	64.0116	0.114993	-3.12039	0.0405061	0.393744
C4orf21	chromosome 4 open reading frame 21	protein_coding	chr4:113460492-113558151	9100	0.482588	0.66539	155.474	215.379	1.38531	0.470204	0.310881	1
C4orf27	chromosome 4 open reading frame 27	protein_coding	chr4:170650616-170679104	1436	7.94206	8.62652	403.764	440.594	1.09122	0.12594	0.735007	1
C4orf29	chromosome 4 open reading frame 29	protein_coding	chr4:128886461-128960866	6491	1.49285	1.35909	343.118	313.794	0.914538	-0.128885	0.764761	1
C4orf3	chromosome 4 open reading frame 3	protein_coding	chr4:120218207-120225600	2515	75.3207	63.6428	6701.67	5697	0.850086	-0.234319	0.603264	1
C4orf32	chromosome 4 open reading frame 32	protein_coding	chr4:113066553-113116412	8901	0.606979	1.33189	191.093	421.402	2.20522	1.14092	0.00535595	0.100309
C4orf33	chromosome 4 open reading frame 33	protein_coding	chr4:130014472-130037795	7015	0.854036	0.898095	212.173	224.008	1.05578	0.0783135	0.774588	1
C4orf36	chromosome 4 open reading frame 36	protein_coding	chr4:87797358-87857354	5270	1.06413	1.37389	198.379	257.572	1.29839	0.376719	0.42007	1
C4orf46	chromosome 4 open reading frame 46	protein_coding	chr4:159587831-159593407	3730	4.50693	6.01803	594.228	798.89	1.34442	0.42698	0.254387	1
C4orf47	chromosome 4 open reading frame 47	protein_coding	chr4:186347394-186370980	1375	0.679601	0.802254	33.018	39.2821	1.18972	0.250617	0.721192	1
C5	complement component 5	protein_coding	chr9:123714616-123812554	6530	0.714099	0.947188	165.211	219.775	1.33027	0.411717	0.366046	1
C5AR1	complement component 5a receptor 1	protein_coding	chr19:47793280-47825323	2951	0.326417	2.41218	34.129	252.081	7.38613	2.88482	9.1889e-05	0.00425537	Over
C5AR2	complement component 5a receptor 2	protein_coding	chr19:47835404-47846606	2826	0.084998	1.85484	8.5243	185.652	21.7791	4.44487	0.00405037	0.0817033
C5orf15	chromosome 5 open reading frame 15	protein_coding	chr5:133291201-133304478	2414	42.2347	37.8564	3608.84	3249.53	0.900438	-0.151301	0.596515	1
C5orf22	chromosome 5 open reading frame 22	protein_coding	chr5:31532373-31555165	4172	7.68135	7.40713	1135.1	1099.31	0.968468	-0.0462245	0.835953	1
C5orf24	chromosome 5 open reading frame 24	protein_coding	chr5:134181370-134195427	5741	12.4111	12.8667	2523.17	2626.85	1.04109	0.0580985	0.798663	1
C5orf28	chromosome 5 open reading frame 28	protein_coding	chr5:43444354-43483995	3401	7.18424	7.0489	865.199	852.649	0.985494	-0.0210805	0.920362	1
C5orf30	chromosome 5 open reading frame 30	protein_coding	chr5:102594403-102614361	3568	13.2526	6.06436	1673.37	769.121	0.459624	-1.12147	0.207789	0.9491
C5orf34	chromosome 5 open reading frame 34	protein_coding	chr5:43486803-43515247	3011	0.764251	0.932651	81.5029	99.8487	1.2251	0.292894	0.65556	1
C5orf38	chromosome 5 open reading frame 38	protein_coding	chr5:2752245-2755508	1922	1.39406	1.61295	94.9612	110.247	1.16097	0.215327	0.792147	1
C5orf42	chromosome 5 open reading frame 42	protein_coding	chr5:37106330-37249530	15146	3.51243	3.02806	1883.95	1631.47	0.865983	-0.20759	0.532966	1
C5orf45	chromosome 5 open reading frame 45	protein_coding	chr5:179261436-179289173	9193	1.71992	1.29912	559.818	424.785	0.758793	-0.398223	0.266123	1
C5orf46	chromosome 5 open reading frame 46	protein_coding	chr5:147260289-147286101	1232	3.90344	0.336567	169.851	14.7668	0.08694	-3.52384	4.2098e-06	0.000271408	Under
C5orf51	chromosome 5 open reading frame 51	protein_coding	chr5:41904290-41921738	5572	12.7558	13.0139	2517.05	2580.25	1.02511	0.0357729	0.918855	1
C5orf54	chromosome 5 open reading frame 54	protein_coding	chr5:159820155-159827104	2925	1.38162	1.39349	143.239	144.894	1.01156	0.0165808	0.981489	1
C5orf55	chromosome 5 open reading frame 55	protein_coding	chr5:441645-443258	1614	1.26489	1.37494	72.2833	78.9409	1.0921	0.12711	0.916842	1
C5orf56	chromosome 5 open reading frame 56	protein_coding	chr5:131746328-131811736	4475	0.612355	0.730695	96.962	116.201	1.19842	0.26113	0.627177	1
C6orf1	chromosome 6 open reading frame 1	protein_coding	chr6:34214157-34217247	2229	5.44767	6.01613	429.864	477.151	1.11001	0.150568	0.748009	1
C6orf106	chromosome 6 open reading frame 106	protein_coding	chr6:34555065-34664636	4551	20.2051	21.0097	3255.97	3400.69	1.04445	0.0627376	0.825742	1
C6orf120	chromosome 6 open reading frame 120	protein_coding	chr6:170102233-170106401	4169	15.9781	16.342	2358.41	2422.98	1.02738	0.038971	0.852633	1
C6orf132	chromosome 6 open reading frame 132	protein_coding	chr6:42068856-42110357	6852	3.53909	3.31213	858.77	807.048	0.939772	-0.0896178	0.874592	1
C6orf136	chromosome 6 open reading frame 136	protein_coding	chr6:30614816-30620987	2118	3.48005	2.71533	261.033	204.478	0.783343	-0.352284	0.374413	1
C6orf203	chromosome 6 open reading frame 203	protein_coding	chr6:107349407-107372546	2046	4.35994	4.6866	315.903	341.018	1.0795	0.110367	0.776297	1
C6orf211	chromosome 6 open reading frame 211	protein_coding	chr6:151773422-151791236	2790	12.5817	14.2016	1242.38	1409.54	1.13454	0.182113	0.499997	1
C6orf226	chromosome 6 open reading frame 226	protein_coding	chr6:42858005-42858554	550	2.19774	2.44085	42.8072	47.7778	1.11612	0.15849	0.951567	1
C6orf47	chromosome 6 open reading frame 47	protein_coding	chr6:31626075-31628549	2475	7.20426	8.72391	631.184	767.844	1.21651	0.282752	0.373746	1
C6orf48	chromosome 6 open reading frame 48	protein_coding	chr6:31802385-31807541	1795	98.4252	68.4248	6256	4369	0.698368	-0.51794	0.0892236	0.625516
C6orf57	chromosome 6 open reading frame 57	protein_coding	chr6:71276620-71299272	1440	4.05039	4.17695	206.679	213.854	1.03472	0.0492353	0.927844	1
C6orf62	chromosome 6 open reading frame 62	protein_coding	chr6:24705089-24721064	4134	45.871	52.4333	6715.01	7710.71	1.14828	0.199474	0.452727	1
C6orf89	chromosome 6 open reading frame 89	protein_coding	chr6:36839646-36896740	7340	30.1695	26.2594	7838.24	6855.56	0.87463	-0.193255	0.449072	1
C7	complement component 7	protein_coding	chr5:40909354-40983041	5223	0.00892946	0.531302	1.65878	98.5626	59.4185	5.89284	0.000199986	0.00801897
C7orf10		protein_coding	chr7:40174575-40900362	3590	7.13801	4.08984	908.302	522.085	0.574793	-0.798886	0.0315495	0.33904
C7orf13	chromosome 7 open reading frame 13	protein_coding	chr7:156431057-156433348	2292	0.760314	0.691229	61.8116	56.2938	0.910732	-0.134902	0.827965	1
C7orf26	chromosome 7 open reading frame 26	protein_coding	chr7:6629648-6648357	2728	4.71893	4.24518	455.779	411.981	0.903905	-0.145757	0.67598	1
C7orf31	chromosome 7 open reading frame 31	protein_coding	chr7:25174316-25219975	3837	0.908317	1.24546	123.496	169.956	1.37621	0.460696	0.359956	1
C7orf41		protein_coding	chr7:30174426-30202378	6532	6.14019	8.99492	1419.68	2088.55	1.47114	0.556936	0.0475114	0.434745
C7orf43	chromosome 7 open reading frame 43	protein_coding	chr7:99752043-99756338	3255	2.90169	2.44139	334.476	282.548	0.844748	-0.243407	0.514025	1
C7orf49	chromosome 7 open reading frame 49	protein_coding	chr7:134777115-134855547	5195	3.80061	4.97941	699.052	920.116	1.31623	0.396416	0.225451	0.98058
C7orf50	chromosome 7 open reading frame 50	protein_coding	chr7:1036622-1177896	4961	6.06639	5.83211	1066.45	1029.45	0.965301	-0.0509499	0.724931	1
C7orf55-LUC7L2	C7orf55-LUC7L2 readthrough	protein_coding	chr7:139025105-139108198	6249	3.1571	2.64268	698.615	587.302	0.840667	-0.250394	0.434904	1
C7orf60	chromosome 7 open reading frame 60	protein_coding	chr7:112459202-112579971	4138	14.5308	11.2979	2127.96	1663.57	0.781768	-0.355188	0.201689	0.938482
C7orf63	chromosome 7 open reading frame 63	protein_coding	chr7:89874488-89940377	9139	0.808686	1.50025	261.396	487.562	1.86523	0.89935	0.0323052	0.343474
C7orf69	chromosome 7 open reading frame 69	protein_coding	chr7:47834889-47859445	808	2.82538	0.709476	80.6617	20.3624	0.252442	-1.98598	0.0336392	0.352128
C7orf73	chromosome 7 open reading frame 73	protein_coding	chr7:135347244-135378166	3742	7.7443	11.6514	1025.39	1551.29	1.51287	0.597292	0.0471119	0.431788
C8orf31	chromosome 8 open reading frame 31	protein_coding	chr8:144120626-144141359	2929	1.11541	1.22151	115.651	127.182	1.09971	0.137119	0.758938	1
C8orf33	chromosome 8 open reading frame 33	protein_coding	chr8:146277764-146281416	3378	14.9208	13.7488	1785.73	1651.75	0.92497	-0.112521	0.59285	1
C8orf37	chromosome 8 open reading frame 37	protein_coding	chr8:96257147-96281429	3334	2.1443	0.864736	253.028	102.498	0.405084	-1.30371	0.00691878	0.121005
C8orf4	chromosome 8 open reading frame 4	protein_coding	chr8:40010989-40012821	1833	1.12494	3.33062	73.0444	217.185	2.97333	1.57208	0.0737762	0.566388
C8orf44	chromosome 8 open reading frame 44	protein_coding	chr8:67579850-67597799	2510	1.04068	0.844691	92.5368	75.3548	0.814323	-0.296328	0.610671	1
C8orf47	chromosome 8 open reading frame 47	protein_coding	chr8:99076539-99105838	1761	0.76937	0.254439	47.8818	15.8802	0.331653	-1.59225	0.370574	1
C8orf48	chromosome 8 open reading frame 48	protein_coding	chr8:13424352-13425796	1445	1.64716	1.70691	84.2701	87.7279	1.04103	0.0580157	0.931288	1
C8orf58	chromosome 8 open reading frame 58	protein_coding	chr8:22457114-22461663	3317	4.44128	2.73506	521.627	322.698	0.618637	-0.692836	0.0567125	0.482459
C8orf59	chromosome 8 open reading frame 59	protein_coding	chr8:86126311-86132650	2508	6.43014	5.74844	571.005	512.921	0.898278	-0.154766	0.625921	1
C8orf82	chromosome 8 open reading frame 82	protein_coding	chr8:145751117-145754516	3001	1.51318	1.57094	160.713	167.698	1.04346	0.0613814	0.842148	1
C9orf114	chromosome 9 open reading frame 114	protein_coding	chr9:131581930-131592100	4593	3.65709	3.54056	594.868	578.397	0.972311	-0.0405098	0.939537	1
C9orf142	chromosome 9 open reading frame 142	protein_coding	chr9:139886870-139888436	1367	5.20005	4.86128	251.638	236.346	0.939231	-0.0904487	0.853598	1
C9orf156	chromosome 9 open reading frame 156	protein_coding	chr9:100666771-100684852	3754	2.70015	2.16898	358.773	289.653	0.807342	-0.308747	0.402039	1
C9orf16	chromosome 9 open reading frame 16	protein_coding	chr9:130922539-130926207	1662	9.24197	8.46574	544.31	500.351	0.91924	-0.121487	0.656883	1
C9orf3	chromosome 9 open reading frame 3	protein_coding	chr9:97488983-97849441	11443	4.09593	3.12668	1659.3	1271.76	0.766445	-0.383746	0.213935	0.958843
C9orf37	chromosome 9 open reading frame 37	protein_coding	chr9:140509784-140513358	1841	4.00179	3.71066	261.094	242.985	0.93064	-0.103705	0.703231	1
C9orf40	chromosome 9 open reading frame 40	protein_coding	chr9:77561497-77567802	2327	1.90839	2.07848	157.264	172.099	1.09433	0.130053	0.786831	1
C9orf41	chromosome 9 open reading frame 41	protein_coding	chr9:77595936-77643339	4610	5.01335	5.30965	818.443	870.834	1.06401	0.0895149	0.782846	1
C9orf64	chromosome 9 open reading frame 64	protein_coding	chr9:86553226-86571901	2729	6.76362	6.8283	653.444	662.896	1.01446	0.020718	0.949987	1
C9orf69	chromosome 9 open reading frame 69	protein_coding	chr9:139006427-139010731	3418	12.771	12.3213	1545.31	1498.43	0.969664	-0.0444426	0.869655	1
C9orf72	chromosome 9 open reading frame 72	protein_coding	chr9:27546544-27573864	6061	0.909231	1.57659	195.238	339.851	1.7407	0.79967	0.0746781	0.570171
C9orf78	chromosome 9 open reading frame 78	protein_coding	chr9:132589569-132598142	5099	6.69396	6.05428	1208.78	1098.03	0.908372	-0.138645	0.597318	1
C9orf85	chromosome 9 open reading frame 85	protein_coding	chr9:74526426-74600970	4973	2.84922	2.47107	501.866	437.118	0.870985	-0.19928	0.558023	1
C9orf89	chromosome 9 open reading frame 89	protein_coding	chr9:95858500-95875565	3081	3.74689	5.40928	408.573	592.527	1.45024	0.536289	0.134992	0.784017
C9orf9	chromosome 9 open reading frame 9	protein_coding	chr9:135753414-135765588	2823	3.01139	2.34554	301.091	235.505	0.782172	-0.354442	0.356236	1
C9orf91	chromosome 9 open reading frame 91	protein_coding	chr9:117373486-117408702	4792	3.7998	4.42396	644.401	754.233	1.17044	0.227051	0.510025	1
CA11	carbonic anhydrase XI	protein_coding	chr19:49141199-49149569	2075	0.481037	0.515797	35.275	38.0955	1.07996	0.110973	0.914542	1
CA12	carbonic anhydrase XII	protein_coding	chr15:63613577-63674360	7313	7.76251	35.8718	2009.86	9336.84	4.64552	2.21584	0.000100851	0.00460553	Over
CA5B	carbonic anhydrase VB, mitochondrial	protein_coding	chrX:15706953-15805747	7735	1.47221	1.78164	403.356	490.364	1.21571	0.281798	0.463655	1
CAAP1	caspase activity and apoptosis inhibitor 1	protein_coding	chr9:26840683-26892802	3014	4.06037	3.47352	433.256	372.367	0.85946	-0.218497	0.586753	1
CAB39	calcium binding protein 39	protein_coding	chr2:231577560-231685790	5360	16.5448	16.4871	3139.62	3142.27	1.00085	0.00121952	0.980589	1
CAB39L	calcium binding protein 39-like	protein_coding	chr13:49882786-50018262	5082	3.12263	2.48174	562.047	448.485	0.797949	-0.325632	0.371738	1
CABIN1	calcineurin binding protein 1	protein_coding	chr22:24407642-24574596	9388	6.91465	6.90224	2297.4	2305.3	1.00344	0.00495667	0.867971	1
CABLES1	Cdk5 and Abl enzyme substrate 1	protein_coding	chr18:20714528-20840431	6654	4.67516	5.12476	1103.03	1214.7	1.10124	0.139131	0.933991	1
CABLES2	Cdk5 and Abl enzyme substrate 2	protein_coding	chr20:60963688-60982341	3785	1.82036	2.05101	243.868	276.223	1.13267	0.179732	0.642418	1
CABP1	calcium binding protein 1	protein_coding	chr12:121078355-121105127	5858	0.75995	0.138574	156.951	28.8961	0.184109	-2.44136	0.0712324	0.554553
CABYR	calcium binding tyrosine-(Y)-phosphorylation regulated	protein_coding	chr18:21718942-21741567	3195	2.40956	1.12965	272.745	128.242	0.47019	-1.08868	0.0309388	0.336843
CACFD1	calcium channel flower domain containing 1	protein_coding	chr9:136325089-136335970	3518	3.10309	2.46576	386.434	308.675	0.798778	-0.324134	0.366392	1
CACHD1	cache domain containing 1	protein_coding	chr1:64936428-65158741	6392	3.41612	4.53798	772.449	1031.71	1.33563	0.417521	0.260557	1
CACNA1A	calcium channel, voltage-dependent, P/Q type, alpha 1A subunit	protein_coding	chr19:13317256-13734804	10904	1.40534	0.269843	542.694	104.678	0.192885	-2.37419	1.80987e-05	0.000991809	Under
CACNA1C	calcium channel, voltage-dependent, L type, alpha 1C subunit	protein_coding	chr12:2079952-2802108	14095	3.10586	3.3935	1549.03	1701.14	1.09819	0.135133	0.616374	1
CACNA1G	calcium channel, voltage-dependent, T type, alpha 1G subunit	protein_coding	chr17:48638429-48704835	9709	0.0937306	0.485918	32.2239	167.81	5.20763	2.38063	0.000390425	0.0139534
CACNA1H	calcium channel, voltage-dependent, T type, alpha 1H subunit	protein_coding	chr16:1203241-1271771	8484	0.0194508	0.068714	5.82622	20.7724	3.56532	1.83403	0.204686	0.945235
CACNA2D1	calcium channel, voltage-dependent, alpha 2/delta subunit 1	protein_coding	chr7:81575760-82073114	9010	5.58416	7.921	1781.83	2537.75	1.42424	0.510193	0.0688924	0.545499
CACNB1	calcium channel, voltage-dependent, beta 1 subunit	protein_coding	chr17:37329709-37353956	7094	1.99789	1.80923	501.798	456.399	0.909526	-0.136813	0.740773	1
CACNB2	calcium channel, voltage-dependent, beta 2 subunit	protein_coding	chr10:18429606-18830798	6537	0.46283	0.430227	107.308	100.064	0.932493	-0.100836	0.86999	1
CACNB3	calcium channel, voltage-dependent, beta 3 subunit	protein_coding	chr12:49207577-49222724	7153	3.48622	3.04595	883.126	775.097	0.877674	-0.188243	0.617747	1
CACNB4	calcium channel, voltage-dependent, beta 4 subunit	protein_coding	chr2:152689290-152955593	13610	0.149992	0.140395	72.0451	68.0929	0.945142	-0.0813966	0.97015	1
CACNG7	calcium channel, voltage-dependent, gamma subunit 7	protein_coding	chr19:54412589-54447195	2800	0.076934	1.00577	7.66173	100.305	13.0917	3.71059	0.0192571	0.246611
CACTIN	cactin, spliceosome C complex subunit	protein_coding	chr19:3610639-3626813	5952	2.59442	2.56948	546.774	544.035	0.994991	-0.00724508	0.977563	1
CACUL1	CDK2-associated, cullin domain 1	protein_coding	chr10:120433679-120514761	7828	8.07269	7.88755	2238.1	2195.67	0.981042	-0.0276133	0.874666	1
CACYBP	calcyclin binding protein	protein_coding	chr1:174968300-174980851	4510	3.4697	3.05113	554.302	489.647	0.883359	-0.178929	0.587247	1
CAD	carbamoyl-phosphate synthetase 2, aspartate transcarbamylase, and dihydroorotase	protein_coding	chr2:27440258-27466811	8422	6.60405	6.95298	1970.16	2083.04	1.05729	0.0803763	0.761639	1
CADM1	cell adhesion molecule 1	protein_coding	chr11:115039938-115375675	11015	2.68997	0.0172044	1048.08	6.74779	0.00643825	-7.27911	3.29502e-51	8.66721e-48	Under
CADM3	cell adhesion molecule 3	protein_coding	chr1:159141399-159173103	3896	11.0285	37.3902	1514.75	5158.94	3.40581	1.768	0.442977	1
CADM4	cell adhesion molecule 4	protein_coding	chr19:44126520-44143991	2246	0.726987	0.648086	57.7658	51.8335	0.897306	-0.156329	0.836045	1
CADPS2	Ca++-dependent secretion activator 2	protein_coding	chr7:121958481-122526813	6364	0.222823	1.04735	50.0476	237.173	4.73894	2.24457	0.00993273	0.160092
CALB2	calbindin 2	protein_coding	chr16:71392616-71424341	1703	1.35644	1.86008	81.718	112.785	1.38017	0.464851	0.764219	1
CALCOCO1	calcium binding and coiled-coil domain 1	protein_coding	chr12:54104903-54121529	6296	36.4703	27.3089	8126.51	6114.76	0.752447	-0.410338	0.135664	0.786015
CALCOCO2	calcium binding and coiled-coil domain 2	protein_coding	chr17:46908350-46943884	8333	13.592	17.9051	4009.8	5302.13	1.32229	0.403042	0.20166	0.938482
CALCRL	calcitonin receptor-like	protein_coding	chr2:188207856-188313187	6144	0.217255	0.511499	47.2956	111.579	2.35919	1.23829	0.0901534	0.627685
CALD1	caldesmon 1	protein_coding	chr7:134429003-134655479	9930	333.096	142.965	117129	50475.4	0.430937	-1.21445	0.000414349	0.0145709	Under
CALHM2	calcium homeostasis modulator 2	protein_coding	chr10:105206543-105212660	3620	10.6222	11.6497	1361.27	1500.18	1.10205	0.140184	0.573207	1
CALM1	calmodulin 1 (phosphorylase kinase, delta)	protein_coding	chr14:90862846-90874605	7705	32.7812	30.8902	8946.17	8466.12	0.946339	-0.0795704	0.741703	1
CALM2	calmodulin 2 (phosphorylase kinase, delta)	protein_coding	chr2:47387221-47403740	6466	71.1458	57.3574	16286.5	13193.1	0.810065	-0.303891	0.235355	0.995038
CALM3	calmodulin 3 (phosphorylase kinase, delta)	protein_coding	chr19:47104331-47114050	3667	70.5446	68.5253	9166.71	8940.1	0.975279	-0.0361129	0.80944	1
CALML6	calmodulin-like 6	protein_coding	chr1:1846266-1848735	2321	0.736834	0.608309	60.4677	50.1624	0.829573	-0.269559	0.816417	1
CALR	calreticulin	protein_coding	chr19:13049392-13055303	2714	365.988	396.478	35185.4	38274.1	1.08778	0.12139	0.692959	1
CALU	calumenin	protein_coding	chr7:128379346-128411861	4537	430.817	489.242	69209.7	78942.2	1.14062	0.189822	0.466201	1
CAMK1	calcium/calmodulin-dependent protein kinase I	protein_coding	chr3:9799026-9811676	2720	4.62075	4.07831	445.05	394.637	0.886726	-0.173439	0.641993	1
CAMK1D	calcium/calmodulin-dependent protein kinase ID	protein_coding	chr10:12391481-12877545	8746	0.78729	0.393459	243.168	122.615	0.50424	-0.987817	0.425852	1
CAMK1G	calcium/calmodulin-dependent protein kinase IG	protein_coding	chr1:209757062-209787283	2676	0.00519984	0.123215	0.49493	11.73	23.7003	4.56684	0.156771	0.839173
CAMK2D	calcium/calmodulin-dependent protein kinase II delta	protein_coding	chr4:114372188-114683083	7363	23.0143	17.2968	6001.53	4529.46	0.754718	-0.405991	0.148018	0.819064
CAMK2G	calcium/calmodulin-dependent protein kinase II gamma	protein_coding	chr10:75572259-75634343	6770	7.53292	5.2807	1807.02	1270.95	0.703338	-0.50771	0.0775536	0.581851
CAMK2N1	calcium/calmodulin-dependent protein kinase II inhibitor 1	protein_coding	chr1:20808884-20812713	2615	40.0829	25.2006	3710.2	2343.13	0.631536	-0.663063	0.0385151	0.382302
CAMKK1	calcium/calmodulin-dependent protein kinase kinase 1, alpha	protein_coding	chr17:3763609-3798185	7424	1.53646	0.969682	403.577	256.183	0.634782	-0.655667	0.0993248	0.663894
CAMKK2	calcium/calmodulin-dependent protein kinase kinase 2, beta	protein_coding	chr12:121675497-121736111	6928	10.1576	9.98009	2491.61	2458.81	0.986837	-0.0191162	0.964267	1
CAMLG	calcium modulating ligand	protein_coding	chr5:134074191-134087847	2218	18.0178	19.8049	1415.88	1562.69	1.10368	0.142326	0.74119	1
CAMSAP1	calmodulin regulated spectrin-associated protein 1	protein_coding	chr9:138700333-138799074	8642	3.07561	3.4751	941.293	1068.51	1.13515	0.182884	0.566771	1
CAMSAP2	calmodulin regulated spectrin-associated protein family, member 2	protein_coding	chr1:200708686-200829832	7777	14.3665	15.7149	3954.84	4347.87	1.09938	0.136689	0.622079	1
CAMTA1	calmodulin binding transcription activator 1	protein_coding	chr1:6845384-7829766	10033	1.22943	1.36996	436.773	488.968	1.1195	0.162859	0.697998	1
CAMTA2	calmodulin binding transcription activator 2	protein_coding	chr17:4871287-4890960	6012	12.2512	10.822	2607.06	2314.72	0.887869	-0.171582	0.53476	1
CAND1	cullin-associated and neddylation-dissociated 1	protein_coding	chr12:67663061-67713731	13655	14.2198	14.9308	6874.76	7251.95	1.05487	0.0770595	0.735339	1
CAND2	cullin-associated and neddylation-dissociated 2 (putative)	protein_coding	chr3:12837971-12913415	5478	0.627633	0.160553	121.936	31.3165	0.256827	-1.96113	0.0156658	0.215295
CANT1	calcium activated nucleotidase 1	protein_coding	chr17:76987799-77005949	4414	14.7633	13.9732	2307.51	2194.26	0.95092	-0.0726039	0.766409	1
CANX	calnexin	protein_coding	chr5:179105629-179157926	6235	165.597	191.308	36559.5	42434.1	1.16068	0.214976	0.439367	1
CAP1	CAP, adenylate cyclase-associated protein 1 (yeast)	protein_coding	chr1:40505905-40538321	3814	92.8271	77.2195	12542.3	10476.2	0.835271	-0.259683	0.26064	1
CAP2	CAP, adenylate cyclase-associated protein, 2 (yeast)	protein_coding	chr6:17393447-17558023	3637	14.9166	7.50188	1921.76	971.079	0.505308	-0.984765	0.0162266	0.220012
CAPG	capping protein (actin filament), gelsolin-like	protein_coding	chr2:85621871-85645555	2607	20.1221	18.1782	1861.16	1686.13	0.905956	-0.142487	0.566399	1
CAPN1	calpain 1, (mu/I) large subunit	protein_coding	chr11:64948037-64979477	7553	20.7557	19.1021	5554.16	5131.55	0.923911	-0.114175	0.61821	1
CAPN10	calpain 10	protein_coding	chr2:241526133-241557122	7474	1.71663	1.52853	454.309	406.294	0.894311	-0.161151	0.653331	1
CAPN15	calpain 15	protein_coding	chr16:577717-604636	7720	1.63408	2.42491	446.725	665.77	1.49034	0.575637	0.0848138	0.607555
CAPN2	calpain 2, (m/II) large subunit	protein_coding	chr1:223889295-223963720	8792	79.6921	54.5306	24816.2	17055.3	0.687266	-0.541061	0.0329545	0.347568
CAPN5	calpain 5	protein_coding	chr11:76777979-76837201	6166	6.93032	7.07325	1514.01	1551.89	1.02502	0.0356535	0.99228	1
CAPN6	calpain 6	protein_coding	chrX:110488331-110513751	3568	0.310332	0.0930581	39.0982	11.8194	0.302301	-1.72594	0.334858	1
CAPN7	calpain 7	protein_coding	chr3:15247659-15294425	5598	8.25826	8.93189	1636.82	1778.73	1.08669	0.119947	0.699357	1
CAPNS1	calpain, small subunit 1	protein_coding	chr19:36630477-36641255	3478	114.25	93.3478	14075.7	11547.9	0.82041	-0.285582	0.225462	0.98058
CAPRIN1	cell cycle associated protein 1	protein_coding	chr11:34073230-34122703	7689	44.7337	41.8359	12182	11441	0.939171	-0.0905404	0.703998	1
CAPRIN2	caprin family member 2	protein_coding	chr12:30862486-30907885	8360	5.39836	4.21515	1599.55	1254.02	0.783987	-0.351098	0.231896	0.99092
CAPS	calcyphosine	protein_coding	chr19:5911718-5915888	4097	1.3868	1.15494	201.17	168.268	0.836448	-0.257653	0.601608	1
CAPZA1	capping protein (actin filament) muscle Z-line, alpha 1	protein_coding	chr1:113161795-113214241	4130	37.5909	39.6861	5498.38	5829.12	1.06015	0.0842709	0.740771	1
CAPZA2	capping protein (actin filament) muscle Z-line, alpha 2	protein_coding	chr7:116451124-116562103	8386	15.2336	13.4728	4523.31	4017.89	0.888264	-0.17094	0.53662	1
CAPZB	capping protein (actin filament) muscle Z-line, beta	protein_coding	chr1:19665267-19812066	3476	85.2262	72.6959	10491.1	8988.46	0.856766	-0.223027	0.344097	1
CARD10	caspase recruitment domain family, member 10	protein_coding	chr22:37886400-37915549	5652	0.272579	0.372026	54.5463	74.8281	1.37183	0.456097	0.45612	1
CARD16	caspase recruitment domain family, member 16	protein_coding	chr11:104912053-104972158	1688	0.111757	0.570516	6.69868	34.2708	5.11605	2.35503	0.155635	0.837481
CARD6	caspase recruitment domain family, member 6	protein_coding	chr5:40841286-40860275	4397	2.51586	5.99625	391.405	937.97	2.39641	1.26088	0.000195458	0.00788548	Over
CARD8	caspase recruitment domain family, member 8	protein_coding	chr19:48684027-48759203	12894	1.34007	1.48529	612.097	681.075	1.11269	0.154054	0.643723	1
CARD9	caspase recruitment domain family, member 9	protein_coding	chr9:139256355-139268133	6699	0.190282	0.397091	45.0966	94.7809	2.10173	1.07158	0.139076	0.798051
CARF	calcium responsive transcription factor	protein_coding	chr2:203776937-203851786	8981	1.47908	1.27229	470.49	406.371	0.863719	-0.211365	0.539461	1
CARHSP1	calcium regulated heat stable protein 1, 24kDa	protein_coding	chr16:8946799-8962866	5545	9.1877	10.6502	1802.71	2100.94	1.16543	0.220864	0.397092	1
CARKD	carbohydrate kinase domain containing	protein_coding	chr13:111267881-111292340	3540	7.54801	6.89997	946.183	868.612	0.918017	-0.123407	0.715115	1
CARM1	coactivator-associated arginine methyltransferase 1	protein_coding	chr19:10982189-11033453	4162	18.0206	16.5715	2656.25	2453.58	0.9237	-0.114504	0.638972	1
CARS	cysteinyl-tRNA synthetase	protein_coding	chr11:3022152-3078843	10037	11.7483	12.9027	4173.67	4606.59	1.10373	0.142383	0.562639	1
CARS2	cysteinyl-tRNA synthetase 2, mitochondrial (putative)	protein_coding	chr13:111293759-111365950	10460	5.52581	5.97911	2046.58	2225.99	1.08766	0.121234	0.690376	1
CASC10	cancer susceptibility candidate 10	protein_coding	chr10:21781587-21786191	3801	1.07339	0.838979	144.716	113.351	0.783266	-0.352426	0.522329	1
CASC15	cancer susceptibility candidate 15 (non-protein coding)	lincRNA	chr6:21665003-22214734	11161	0.295181	0.723408	116.279	287.698	2.4742	1.30696	0.361395	1
CASC3	cancer susceptibility candidate 3	protein_coding	chr17:38296571-38328436	6380	13.9711	13.7743	3156.23	3125.71	0.99033	-0.0140191	0.954946	1
CASC4	cancer susceptibility candidate 4	protein_coding	chr15:44580927-44707956	6948	23.9837	22.5295	5901.42	5566.16	0.943189	-0.0843813	0.74436	1
CASC5	cancer susceptibility candidate 5	protein_coding	chr15:40886218-40956540	10250	0.455352	1.08845	165.212	396.953	2.40269	1.26465	0.119833	0.733024
CASC7	cancer susceptibility candidate 7 (non-protein coding)	lincRNA	chr8:141530255-141539600	9346	5.47593	5.39956	1811.68	1794.82	0.990689	-0.0134954	0.915764	1
CASD1	CAS1 domain containing 1	protein_coding	chr7:94138531-94186331	5271	3.34189	3.90639	623.305	732.069	1.1745	0.232041	0.425312	1
CASK	calcium/calmodulin-dependent serine protein kinase (MAGUK family)	protein_coding	chrX:41374187-41782716	10547	5.62751	4.18894	2098.79	1571.35	0.748692	-0.417555	0.231539	0.99092
CASKIN2	CASK interacting protein 2	protein_coding	chr17:73496342-73511664	5823	2.97857	2.86968	614.042	594.183	0.967659	-0.04743	0.953995	1
CASP1	caspase 1, apoptosis-related cysteine peptidase	protein_coding	chr11:104896170-104972158	3722	1.80301	2.18708	237.402	289.634	1.22001	0.286895	0.45281	1
CASP10	caspase 10, apoptosis-related cysteine peptidase	protein_coding	chr2:202047604-202094129	7598	0.558059	0.979157	150.067	264.38	1.76175	0.817009	0.164995	0.862553
CASP2	caspase 2, apoptosis-related cysteine peptidase	protein_coding	chr7:142985308-143004789	8020	2.75243	2.51828	781.686	718.448	0.9191	-0.121706	0.740907	1
CASP3	caspase 3, apoptosis-related cysteine peptidase	protein_coding	chr4:185548850-185570663	2899	13.9559	17.3991	1431.2	1794.16	1.2536	0.32608	0.201666	0.938482
CASP4	caspase 4, apoptosis-related cysteine peptidase	protein_coding	chr11:104813593-104840163	7256	5.70783	6.64017	1465.47	1714.39	1.16986	0.226336	0.412668	1
CASP6	caspase 6, apoptosis-related cysteine peptidase	protein_coding	chr4:110609785-110624739	1936	5.23288	4.42068	358.675	304.442	0.848797	-0.236508	0.548664	1
CASP7	caspase 7, apoptosis-related cysteine peptidase	protein_coding	chr10:115438942-115490662	3466	9.03509	9.65121	1108.26	1189.15	1.07299	0.10164	0.710766	1
CASP8	caspase 8, apoptosis-related cysteine peptidase	protein_coding	chr2:202098166-202152434	6808	2.26276	3.51735	545.524	851.425	1.56075	0.642236	0.0439152	0.414658
CASP9	caspase 9, apoptosis-related cysteine peptidase	protein_coding	chr1:15817327-15853029	5269	1.98826	1.53993	370.908	288.69	0.778333	-0.361541	0.366953	1
CASS4	Cas scaffolding protein family member 4	protein_coding	chr20:54987168-55034396	4025	1.37877	0.497135	196.054	71.0284	0.362289	-1.46479	0.234287	0.99474
CAST	calpastatin	protein_coding	chr5:95860971-96115299	12437	29.9069	28.7271	13168.5	12705.1	0.964803	-0.0516938	0.869739	1
CAT	catalase	protein_coding	chr11:34460472-34493609	3347	31.125	23.7857	3686.99	2828.83	0.767248	-0.382236	0.378312	1
CAV1	caveolin 1, caveolae protein, 22kDa	protein_coding	chr7:116164839-116201233	4077	323.34	205.55	46633.1	29787.2	0.638757	-0.646661	0.117446	0.726042
CAV2	caveolin 2	protein_coding	chr7:115927434-116148595	6640	23.0925	17.2191	5427.96	4063.76	0.748672	-0.417595	0.236298	0.995597
CBFA2T2	core-binding factor, runt domain, alpha subunit 2; translocated to, 2	protein_coding	chr20:32077881-32237842	9457	3.44502	3.37901	1153.72	1136.94	0.98545	-0.0211453	0.947275	1
CBFB	core-binding factor, beta subunit	protein_coding	chr16:67063019-67134961	4129	9.1735	10.7961	1340.53	1585.95	1.18307	0.242541	0.414727	1
CBL	Cbl proto-oncogene, E3 ubiquitin protein ligase	protein_coding	chr11:119076752-119178859	11465	4.61916	4.15641	1875.94	1694.81	0.903445	-0.146491	0.615324	1
CBLB	Cbl proto-oncogene B, E3 ubiquitin protein ligase	protein_coding	chr3:105374305-105588396	12148	9.24221	4.39187	3974.97	1898.9	0.477714	-1.06578	0.0187874	0.242558
CBLL1	Cbl proto-oncogene-like 1, E3 ubiquitin protein ligase	protein_coding	chr7:107384142-107402112	5481	5.94072	5.34334	1153.13	1041.85	0.903497	-0.146409	0.592996	1
CBLN3	cerebellin 3 precursor	protein_coding	chr14:24895738-24900160	2562	7.02505	8.10885	637.207	738.083	1.15831	0.21202	0.535834	1
CBR1	carbonyl reductase 1	protein_coding	chr21:37442239-37445464	2450	16.9641	14.7331	1472.06	1284.06	0.872284	-0.197131	0.424328	1
CBR3	carbonyl reductase 3	protein_coding	chr21:37507210-37518864	1169	4.24241	6.0556	175.569	251.639	1.43328	0.519316	0.257787	1
CBR4	carbonyl reductase 4	protein_coding	chr4:169784921-169931426	5110	2.80206	3.14495	507.203	571.548	1.12686	0.172313	0.635488	1
CBS	cystathionine-beta-synthase	protein_coding	chr21:44473301-44497053	6833	9.73427	9.52216	2354.53	2314.75	0.983105	-0.024583	0.92099	1
CBX1	chromobox homolog 1	protein_coding	chr17:46147414-46178883	3087	23.4826	18.172	2567.01	1996.3	0.777673	-0.362764	0.179791	0.897947
CBX2	chromobox homolog 2	protein_coding	chr17:77751931-77761782	5687	0.128488	0.263893	25.8705	53.3904	2.06375	1.04527	0.23176	0.99092
CBX3	chromobox homolog 3	protein_coding	chr7:26240782-26252976	4641	19.3698	24.2805	3183.68	4008.32	1.25902	0.3323	0.24678	1
CBX4	chromobox homolog 4	protein_coding	chr17:77806955-77813228	2880	3.28318	3.41177	334.806	349.567	1.04409	0.0622419	0.905165	1
CBX5	chromobox homolog 5	protein_coding	chr12:54624724-54673886	12508	7.10887	8.83556	3149.53	3931.16	1.24818	0.319821	0.231835	0.99092
CBX6	chromobox homolog 6	protein_coding	chr22:39257455-39268319	8030	11.7912	12.9006	3352.71	3682.77	1.09845	0.135466	0.617094	1
CBX7	chromobox homolog 7	protein_coding	chr22:39516172-39548679	7461	3.57539	2.16062	944.096	573.186	0.607127	-0.71993	0.0303587	0.332731
CBX8	chromobox homolog 8	protein_coding	chr17:77765931-77775482	4164	1.94015	1.52371	286.034	225.653	0.788904	-0.342079	0.432304	1
CBY1	chibby homolog 1 (Drosophila)	protein_coding	chr22:39052641-39069859	2348	8.1474	7.43713	677.4	620.927	0.916633	-0.125584	0.72254	1
CC2D1A	coiled-coil and C2 domain containing 1A	protein_coding	chr19:14017014-14041692	5039	5.6083	5.10942	1000.52	915.794	0.915315	-0.127659	0.727877	1
CC2D1B	coiled-coil and C2 domain containing 1B	protein_coding	chr1:52811395-52831865	7491	6.41936	6.194	1702.62	1650.83	0.969578	-0.044571	0.821657	1
CC2D2A	coiled-coil and C2 domain containing 2A	protein_coding	chr4:15471489-15603180	7570	1.75927	1.78216	471.354	479.452	1.01718	0.0245753	0.853914	1
CCAR1	cell division cycle and apoptosis regulator 1	protein_coding	chr10:70480769-70552134	6002	13.1611	13.2951	2798.12	2838.12	1.01429	0.0204765	0.98335	1
CCAR2	cell cycle and apoptosis regulator 2	protein_coding	chr8:22462145-22479027	6534	10.6161	10.4171	2456.62	2420.94	0.985475	-0.0211089	0.905353	1
CCBE1	collagen and calcium binding EGF domains 1	protein_coding	chr18:57098172-57364612	6577	12.1081	29.1637	2817	6816.29	2.4197	1.27483	0.0261525	0.306012
CCBL1	cysteine conjugate-beta lyase, cytoplasmic	protein_coding	chr9:131595221-131644773	3602	1.44663	1.07374	184.602	137.569	0.745221	-0.42426	0.365716	1
CCBL2	cysteine conjugate-beta lyase 2	protein_coding	chr1:89401456-89458636	2306	13.1761	12.4452	1075.94	1021.03	0.94896	-0.0755805	0.770954	1
CCDC101	coiled-coil domain containing 101	protein_coding	chr16:28565236-28603111	2124	1.3933	1.69036	104.704	127.731	1.21992	0.286787	0.60033	1
CCDC102A	coiled-coil domain containing 102A	protein_coding	chr16:57546090-57570511	2582	2.39009	2.66547	218.631	244.629	1.11891	0.162096	0.712101	1
CCDC102B	coiled-coil domain containing 102B	protein_coding	chr18:66382446-66722426	5844	0.417592	0.539576	86.2106	112.036	1.29956	0.378027	0.702853	1
CCDC104	coiled-coil domain containing 104	protein_coding	chr2:55746740-55773015	3502	9.38955	7.79454	1164.38	971.029	0.833947	-0.261972	0.382453	1
CCDC106	coiled-coil domain containing 106	protein_coding	chr19:56152428-56164527	2709	3.21525	3.16799	308.227	305.291	0.990473	-0.0138101	0.94546	1
CCDC107	coiled-coil domain containing 107	protein_coding	chr9:35658301-35661508	1445	9.67956	9.86439	495.027	506.712	1.0236	0.0336587	0.915731	1
CCDC109B	coiled-coil domain containing 109B	protein_coding	chr4:110481361-110609874	3558	3.44752	3.71606	434.248	470.682	1.0839	0.116233	0.766122	1
CCDC112	coiled-coil domain containing 112	protein_coding	chr5:114602885-114632528	3289	2.18071	2.35849	253.954	275.873	1.08631	0.119435	0.784255	1
CCDC113	coiled-coil domain containing 113	protein_coding	chr16:58265061-58317740	5927	1.45003	1.26599	304.69	266.987	0.87626	-0.190568	0.612594	1
CCDC115	coiled-coil domain containing 115	protein_coding	chr2:131095814-131099922	3782	6.15836	5.4846	824.749	737.738	0.8945	-0.160847	0.561525	1
CCDC117	coiled-coil domain containing 117	protein_coding	chr22:29168662-29185283	4320	7.84386	8.33311	1199.35	1280.66	1.0678	0.0946376	0.72788	1
CCDC12	coiled-coil domain containing 12	protein_coding	chr3:46963216-47023500	4754	2.35675	2.29173	396.555	387.397	0.976905	-0.0337095	0.942638	1
CCDC120	coiled-coil domain containing 120	protein_coding	chrX:48911101-48927509	5439	0.741251	0.620432	142.66	120.005	0.841197	-0.249484	0.722416	1
CCDC121	coiled-coil domain containing 121	protein_coding	chr2:27848506-27851879	2844	0.667757	0.490692	67.23	49.5924	0.737653	-0.438986	0.572573	1
CCDC122	coiled-coil domain containing 122	protein_coding	chr13:44398045-44453827	4648	0.839058	0.993429	138.245	164.267	1.18823	0.248809	0.628339	1
CCDC124	coiled-coil domain containing 124	protein_coding	chr19:18043825-18054800	1660	9.63747	12.0576	566.99	711.863	1.25551	0.328277	0.40971	1
CCDC125	coiled-coil domain containing 125	protein_coding	chr5:68576002-68628636	7932	1.15488	0.76432	324.228	215.726	0.665353	-0.587809	0.154987	0.834723
CCDC126	coiled-coil domain containing 126	protein_coding	chr7:23636998-23684327	3550	1.97534	2.1214	248.2	267.702	1.07857	0.109124	0.808044	1
CCDC127	coiled-coil domain containing 127	protein_coding	chr5:196986-218330	9701	3.64967	3.23167	1253.42	1114.77	0.889381	-0.169126	0.586329	1
CCDC130	coiled-coil domain containing 130	protein_coding	chr19:13842574-13874110	3307	6.34916	5.87499	743.477	691.073	0.929515	-0.105449	0.734971	1
CCDC132	coiled-coil domain containing 132	protein_coding	chr7:92861653-92988338	7359	4.88551	3.47671	1272.88	910.214	0.715084	-0.483815	0.107394	0.694079
CCDC134	coiled-coil domain containing 134	protein_coding	chr22:42196683-42222303	1270	1.79956	1.66372	80.9524	75.14	0.9282	-0.107493	0.899706	1
CCDC136	coiled-coil domain containing 136	protein_coding	chr7:128430811-128462186	6188	2.83955	1.81675	622.698	399.856	0.642135	-0.639051	0.0871393	0.616491
CCDC137	coiled-coil domain containing 137	protein_coding	chr17:79633394-79640934	2762	5.74475	6.42069	561.861	630.865	1.12281	0.167117	0.628594	1
CCDC138	coiled-coil domain containing 138	protein_coding	chr2:109403213-109501933	5796	0.294544	0.35467	60.4671	73.14	1.20958	0.27451	0.737825	1
CCDC14	coiled-coil domain containing 14	protein_coding	chr3:123616152-123680564	11732	11.3464	6.66157	4713.42	2779.66	0.589733	-0.761865	0.00636796	0.114103
CCDC142	coiled-coil domain containing 142	protein_coding	chr2:74699113-74710535	4897	0.929083	1.08918	161.016	189.682	1.17803	0.236377	0.624401	1
CCDC146	coiled-coil domain containing 146	protein_coding	chr7:76751751-76958850	4457	0.914533	0.847622	144.253	134.366	0.931457	-0.102438	0.918997	1
CCDC149	coiled-coil domain containing 149	protein_coding	chr4:24807739-24981826	9584	2.17993	1.91602	739.707	653.058	0.88286	-0.179744	0.606365	1
CCDC15	coiled-coil domain containing 15	protein_coding	chr11:124824017-124911385	4823	0.236873	0.49642	40.4304	85.1568	2.10626	1.07468	0.138191	0.795049
CCDC152	coiled-coil domain containing 152	protein_coding	chr5:42756903-42802462	3431	0.864716	1.11253	105.127	135.705	1.29087	0.368346	0.438763	1
CCDC159	coiled-coil domain containing 159	protein_coding	chr19:11455360-11465620	4064	1.94628	1.75895	279.866	254.258	0.908498	-0.138444	0.754148	1
CCDC163P	coiled-coil domain containing 163, pseudogene	protein_coding	chr1:45959538-45965751	2757	0.261398	0.789954	25.514	77.3633	3.03219	1.60036	0.055251	0.475563
CCDC167	coiled-coil domain containing 167	protein_coding	chr6:37450696-37467698	619	12.1131	11.6587	265.415	256.684	0.967105	-0.0482562	0.917594	1
CCDC170	coiled-coil domain containing 170	protein_coding	chr6:151815165-151942328	5440	0.615697	0.958167	118.428	185.115	1.5631	0.644408	0.22816	0.984323
CCDC174	coiled-coil domain containing 174	protein_coding	chr3:14693271-14714166	3533	5.71136	5.37418	714.489	675.343	0.945211	-0.0812915	0.791938	1
CCDC176	coiled-coil domain containing 176	protein_coding	chr14:74486056-74549566	4620	0.683599	0.895579	111.805	147.134	1.31599	0.396154	0.456276	1
CCDC18	coiled-coil domain containing 18	protein_coding	chr1:93645476-93744287	5633	0.786785	1.31983	156.946	264.419	1.68477	0.752554	0.0985607	0.661531
CCDC22	coiled-coil domain containing 22	protein_coding	chrX:49091927-49106987	2516	5.18437	5.37048	461.891	480.64	1.04059	0.0574038	0.897073	1
CCDC23	coiled-coil domain containing 23	protein_coding	chr1:43272723-43282954	1239	8.0168	6.54111	351.695	288.179	0.8194	-0.28736	0.472904	1
CCDC24	coiled-coil domain containing 24	protein_coding	chr1:44457031-44462200	3554	1.16806	0.808203	146.99	102.153	0.694969	-0.524979	0.369019	1
CCDC25	coiled-coil domain containing 25	protein_coding	chr8:27590835-27630170	4408	7.94559	8.42727	1240.01	1321.58	1.06578	0.0919122	0.74417	1
CCDC28A	coiled-coil domain containing 28A	protein_coding	chr6:139094657-139114456	1496	7.24739	6.77718	384.074	360.703	0.939152	-0.0905702	0.741923	1
CCDC28B	coiled-coil domain containing 28B	protein_coding	chr1:32665987-32670988	2818	0.809832	1.64794	80.8584	165.126	2.04217	1.0301	0.0816671	0.59771
CCDC3	coiled-coil domain containing 3	protein_coding	chr10:12938627-13141652	3681	0.236566	1.06029	30.75	138.344	4.49897	2.1696	0.184098	0.909903
CCDC34	coiled-coil domain containing 34	protein_coding	chr11:27352374-27385415	3733	1.24404	1.2001	164.441	159.399	0.969337	-0.0449296	0.969438	1
CCDC36	coiled-coil domain containing 36	protein_coding	chr3:49235861-49295537	4356	0.358824	0.90281	55.3787	140.005	2.52814	1.33808	0.199815	0.93647
CCDC41	coiled-coil domain containing 41	protein_coding	chr12:94700225-94853764	6921	1.21356	1.32633	297.298	326.537	1.09835	0.135334	0.689464	1
CCDC43	coiled-coil domain containing 43	protein_coding	chr17:42750437-42767147	2855	8.53666	8.41041	863.054	854.149	0.989682	-0.0149631	0.927404	1
CCDC47	coiled-coil domain containing 47	protein_coding	chr17:61822610-61853711	4537	19.2101	21.1029	3085.34	3405.55	1.10378	0.142456	0.608362	1
CCDC50	coiled-coil domain containing 50	protein_coding	chr3:191046866-191116459	9202	15.5683	14.1341	5071.83	4624.51	0.911803	-0.133206	0.665919	1
CCDC51	coiled-coil domain containing 51	protein_coding	chr3:48473574-48481866	2410	6.39371	4.47762	546.321	383.834	0.702579	-0.509267	0.175313	0.892125
CCDC53	coiled-coil domain containing 53	protein_coding	chr12:102406705-102455927	2593	10.2003	10.7197	936.577	988.678	1.05563	0.0781033	0.856504	1
CCDC57	coiled-coil domain containing 57	protein_coding	chr17:80059336-80170706	12397	1.64124	2.65225	720.279	1169.36	1.62348	0.699091	0.0268567	0.310205
CCDC58	coiled-coil domain containing 58	protein_coding	chr3:122078438-122102078	1746	2.56299	2.44628	158.438	151.974	0.959203	-0.0600913	0.939249	1
CCDC59	coiled-coil domain containing 59	protein_coding	chr12:82617460-82752584	3784	3.41152	3.8233	457.076	514.745	1.12617	0.171423	0.643278	1
CCDC6	coiled-coil domain containing 6	protein_coding	chr10:61548521-61666414	7345	11.5418	10.4552	3002.79	2731.65	0.909703	-0.136533	0.602686	1
CCDC61	coiled-coil domain containing 61	protein_coding	chr19:46498339-46524576	2704	1.78109	1.4978	170.586	144.022	0.844277	-0.244212	0.611106	1
CCDC66	coiled-coil domain containing 66	protein_coding	chr3:56591189-56655846	9278	1.62972	1.62052	535.486	534.694	0.99852	-0.00213665	0.998136	1
CCDC68	coiled-coil domain containing 68	protein_coding	chr18:52568740-52626739	5115	0.105223	1.43002	19.0235	259.186	13.6245	3.76813	0.000363853	0.013256	Over
CCDC69	coiled-coil domain containing 69	protein_coding	chr5:150560613-150603706	4993	1.00265	3.83554	176.767	680.065	3.84724	1.94383	0.0369682	0.371717
CCDC71	coiled-coil domain containing 71	protein_coding	chr3:49199968-49203754	1781	11.1957	11.9931	706.213	759.733	1.07578	0.105388	0.745153	1
CCDC71L	coiled-coil domain containing 71-like	protein_coding	chr7:106297211-106301442	4232	26.6277	19.8077	3997.32	2984.91	0.746727	-0.421346	0.383756	1
CCDC74A	coiled-coil domain containing 74A	protein_coding	chr2:132285248-132291239	4261	1.13357	1.04616	171.05	158.662	0.927575	-0.108464	0.865942	1
CCDC77	coiled-coil domain containing 77	protein_coding	chr12:498439-551811	3614	2.2056	2.06932	282.294	265.854	0.941763	-0.0865636	0.795606	1
CCDC8	coiled-coil domain containing 8	protein_coding	chr19:46913629-46916841	3213	4.74153	5.41237	539.51	618.758	1.14689	0.197726	0.759039	1
CCDC80	coiled-coil domain containing 80	protein_coding	chr3:112323407-112368377	5305	603.114	521.605	113342	98365	0.86786	-0.204465	0.559758	1
CCDC81	coiled-coil domain containing 81	protein_coding	chr11:86085778-86134151	4544	0.624095	0.177096	100.192	28.618	0.285633	-1.80777	0.0319984	0.34104
CCDC82	coiled-coil domain containing 82	protein_coding	chr11:96085933-96123087	6985	5.01455	6.19235	1239.66	1537.87	1.24056	0.310989	0.289574	1
CCDC83	coiled-coil domain containing 83	protein_coding	chr11:85566144-85631064	2359	0	0.00282783	0	0.236095	Inf	Inf	1	1
CCDC84	coiled-coil domain containing 84	protein_coding	chr11:118868852-118886501	5105	2.27904	1.69777	411.956	308.196	0.748128	-0.418642	0.293594	1
CCDC85A	coiled-coil domain containing 85A	protein_coding	chr2:56411258-56613308	3982	0.939329	0.221474	132.439	31.3349	0.236599	-2.07948	0.0711087	0.554179
CCDC85B	coiled-coil domain containing 85B	protein_coding	chr11:65657875-65659105	1231	2.516	5.21309	109.704	228.376	2.08174	1.05779	0.0403627	0.392641
CCDC85C	coiled-coil domain containing 85C	protein_coding	chr14:99977603-100070363	6363	1.32315	0.138102	298.474	31.2554	0.104717	-3.25543	6.86365e-10	1.0258e-07	Under
CCDC86	coiled-coil domain containing 86	protein_coding	chr11:60609544-60618554	2044	9.21928	11.3688	667.259	826.591	1.23878	0.308926	0.358624	1
CCDC88A	coiled-coil domain containing 88A	protein_coding	chr2:55514978-55647057	14537	4.89411	5.07529	2520.34	2624.34	1.04126	0.058334	0.803495	1
CCDC89	coiled-coil domain containing 89	protein_coding	chr11:85394893-85397320	2428	0.782464	1.01494	67.2808	87.6228	1.30234	0.381111	0.569807	1
CCDC9	coiled-coil domain containing 9	protein_coding	chr19:47759237-47775210	3407	5.52102	4.95284	665.963	600.189	0.901235	-0.150024	0.631745	1
CCDC90B	coiled-coil domain containing 90B	protein_coding	chr11:82970139-82997450	6561	5.55694	5.46659	1290.92	1275.61	0.988141	-0.0172116	0.972824	1
CCDC91	coiled-coil domain containing 91	protein_coding	chr12:28286182-28732883	5461	4.92347	4.61497	952.223	896.498	0.941479	-0.086999	0.704251	1
CCDC92	coiled-coil domain containing 92	protein_coding	chr12:124403207-124457378	6366	5.69887	5.57249	1283.87	1262.03	0.982987	-0.0247558	0.972329	1
CCDC93	coiled-coil domain containing 93	protein_coding	chr2:118673054-118771709	8065	10.6361	10.959	3036.23	3144.71	1.03573	0.0506459	0.90101	1
CCDC94	coiled-coil domain containing 94	protein_coding	chr19:4247076-4269087	1671	3.81995	4.39106	225.953	260.96	1.15493	0.207808	0.632814	1
CCDC96	coiled-coil domain containing 96	protein_coding	chr4:7042579-7044728	2150	0.859714	0.839555	65.4627	64.1955	0.980641	-0.0282029	0.964113	1
CCDC97	coiled-coil domain containing 97	protein_coding	chr19:41816094-41830788	3821	4.93944	5.61292	667.999	762.831	1.14196	0.191517	0.523936	1
CCHCR1	coiled-coil alpha-helical rod protein 1	protein_coding	chr6:31110216-31126015	5086	2.61201	2.5235	470.571	456.531	0.970162	-0.0437023	0.869556	1
CCIN	calicin	protein_coding	chr9:36169389-36171329	1941	1.02583	0.809947	70.4334	55.9772	0.794754	-0.33142	0.738046	1
CCL13	chemokine (C-C motif) ligand 13	protein_coding	chr17:32683471-32685629	851	0.0696337	0.752595	2.1073	22.7669	10.8038	3.43347	0.157799	0.840912
CCL19	chemokine (C-C motif) ligand 19	protein_coding	chr9:34689564-34691274	777	0	0.712587	0	19.5958	Inf	Inf	0.00719925	0.124749
CCL2	chemokine (C-C motif) ligand 2	protein_coding	chr17:32582304-32584222	1137	9.45096	157.632	379.108	6367.68	16.7965	4.07009	0.0155316	0.214346
CCL20	chemokine (C-C motif) ligand 20	protein_coding	chr2:228678558-228682272	1335	0.00443882	2.78244	0.21073	132.022	626.5	9.29117	3.76719e-13	9.34833e-11	Over
CCL26	chemokine (C-C motif) ligand 26	protein_coding	chr7:75398851-75419214	706	0.851856	0.62566	21.3	15.7218	0.738112	-0.438089	0.677992	1
CCL28	chemokine (C-C motif) ligand 28	protein_coding	chr5:43376747-43412493	4622	1.09011	1.09799	178.19	180.664	1.01389	0.0198971	0.921488	1
CCL7	chemokine (C-C motif) ligand 7	protein_coding	chr17:32597240-32599261	863	0.248642	2.38614	7.56902	73.2707	9.68034	3.27506	0.045248	0.421162
CCL8	chemokine (C-C motif) ligand 8	protein_coding	chr17:32646055-32648421	1261	0.0148066	1.44324	0.661869	64.7512	97.8307	6.61222	5.18972e-06	0.000325025	Over
CCM2	cerebral cavernous malformation 2	protein_coding	chr7:45039074-45116068	8196	4.75827	4.80733	1380.68	1401.45	1.01504	0.0215405	0.932162	1
CCNA2	cyclin A2	protein_coding	chr4:122737599-122745087	2797	3.47138	6.68686	344.075	665.569	1.93437	0.951865	0.0305208	0.333702
CCNB1	cyclin B1	protein_coding	chr5:68462837-68474072	2558	4.29533	7.32244	389.259	666.412	1.712	0.775687	0.112602	0.709472
CCNB1IP1	cyclin B1 interacting protein 1, E3 ubiquitin protein ligase	protein_coding	chr14:20779527-20801471	3680	8.4117	8.08046	1096.47	1057.76	0.964699	-0.0518487	0.813525	1
CCNB2	cyclin B2	protein_coding	chr15:59397277-59417244	1825	1.34136	3.29825	86.7164	214.129	2.46931	1.30411	0.019941	0.253151
CCNC	cyclin C	protein_coding	chr6:99990256-100016849	5765	8.28299	8.88731	1691.59	1822.4	1.07733	0.107463	0.768041	1
CCND1	cyclin D1	protein_coding	chr11:69455855-69469242	4830	232.016	163.499	39676.8	28075.8	0.707613	-0.498968	0.522874	1
CCND2	cyclin D2	protein_coding	chr12:4382938-4414516	7157	5.02602	5.11711	1269.75	1301.61	1.02509	0.0357462	0.935494	1
CCND3	cyclin D3	protein_coding	chr6:41902671-42018095	5300	5.65194	5.8904	1061.96	1109.19	1.04447	0.062768	0.97296	1
CCNDBP1	cyclin D-type binding-protein 1	protein_coding	chr15:43477316-43487396	4676	12.482	10.8971	2066.58	1811.91	0.876765	-0.189737	0.515209	1
CCNE1	cyclin E1	protein_coding	chr19:30302805-30315215	2568	1.70238	1.65419	154.88	151.151	0.975925	-0.0351572	0.863975	1
CCNE2	cyclin E2	protein_coding	chr8:95891998-95908906	4399	0.451602	1.1493	70.2177	179.904	2.56209	1.35732	0.0757203	0.574653
CCNF	cyclin F	protein_coding	chr16:2479395-2508855	6309	0.620364	1.18818	138.656	266.776	1.92402	0.94412	0.0521297	0.45888
CCNG1	cyclin G1	protein_coding	chr5:162864575-162873157	3096	86.0641	58.9921	9443.6	6495.54	0.687825	-0.539887	0.0578105	0.489899
CCNG2	cyclin G2	protein_coding	chr4:78078304-78354542	7471	10.3928	11.9641	2748.19	3179.65	1.157	0.210384	0.48648	1
CCNH	cyclin H	protein_coding	chr5:86687311-86708836	4660	4.83634	5.94837	797.893	985.918	1.23565	0.305272	0.37525	1
CCNI	cyclin I	protein_coding	chr4:77968311-77997158	3741	68.115	85.6501	9019.95	11398.5	1.2637	0.337653	0.232625	0.992566
CCNJ	cyclin J	protein_coding	chr10:97803151-97820627	4148	2.28552	2.23563	335.539	329.965	0.983387	-0.0241686	0.943124	1
CCNJL	cyclin J-like	protein_coding	chr5:159678659-159772403	4731	0.285657	0.0227901	47.7978	3.83942	0.0803261	-3.63799	0.0034251	0.0728914
CCNK	cyclin K	protein_coding	chr14:99947506-100001381	8220	7.58824	7.60901	2209.08	2224.77	1.0071	0.0102067	0.968243	1
CCNL1	cyclin L1	protein_coding	chr3:156864297-156878549	8729	12.8596	16.419	3973.4	5098.71	1.28321	0.359757	0.189407	0.916849
CCNL2	cyclin L2	protein_coding	chr1:1321091-1334708	6835	30.675	26.56	7424.29	6457.54	0.869786	-0.201268	0.448186	1
CCNT1	cyclin T1	protein_coding	chr12:49082247-49110681	7265	6.15328	6.6249	1582.89	1711.75	1.08141	0.112907	0.655929	1
CCNT2	cyclin T2	protein_coding	chr2:135675805-135716912	9081	4.37874	4.52234	1407.9	1460.84	1.0376	0.0532568	0.834087	1
CCNY	cyclin Y	protein_coding	chr10:35535953-35860852	4998	16.8829	15.9635	2987.67	2838.41	0.950045	-0.0739329	0.793798	1
CCNYL1	cyclin Y-like 1	protein_coding	chr2:208576264-208626563	4707	4.68616	5.49736	781.218	920.275	1.178	0.23634	0.412661	1
CCP110	centriolar coiled coil protein 110kDa	protein_coding	chr16:19535133-19564730	10111	1.84678	2.27007	661.056	816.355	1.23492	0.304423	0.312919	1
CCPG1	cell cycle progression 1	protein_coding	chr15:55632230-55700708	8790	5.56505	5.79492	1729.53	1811.85	1.0476	0.0670845	0.842808	1
CCR1	chemokine (C-C motif) receptor 1	protein_coding	chr3:46243200-46249887	2731	0.00863	0.205926	0.833102	20.0251	24.0369	4.58718	0.0365488	0.368922
CCRN4L	CCR4 carbon catabolite repression 4-like (S. cerevisiae)	protein_coding	chr4:139936943-139966906	1769	3.30956	3.97169	207.211	249.806	1.20557	0.26971	0.556207	1
CCS	copper chaperone for superoxide dismutase	protein_coding	chr11:66360292-66373490	2474	8.30481	7.48293	727.75	658.473	0.904806	-0.144319	0.652564	1
CCSAP	centriole, cilia and spindle-associated protein	protein_coding	chr1:229456758-229479041	6257	2.76063	2.09584	611.278	466.58	0.763286	-0.389705	0.292912	1
CCSER2	coiled-coil serine-rich protein 2	protein_coding	chr10:86088342-86278273	8420	11.2072	10.8422	3341.69	3247.52	0.971821	-0.041238	0.866186	1
CCT2	chaperonin containing TCP1, subunit 2 (beta)	protein_coding	chr12:69979114-69995350	4322	23.8354	27.2554	3647.94	4190.76	1.1488	0.200133	0.476367	1
CCT3	chaperonin containing TCP1, subunit 3 (gamma)	protein_coding	chr1:156278759-156337664	4018	44.0732	44.2635	6273.97	6326.09	1.00831	0.0119355	0.927249	1
CCT4	chaperonin containing TCP1, subunit 4 (delta)	protein_coding	chr2:62095224-62115939	2830	51.6167	53.7123	5175.36	5407.49	1.04485	0.0633003	0.89837	1
CCT5	chaperonin containing TCP1, subunit 5 (epsilon)	protein_coding	chr5:10250033-10266524	5839	18.9678	26.2682	3921.4	5456.27	1.39141	0.476548	0.0837143	0.603624
CCT6A	chaperonin containing TCP1, subunit 6A (zeta 1)	protein_coding	chr7:56119323-56131682	3901	20.2882	24.4372	2802.69	3390.91	1.20988	0.274861	0.342794	1
CCT7	chaperonin containing TCP1, subunit 7 (eta)	protein_coding	chr2:73460548-73480149	3585	37.4946	40.8035	4761.5	5202.45	1.09261	0.127774	0.694437	1
CCT8	chaperonin containing TCP1, subunit 8 (theta)	protein_coding	chr21:30428126-30446118	3339	16.9648	17.6523	2006.87	2096.43	1.04463	0.0629857	0.933584	1
CD109	CD109 molecule	protein_coding	chr6:74405508-74538040	9563	45.8274	61.3175	15516.4	20862.6	1.34455	0.427123	0.246104	1
CD14	CD14 molecule	protein_coding	chr5:140011313-140013286	1886	0.614935	3.5874	41.1258	239.751	5.8297	2.54342	0.0169521	0.227272
CD151	CD151 molecule (Raph blood group)	protein_coding	chr11:832843-839831	3938	151.141	84.3597	21084.8	11816.4	0.560423	-0.835413	0.000938374	0.0273647	Under
CD163	CD163 molecule	protein_coding	chr12:7623409-7656489	5813	0.199447	2.93571	41.0648	606.955	14.7804	3.88561	2.62182e-05	0.00137379	Over
CD163L1	CD163 molecule-like 1	protein_coding	chr12:7499281-7632493	5690	0.424685	1.11596	85.3863	225.834	2.64485	1.40319	0.0773605	0.581413
CD164	CD164 molecule, sialomucin	protein_coding	chr6:109687717-109703762	6944	51.5589	64.3178	12672.5	15888.6	1.25379	0.32629	0.212723	0.957474
CD1D	CD1d molecule	protein_coding	chr1:158149737-158154686	2253	0.0904408	0.542414	7.2023	43.5136	6.04163	2.59494	0.0671299	0.535086
CD200	CD200 molecule	protein_coding	chr3:112051194-112081659	2991	1.00625	0.51977	106.25	55.4086	0.521491	-0.939286	0.714466	1
CD248	CD248 molecule, endosialin	protein_coding	chr11:66081958-66084515	2558	221.558	171.39	20076.4	15593.5	0.776709	-0.364554	0.149082	0.821733
CD274	CD274 molecule	protein_coding	chr9:5450503-5470566	4108	0.68534	0.901597	99.6129	131.842	1.32354	0.404407	0.503166	1
CD276	CD276 molecule	protein_coding	chr15:73976307-74006859	5542	24.5275	31.2289	4810.63	6160.27	1.28055	0.356768	0.248608	1
CD27-AS1	CD27 antisense RNA 1	antisense	chr12:6548167-6560733	3411	7.36817	5.50739	890.001	667.949	0.750504	-0.414068	0.199516	0.935864
CD2AP	CD2-associated protein	protein_coding	chr6:47445525-47594999	6751	5.73688	6.28476	1372.04	1508.98	1.09981	0.13726	0.682547	1
CD2BP2	CD2 (cytoplasmic tail) binding protein 2	protein_coding	chr16:30362087-30366682	3773	16.5354	15.6172	2208.29	2096.01	0.949155	-0.075285	0.772109	1
CD302	CD302 molecule	protein_coding	chr2:160625364-160654753	3839	8.86699	14.2343	1205.33	1941.35	1.61064	0.687632	0.207914	0.9491
CD320	CD320 molecule	protein_coding	chr19:8367011-8373240	2277	3.91961	3.92797	316.41	318.209	1.00568	0.00817823	0.979525	1
CD34	CD34 molecule	protein_coding	chr1:208057594-208084747	3949	0.340939	0.222929	47.6965	31.2772	0.655754	-0.608773	0.509203	1
CD36	CD36 molecule (thrombospondin receptor)	protein_coding	chr7:79998891-80308593	9988	0.680707	3.86628	240.805	1375.42	5.71178	2.51394	0.0255066	0.300863
CD3EAP	CD3e molecule, epsilon associated protein	protein_coding	chr19:45909467-45914024	3661	2.17196	2.35184	281.681	306.37	1.08765	0.121213	0.836845	1
CD4	CD4 molecule	protein_coding	chr12:6896024-6929974	4583	0.077089	0.0054868	12.5087	0.894836	0.0715369	-3.80517	0.178409	0.897641
CD40	CD40 molecule, TNF receptor superfamily member 5	protein_coding	chr20:44746911-44758502	2368	2.43364	4.12895	203.493	347.258	1.70648	0.771026	0.367339	1
CD44	CD44 molecule (Indian blood group)	protein_coding	chr11:35160417-35253949	10060	80.5911	79.215	28710.8	28349.9	0.987429	-0.0182504	0.960156	1
CD46	CD46 molecule, complement regulatory protein	protein_coding	chr1:207925402-207968858	8708	29.749	27.1748	9170.27	8414.41	0.917575	-0.124102	0.686749	1
CD47	CD47 molecule	protein_coding	chr3:107762145-107809872	7895	14.371	13.9602	4016.99	3919.69	0.975776	-0.0353774	0.897905	1
CD55	CD55 molecule, decay accelerating factor for complement (Cromer blood group)	protein_coding	chr1:207494853-207534311	4477	25.2148	12.133	3993.5	1933.42	0.484142	-1.0465	0.00142414	0.038619	Under
CD58	CD58 molecule	protein_coding	chr1:117057157-117113661	1783	3.73421	3.85687	235.642	244.508	1.03762	0.0532841	0.915754	1
CD59	CD59 molecule, complement regulatory protein	protein_coding	chr11:33719807-33757991	4942	161.987	156.234	28358.8	27463.7	0.968437	-0.0462705	0.796159	1
CD63	CD63 molecule	protein_coding	chr12:56119107-56123491	2630	278.863	267.146	25976.3	24999.3	0.96239	-0.0553063	0.753895	1
CD72	CD72 molecule	protein_coding	chr9:35609530-35646807	3374	0.468471	0.624867	55.9431	75.0718	1.34193	0.42431	0.548574	1
CD74	CD74 molecule, major histocompatibility complex, class II invariant chain	protein_coding	chr5:149781200-149792492	3184	0.119509	1.54852	13.4418	174.556	12.986	3.69889	8.69452e-07	6.5343e-05	Over
CD81	CD81 molecule	protein_coding	chr11:2397407-2418649	7394	92.9064	69.507	24340.1	18274.2	0.750785	-0.413528	0.0922945	0.636861
CD82	CD82 molecule	protein_coding	chr11:44585977-44641913	4054	5.18324	14.1383	744.122	2035.44	2.73535	1.45173	0.110985	0.704347
CD83	CD83 molecule	protein_coding	chr6:14117872-14137149	2471	0.512152	0.552704	44.7935	48.4978	1.0827	0.114632	0.812431	1
CD9	CD9 molecule	protein_coding	chr12:6308881-6347425	3218	5.54226	1.58586	633.103	181.298	0.286365	-1.80407	0.00618544	0.111746
CD97	CD97 molecule	protein_coding	chr19:14491313-14519537	5382	12.1119	7.15829	2309.75	1369.34	0.592851	-0.754258	0.0179345	0.236347
CD99L2	CD99 molecule-like 2	protein_coding	chrX:149934810-150067289	5732	33.151	25.4459	6728.61	5187.78	0.771003	-0.375192	0.158069	0.841331
CDA	cytidine deaminase	protein_coding	chr1:20915441-20945401	963	5.97361	8.5953	203.748	294.027	1.44309	0.529159	0.479946	1
CDADC1	cytidine and dCMP deaminase domain containing 1	protein_coding	chr13:49822047-49867618	3874	2.46705	2.42046	338.403	333.422	0.985281	-0.021393	0.959514	1
CDAN1	codanin 1	protein_coding	chr15:43015757-43029324	5428	3.41714	2.70158	656.755	521.463	0.794	-0.33279	0.349991	1
CDC123	cell division cycle 123	protein_coding	chr10:12237964-12292588	2404	23.3536	24.5374	1988.42	2098.02	1.05512	0.077408	0.846341	1
CDC14B	cell division cycle 14B	protein_coding	chr9:99252523-99382112	10457	6.54816	8.42628	2424.47	3132.22	1.29192	0.369519	0.298049	1
CDC16	cell division cycle 16	protein_coding	chr13:115000362-115038198	3901	28.9923	24.7211	4002.75	3429.99	0.856908	-0.222788	0.443811	1
CDC20	cell division cycle 20	protein_coding	chr1:43824626-43828874	2038	0.811011	2.67654	58.551	194.114	3.31529	1.72914	0.0429529	0.410849
CDC23	cell division cycle 23	protein_coding	chr5:137523339-137549032	4616	8.93731	8.03045	1461.09	1318.65	0.902514	-0.147978	0.571651	1
CDC25A	cell division cycle 25A	protein_coding	chr3:48198636-48229892	4117	0.319836	0.584159	46.6287	85.5741	1.83522	0.875956	0.214121	0.958843
CDC25B	cell division cycle 25B	protein_coding	chr20:3767578-3786762	4149	12.8771	14.1925	1891.93	2094.85	1.10726	0.146989	0.668177	1
CDC25C	cell division cycle 25C	protein_coding	chr5:137620954-137674044	3042	0.193504	0.515815	20.8273	55.8342	2.68082	1.42268	0.122009	0.738798
CDC26	cell division cycle 26	protein_coding	chr9:116018115-116037869	1175	3.05749	3.21498	127.241	134.379	1.0561	0.078746	0.904731	1
CDC27	cell division cycle 27	protein_coding	chr17:45195069-45266788	6824	14.7139	14.3716	3555.08	3488	0.981129	-0.0274855	0.901435	1
CDC34	cell division cycle 34	protein_coding	chr19:531714-542097	2172	9.84039	10.3489	757.11	799.473	1.05595	0.0785468	0.879455	1
CDC37	cell division cycle 37	protein_coding	chr19:10501810-10530797	3041	30.6553	33.4552	3302.06	3618.85	1.09594	0.132165	0.707724	1
CDC37L1	cell division cycle 37-like 1	protein_coding	chr9:4679559-4708398	3949	5.7087	5.9251	798.345	831.844	1.04196	0.0593023	0.858963	1
CDC40	cell division cycle 40	protein_coding	chr6:110501344-110575478	5940	6.172	5.52058	1298.35	1166.55	0.898483	-0.154437	0.579146	1
CDC42	cell division cycle 42	protein_coding	chr1:22379120-22419437	3470	36.075	34.3601	4432.82	4241.64	0.956871	-0.0636031	0.773453	1
CDC42BPA	CDC42 binding protein kinase alpha (DMPK-like)	protein_coding	chr1:227177566-227506175	14055	11.4344	10.1634	5687.71	5081.27	0.893377	-0.162659	0.629685	1
CDC42BPB	CDC42 binding protein kinase beta (DMPK-like)	protein_coding	chr14:103398716-103523799	7958	24.5669	23.0728	6923.08	6531	0.943366	-0.0841104	0.747739	1
CDC42EP1	CDC42 effector protein (Rho GTPase binding) 1	protein_coding	chr22:37956454-37965412	2573	31.1185	29.2668	2834.95	2678.53	0.944826	-0.0818797	0.760527	1
CDC42EP2	CDC42 effector protein (Rho GTPase binding) 2	protein_coding	chr11:65082289-65089900	2452	16.0209	12.2363	1391.73	1067.39	0.76695	-0.382795	0.224128	0.978475
CDC42EP3	CDC42 effector protein (Rho GTPase binding) 3	protein_coding	chr2:37869032-37965611	10216	53.0389	34.6617	19195.8	12593.4	0.656051	-0.60812	0.0325788	0.344989
CDC42EP4	CDC42 effector protein (Rho GTPase binding) 4	protein_coding	chr17:71279763-71308314	5007	4.82499	6.71028	855.91	1193.67	1.39462	0.479867	0.203104	0.94153
CDC42EP5	CDC42 effector protein (Rho GTPase binding) 5	protein_coding	chr19:54976210-54984411	903	17.2336	15.1512	551.242	486.617	0.882765	-0.179899	0.546994	1
CDC42SE1	CDC42 small effector 1	protein_coding	chr1:151023447-151042801	4184	27.4763	25.4279	4072.19	3785.38	0.929568	-0.105368	0.575547	1
CDC42SE2	CDC42 small effector 2	protein_coding	chr5:130581186-130734140	6024	3.87582	4.07853	826.793	873.414	1.05639	0.0791401	0.801273	1
CDC45	cell division cycle 45	protein_coding	chr22:19466982-19508135	2846	0.210491	1.37919	21.2171	139.627	6.58087	2.71828	0.000138635	0.00605757	Over
CDC5L	cell division cycle 5-like	protein_coding	chr6:44355262-44418163	6423	9.39674	9.01713	2136.76	2060.11	0.964127	-0.0527055	0.836405	1
CDC6	cell division cycle 6	protein_coding	chr17:38443885-38459171	3382	0.941661	2.28399	112.662	274.846	2.43956	1.28662	0.0118006	0.17778
CDC7	cell division cycle 7	protein_coding	chr1:91966408-91991321	3599	0.746706	1.39811	95.2347	179.021	1.87978	0.910567	0.0916692	0.633877
CDC73	cell division cycle 73	protein_coding	chr1:193091147-193223031	5352	9.94531	10.0243	1885.16	1908.35	1.0123	0.0176394	0.939038	1
CDCA2	cell division cycle associated 2	protein_coding	chr8:25316513-25365436	3908	0.569098	1.71008	78.8064	237.846	3.01811	1.59364	0.00833607	0.140461
CDCA3	cell division cycle associated 3	protein_coding	chr12:6953957-6961230	5653	0.404243	0.864318	80.8985	173.848	2.14896	1.10364	0.0379211	0.379557
CDCA4	cell division cycle associated 4	protein_coding	chr14:105475910-105487485	2513	2.70952	4.20799	240.982	376.124	1.5608	0.642283	0.117529	0.726042
CDCA5	cell division cycle associated 5	protein_coding	chr11:64833772-64851636	3925	0.704278	1.92355	97.8204	268.626	2.74612	1.45739	0.00795102	0.135456
CDCA7	cell division cycle associated 7	protein_coding	chr2:174219548-174233725	3934	0.28244	0.859451	39.3529	120.305	3.05707	1.61215	0.023351	0.282344
CDCA7L	cell division cycle associated 7-like	protein_coding	chr7:21940518-21985702	4074	7.42877	8.40719	1070.38	1218.89	1.13874	0.18744	0.632759	1
CDCA8	cell division cycle associated 8	protein_coding	chr1:38158090-38175391	2469	1.02902	2.66389	89.9725	234.06	2.60147	1.37933	0.019543	0.249785
CDCP1	CUB domain containing protein 1	protein_coding	chr3:45123770-45187914	6507	2.30852	1.69169	533.588	392.016	0.73468	-0.444813	0.609856	1
CDH10	cadherin 10, type 2 (T2-cadherin)	protein_coding	chr5:24487209-24645087	3660	5.52492	0.341558	718.428	44.4673	0.0618952	-4.01403	2.78299e-16	8.71472e-14	Under
CDH11	cadherin 11, type 2, OB-cadherin (osteoblast)	protein_coding	chr16:64977656-65160015	9920	71.973	42.1073	25241.1	14852.4	0.588422	-0.765077	0.0145741	0.203913
CDH13	cadherin 13	protein_coding	chr16:82660408-83830204	7146	28.8208	22.1818	7289.2	5643.44	0.77422	-0.369185	0.372527	1
CDH18	cadherin 18, type 2	protein_coding	chr5:19473060-20575982	4851	1.90088	0.75239	326.537	129.855	0.397674	-1.33034	0.327658	1
CDH2	cadherin 2, type 1, N-cadherin (neuronal)	protein_coding	chr18:25530930-25757410	4950	60.42	25.7959	10581.4	4546.29	0.429648	-1.21877	0.0520033	0.458717
CDH24	cadherin 24, type 2	protein_coding	chr14:23516271-23526747	3748	2.12431	1.47353	282.1	196.472	0.696462	-0.521883	0.195253	0.930174
CDH4	cadherin 4, type 1, R-cadherin (retinal)	protein_coding	chr20:59827482-60515673	6723	1.18224	1.49536	281.478	357.79	1.27111	0.346091	0.786491	1
CDH6	cadherin 6, type 2, K-cadherin (fetal kidney)	protein_coding	chr5:31193857-31329253	12379	1.42147	0.058519	622.804	25.7681	0.0413744	-4.59512	4.35297e-09	5.90209e-07	Under
CDH8	cadherin 8, type 2	protein_coding	chr16:61681146-62070939	13529	0.888599	0.0929919	425.542	44.5662	0.104728	-3.25528	0.0862374	0.612299
CDHR3	cadherin-related family member 3	protein_coding	chr7:105517242-105676877	9794	0.539118	0.505047	186.774	175.718	0.940803	-0.0880354	1	1
CDIP1	cell death-inducing p53 target 1	protein_coding	chr16:4560676-4588829	4268	7.94426	7.2156	1200.49	1095.28	0.912359	-0.132326	0.678756	1
CDIPT	CDP-diacylglycerol--inositol 3-phosphatidyltransferase	protein_coding	chr16:29869678-29875057	3325	26.989	29.4745	3178.27	3484.61	1.09639	0.132756	0.688666	1
CDK1	cyclin-dependent kinase 1	protein_coding	chr10:62538089-62554610	3909	1.14918	3.28459	159.022	456.82	2.87268	1.5224	0.00666489	0.117977
CDK10	cyclin-dependent kinase 10	protein_coding	chr16:89747145-89762772	6791	4.82174	4.47791	1159.21	1081.75	0.93318	-0.0997722	0.801394	1
CDK11B	cyclin-dependent kinase 11B	protein_coding	chr1:1570603-1590473	3130	2.65723	2.6923	294.503	299.758	1.01785	0.0255181	0.996386	1
CDK12	cyclin-dependent kinase 12	protein_coding	chr17:37617764-37721160	12773	6.02817	5.67318	2726.15	2577.47	0.945464	-0.0809063	0.769508	1
CDK13	cyclin-dependent kinase 13	protein_coding	chr7:39989636-40136733	8921	7.0389	6.51126	2222.7	2066.13	0.92956	-0.10538	0.754018	1
CDK14	cyclin-dependent kinase 14	protein_coding	chr7:90095738-90839905	6841	7.82319	12.026	1892.93	2928.03	1.54683	0.629312	0.0564853	0.481149
CDK15	cyclin-dependent kinase 15	protein_coding	chr2:202655184-202760273	6141	0.905126	1.15255	196.648	251.872	1.28082	0.357072	0.710495	1
CDK16	cyclin-dependent kinase 16	protein_coding	chrX:47077259-47089396	6524	13.803	17.8442	3188.24	4140.76	1.29876	0.377135	0.176176	0.89393
CDK17	cyclin-dependent kinase 17	protein_coding	chr12:96672039-96794338	6547	7.46421	7.74121	1730.2	1803.37	1.04229	0.059759	0.811631	1
CDK18	cyclin-dependent kinase 18	protein_coding	chr1:205473723-205501921	7580	7.05462	0.179495	1895.77	48.3162	0.0254863	-5.29413	1.93092e-11	3.79037e-09	Under
CDK19	cyclin-dependent kinase 19	protein_coding	chr6:110931181-111137161	7620	5.29547	5.89331	1427.79	1597.9	1.11915	0.162401	0.529871	1
CDK2	cyclin-dependent kinase 2	protein_coding	chr12:56360553-56366568	3894	4.75148	5.03227	655.008	696.969	1.06406	0.0895827	0.739998	1
CDK20	cyclin-dependent kinase 20	protein_coding	chr9:90581356-90589668	5727	1.60089	0.863411	324.451	175.923	0.542219	-0.883053	0.042649	0.408535
CDK2AP1	cyclin-dependent kinase 2 associated protein 1	protein_coding	chr12:123745528-123756881	3107	13.3693	11.3915	1471.71	1259.07	0.855519	-0.225128	0.38019	1
CDK2AP2	cyclin-dependent kinase 2 associated protein 2	protein_coding	chr11:67273968-67276120	2019	5.8587	6.89176	418.87	495.056	1.18188	0.241088	0.581144	1
CDK4	cyclin-dependent kinase 4	protein_coding	chr12:58141510-58149796	3168	28.8198	36.6947	3232.03	4137.27	1.28008	0.356238	0.229721	0.987632
CDK5	cyclin-dependent kinase 5	protein_coding	chr7:150750899-150755617	2938	2.0025	2.40448	208.468	251.301	1.20546	0.269589	0.603517	1
CDK5RAP1	CDK5 regulatory subunit associated protein 1	protein_coding	chr20:31946645-31989367	4567	3.81615	3.61041	617.395	586.299	0.949634	-0.074557	0.775704	1
CDK5RAP2	CDK5 regulatory subunit associated protein 2	protein_coding	chr9:123151147-123342448	10080	8.8445	7.68939	3157.77	2755.69	0.872669	-0.196493	0.514895	1
CDK5RAP3	CDK5 regulatory subunit associated protein 3	protein_coding	chr17:46045176-46059140	6070	7.373	4.7941	1584.49	1035.25	0.653368	-0.614033	0.0408204	0.396214
CDK6	cyclin-dependent kinase 6	protein_coding	chr7:92234235-92465908	12260	12.0155	8.19701	5217.32	3573.11	0.684855	-0.54613	0.0816209	0.597705
CDK7	cyclin-dependent kinase 7	protein_coding	chr5:68530668-68573250	2363	8.29906	6.96612	694.593	585.502	0.842942	-0.246494	0.431264	1
CDK8	cyclin-dependent kinase 8	protein_coding	chr13:26828276-26979375	3503	4.0217	4.34136	499.024	540.993	1.0841	0.1165	0.779973	1
CDK9	cyclin-dependent kinase 9	protein_coding	chr9:130547958-130553066	3000	11.3426	11.9423	1204.79	1274.46	1.05783	0.0811088	0.822523	1
CDKAL1	CDK5 regulatory subunit associated protein 1-like 1	protein_coding	chr6:20534688-21232635	3358	3.29822	2.93264	392.117	350.361	0.893511	-0.162443	0.667939	1
CDKL1	cyclin-dependent kinase-like 1 (CDC2-related kinase)	protein_coding	chr14:50796310-50883179	5961	1.32576	1.1438	279.815	242.401	0.866289	-0.207081	0.726593	1
CDKL5	cyclin-dependent kinase-like 5	protein_coding	chrX:18443703-18671749	3576	1.16228	1.21664	147.38	154.719	1.0498	0.0701116	0.952599	1
CDKN1A	cyclin-dependent kinase inhibitor 1A (p21, Cip1)	protein_coding	chr6:36644305-36655116	2985	250.792	274.68	26500.7	29164.7	1.10053	0.138193	0.667659	1
CDKN1B	cyclin-dependent kinase inhibitor 1B (p27, Kip1)	protein_coding	chr12:12867992-12875305	2811	10.1571	9.8054	1011.05	980.426	0.96971	-0.0443752	0.917281	1
CDKN1C	cyclin-dependent kinase inhibitor 1C (p57, Kip2)	protein_coding	chr11:2904443-2907111	2586	0.917519	1.07054	83.9674	98.3734	1.17157	0.228439	0.675161	1
CDKN2A	cyclin-dependent kinase inhibitor 2A	protein_coding	chr9:21967751-21995300	4400	1.61948	1.12717	252.416	176.337	0.698595	-0.517472	0.182216	0.904341
CDKN2AIP	CDKN2A interacting protein	protein_coding	chr4:184365744-184369351	3193	5.4463	5.34096	615.573	606.349	0.985015	-0.0217823	0.989896	1
CDKN2AIPNL	CDKN2A interacting protein N-terminal like	protein_coding	chr5:133737778-133747589	1757	3.05875	3.11928	190.216	194.937	1.02482	0.0353724	0.943212	1
CDKN2B	cyclin-dependent kinase inhibitor 2B (p15, inhibits CDK4)	protein_coding	chr9:22002902-22009362	4058	7.32817	6.42893	1052.95	927.4	0.880766	-0.18317	0.573187	1
CDKN2C	cyclin-dependent kinase inhibitor 2C (p18, inhibits CDK4)	protein_coding	chr1:51426417-51440305	3318	3.53801	3.17555	415.626	374.917	0.902055	-0.148713	0.663141	1
CDKN2D	cyclin-dependent kinase inhibitor 2D (p19, inhibits CDK4)	protein_coding	chr19:10677138-10679735	1503	2.3048	2.62053	122.589	140.095	1.1428	0.192573	0.729619	1
CDKN3	cyclin-dependent kinase inhibitor 3	protein_coding	chr14:54863567-54886936	1829	1.18721	1.98078	76.9048	128.906	1.67618	0.745177	0.193013	0.926463
[truncated: 11,165 more rows]

## Sheet: Supervised SRS
Gene	Description	Gene_biotype	Gene_position	LengthCod	fpkm.Controls.	fpkm.SRS	meanCount.Controls.1	meanCount.SRS	FC.SRS	log2FC.SRS	pval.SRS	qval.SRS	DES
A1BG-AS1	A1BG antisense RNA 1	antisense	chr19:58859117-58866549	2793	3.7898	4.52586	383.98	456.916	1.18995	0.250896	0.468454	1
A2M	alpha-2-macroglobulin	protein_coding	chr12:9220260-9268825	6384	0.586475	9.42663	136.176	2171.5	15.9463	3.99515	3.81956e-06	0.000540119	Over
A4GALT	alpha 1,4-galactosyltransferase	protein_coding	chr22:43088127-43117304	2943	7.47616	14.531	798.556	1546.72	1.93689	0.953745	0.0169645	0.282341
AAAS	achalasia, adrenocortical insufficiency, alacrimia	protein_coding	chr12:53701240-53718648	4138	8.62843	8.8602	1295.87	1325.26	1.02267	0.0323439	1	1
AACS	acetoacetyl-CoA synthetase	protein_coding	chr12:125549925-125627873	16089	1.63042	1.58104	952.147	919.339	0.965544	-0.0505865	0.882109	1
AADAC	arylacetamide deacetylase	protein_coding	chr3:151531825-151546276	1668	0	0.0255312	0	1.54123	Inf	Inf	0.858448	1
AADAT	aminoadipate aminotransferase	protein_coding	chr4:170981373-171012850	2981	4.29432	3.38119	464.456	364.347	0.78446	-0.350227	0.355565	1
AAED1	AhpC/TSA antioxidant enzyme domain containing 1	protein_coding	chr9:99401859-99417585	3084	7.48386	9.20428	837.516	1026.84	1.22606	0.294026	0.426648	1
AAGAB	alpha- and gamma-adaptin binding protein	protein_coding	chr15:67493371-67547533	3833	13.7033	14.0146	1905.59	1941.99	1.0191	0.0272986	0.96806	1
AAK1	AP2 associated kinase 1	protein_coding	chr2:69688532-69901481	14926	1.00343	0.684783	543.225	369.264	0.679761	-0.5569	0.154055	0.865415
AAMDC	adipogenesis associated, Mth938 domain containing	protein_coding	chr11:77532155-77629478	1943	5.78786	4.68468	408.034	328.902	0.806067	-0.311029	0.389174	1
AAMP	angio-associated, migratory cell protein	protein_coding	chr2:219128850-219134980	3136	21.4451	21.6149	2440.84	2450.26	1.00386	0.00555727	0.959099	1
AAR2	AAR2 splicing factor homolog (S. cerevisiae)	protein_coding	chr20:34824381-34858840	3101	12.3084	13.6445	1384.96	1529.36	1.10426	0.143086	0.658736	1
AARD	alanine and arginine rich domain containing protein	protein_coding	chr8:117950438-117956726	2412	1.08391	0.124849	94.8261	10.8627	0.114554	-3.1259	0.00140627	0.0588975
AARS	alanyl-tRNA synthetase	protein_coding	chr16:70286198-70323446	4498	49.505	44.2363	8083.13	7190.71	0.889595	-0.16878	0.530613	1
AARS2	alanyl-tRNA synthetase 2, mitochondrial	protein_coding	chr6:44267391-44281063	4298	4.77254	4.74854	744.349	737.795	0.991194	-0.0127606	0.949614	1
AASDH	aminoadipate-semialdehyde dehydrogenase	protein_coding	chr4:57204456-57253666	4643	4.08803	3.47164	688.789	582.578	0.8458	-0.241612	0.46774	1
AASDHPPT	aminoadipate-semialdehyde dehydrogenase-phosphopantetheinyl transferase	protein_coding	chr11:105946228-105969437	6183	8.55835	6.35037	1920.73	1418.76	0.738656	-0.437026	0.117177	0.782628
AASS	aminoadipate-semialdehyde synthase	protein_coding	chr7:121715701-121784334	4591	2.51756	2.58428	419.81	428.944	1.02176	0.0310531	0.919209	1
AATF	apoptosis antagonizing transcription factor	protein_coding	chr17:35306175-35414171	4714	9.59975	10.0288	1642.14	1708.75	1.04056	0.0573664	0.873438	1
ABAT	4-aminobutyrate aminotransferase	protein_coding	chr16:8768422-8878432	9744	1.2832	0.78408	452.958	275.972	0.609267	-0.714855	0.130241	0.811753
ABCA1	ATP-binding cassette, sub-family A (ABC1), member 1	protein_coding	chr9:107543283-107690518	11350	7.12798	7.65913	2938.93	3143.14	1.06948	0.0969137	0.871792	1
ABCA10	ATP-binding cassette, sub-family A (ABC1), member 10	protein_coding	chr17:67143355-67240987	8405	0.455103	0.654102	138.504	198.79	1.43526	0.521317	0.441753	1
ABCA2	ATP-binding cassette, sub-family A (ABC1), member 2	protein_coding	chr9:139901686-139923367	11508	7.20377	7.66553	3008.93	3186.97	1.05917	0.0829353	0.843576	1
ABCA4	ATP-binding cassette, sub-family A (ABC1), member 4	protein_coding	chr1:94458393-94586688	8669	0.589289	0.0936634	185.457	29.313	0.158058	-2.66147	0.000383098	0.0232172
ABCA5	ATP-binding cassette, sub-family A (ABC1), member 5	protein_coding	chr17:67240452-67323385	13161	2.95627	1.99405	1410.42	948.272	0.672333	-0.572752	0.0843474	0.663429
ABCA6	ATP-binding cassette, sub-family A (ABC1), member 6	protein_coding	chr17:67074843-67138029	14151	1.12303	4.12763	575.752	2112.62	3.66932	1.87551	0.0116384	0.233673
ABCA7	ATP-binding cassette, sub-family A (ABC1), member 7	protein_coding	chr19:1040102-1065571	8365	0.649905	0.757089	197.603	228.863	1.1582	0.211882	0.799238	1
ABCA8	ATP-binding cassette, sub-family A (ABC1), member 8	protein_coding	chr17:66863433-66951533	11288	3.64691	6.88551	1491.72	2805.28	1.88056	0.911165	0.203153	0.957587
ABCA9	ATP-binding cassette, sub-family A (ABC1), member 9	protein_coding	chr17:66970629-67057205	9139	2.03904	8.55827	675.193	2827.97	4.18839	2.0664	0.0780857	0.637479
ABCA9-AS1	ABCA9 antisense RNA 1	antisense	chr17:67000855-67014464	523	0	0.503868	0	9.53661	Inf	Inf	0.0898933	0.68512
ABCB10	ATP-binding cassette, sub-family B (MDR/TAP), member 10	protein_coding	chr1:229652329-229694442	4256	4.63095	4.25935	715.044	654.922	0.915918	-0.12671	0.742134	1
ABCB4	ATP-binding cassette, sub-family B (MDR/TAP), member 4	protein_coding	chr7:87031013-87109751	7494	0.437473	0.292966	118.46	79.3102	0.669513	-0.578816	0.581916	1
ABCB7	ATP-binding cassette, sub-family B (MDR/TAP), member 7	protein_coding	chrX:74273115-74376567	2819	5.23735	5.70085	535.746	580.89	1.08426	0.116716	0.770121	1
ABCB8	ATP-binding cassette, sub-family B (MDR/TAP), member 8	protein_coding	chr7:150725510-150744869	9339	2.61263	2.92747	885.511	987.948	1.11568	0.157925	0.56788	1
ABCC1	ATP-binding cassette, sub-family C (CFTR/MRP), member 1	protein_coding	chr16:16043434-16236931	7575	19.8894	17.5051	5466.42	4792.84	0.876778	-0.189716	0.476854	1
ABCC10	ATP-binding cassette, sub-family C (CFTR/MRP), member 10	protein_coding	chr6:43395104-43418168	8083	3.53723	2.81681	1037.46	822.774	0.793063	-0.334493	0.307723	1
ABCC3	ATP-binding cassette, sub-family C (CFTR/MRP), member 3	protein_coding	chr17:48712138-48769613	9614	9.02277	4.65982	3149.08	1619.07	0.514141	-0.959765	0.0109509	0.225202
ABCC4	ATP-binding cassette, sub-family C (CFTR/MRP), member 4	protein_coding	chr13:95672083-95953687	8072	5.81161	4.79379	1700.92	1398.05	0.821939	-0.282897	0.542892	1
ABCC5	ATP-binding cassette, sub-family C (CFTR/MRP), member 5	protein_coding	chr3:183637722-183735803	11441	4.46112	4.39075	1851.85	1816.28	0.980794	-0.0279778	0.982575	1
ABCC9	ATP-binding cassette, sub-family C (CFTR/MRP), member 9	protein_coding	chr12:21950335-22094336	11421	6.05334	2.11602	2503.53	873.936	0.349082	-1.51836	0.0365207	0.436225
ABCD1	ATP-binding cassette, sub-family D (ALD), member 1	protein_coding	chrX:152990323-153010216	4233	3.81327	3.90297	585.71	597.03	1.01933	0.0276164	0.942529	1
ABCD3	ATP-binding cassette, sub-family D (ALD), member 3	protein_coding	chr1:94883933-94984222	7669	8.03581	6.59574	2236.63	1827.44	0.817052	-0.2915	0.284123	1
ABCD4	ATP-binding cassette, sub-family D (ALD), member 4	protein_coding	chr14:74752126-74769759	8769	3.35781	3.79947	1068.43	1204.63	1.12748	0.173096	0.535321	1
ABCE1	ATP-binding cassette, sub-family E (OABP), member 1	protein_coding	chr4:146019084-146050331	6265	7.09655	6.68931	1613.33	1514.58	0.938789	-0.091127	0.764113	1
ABCF1	ATP-binding cassette, sub-family F (GCN20), member 1	protein_coding	chr6:30539153-30564956	4523	19.661	18.0117	3225.77	2944.36	0.912763	-0.131688	0.646845	1
ABCF2	ATP-binding cassette, sub-family F (GCN20), member 2	protein_coding	chr7:150904923-150924316	4448	17.1477	14.026	2768.18	2254.99	0.814611	-0.295817	0.258819	1
ABCF3	ATP-binding cassette, sub-family F (GCN20), member 3	protein_coding	chr3:183903811-183911800	5207	8.91274	8.24641	1683.82	1552.05	0.921745	-0.11756	0.681608	1
ABHD10	abhydrolase domain containing 10	protein_coding	chr3:111697857-111712210	3021	6.05561	7.20926	663.916	786.963	1.18534	0.245295	0.453344	1
ABHD11	abhydrolase domain containing 11	protein_coding	chr7:73150424-73153197	2289	1.72753	2.18911	143.445	181.149	1.26285	0.336682	0.45811	1
ABHD12	abhydrolase domain containing 12	protein_coding	chr20:25275379-25371619	3429	11.773	10.4348	1465.77	1292.93	0.882084	-0.181013	0.49389	1
ABHD13	abhydrolase domain containing 13	protein_coding	chr13:108870727-108886603	5338	4.54727	3.842	880.709	741.236	0.841635	-0.248733	0.389625	1
ABHD14A	abhydrolase domain containing 14A	protein_coding	chr3:52005442-52015212	2309	1.5813	1.776	132.533	148.279	1.11881	0.161961	0.799783	1
ABHD14B	abhydrolase domain containing 14B	protein_coding	chr3:52002526-52017425	3161	14.4995	15.1857	1664.29	1735.55	1.04282	0.060488	0.96974	1
ABHD15	abhydrolase domain containing 15	protein_coding	chr17:27887565-27894155	3592	3.4306	5.23437	447.084	679.741	1.52039	0.60444	0.0814557	0.650805
ABHD17A	abhydrolase domain containing 17A	protein_coding	chr19:1876809-1885546	6139	2.0047	1.65682	446.42	367.628	0.823501	-0.280158	0.504209	1
ABHD17B	abhydrolase domain containing 17B	protein_coding	chr9:74477368-74525847	2959	4.98679	4.50061	535.378	481.276	0.898947	-0.153693	0.644433	1
ABHD17C	abhydrolase domain containing 17C	protein_coding	chr15:80972025-81047962	3627	5.17999	9.07639	681.658	1191.08	1.74732	0.805145	0.0211925	0.325207
ABHD2	abhydrolase domain containing 2	protein_coding	chr15:89630690-89745591	10345	8.73307	9.35541	3278.51	3497.71	1.06686	0.0933721	0.716098	1
ABHD3	abhydrolase domain containing 3	protein_coding	chr18:19230858-19284766	4366	1.03634	1.18286	164.229	186.684	1.13673	0.184893	0.693714	1
ABHD4	abhydrolase domain containing 4	protein_coding	chr14:23067146-23081265	3117	41.3339	33.4726	4676.09	3770.42	0.806318	-0.31058	0.286719	1
ABHD5	abhydrolase domain containing 5	protein_coding	chr3:43731605-43775863	3172	8.95264	10.0029	1029.49	1147.43	1.11456	0.156478	0.545623	1
ABHD6	abhydrolase domain containing 6	protein_coding	chr3:58223233-58281420	3589	1.68468	1.54098	219.338	199.866	0.911222	-0.134126	0.723102	1
ABHD8	abhydrolase domain containing 8	protein_coding	chr19:17402940-17421045	2210	2.72398	3.72357	218.469	297.445	1.36149	0.44519	0.35368	1
ABI1	abl-interactor 1	protein_coding	chr10:27035522-27150016	4236	17.7793	16.1383	2732.67	2470.46	0.904048	-0.145529	0.665616	1
ABI2	abl-interactor 2	protein_coding	chr2:204192942-204312446	23220	3.62284	2.69815	3053.62	2263.88	0.741376	-0.431724	0.103487	0.736048
ABI3BP	ABI family, member 3 (NESH) binding protein	protein_coding	chr3:100468000-100712359	10978	7.52022	66.7645	2997.03	26432.9	8.81968	3.14073	2.35659e-22	5.16525e-19	Over
ABL1	c-abl oncogene 1, non-receptor tyrosine kinase	protein_coding	chr9:133589333-133763062	6276	36.6648	38.6503	8341.13	8768.76	1.05127	0.0721312	0.782944	1
ABL2	c-abl oncogene 2, non-receptor tyrosine kinase	protein_coding	chr1:179068462-179198819	13257	9.34524	5.99633	4494.17	2873.86	0.639463	-0.645066	0.014661	0.261795
ABLIM1	actin binding LIM protein 1	protein_coding	chr10:116190872-116444762	9871	1.66381	1.76632	594.218	629.078	1.05867	0.0822469	0.811546	1
ABLIM3	actin binding LIM protein family, member 3	protein_coding	chr5:148521046-148640105	7216	4.63548	6.05034	1212.72	1578.36	1.3015	0.380174	0.157212	0.874195
ABR	active BCR-related	protein_coding	chr17:906758-1132315	11709	10.0762	14.4512	4279.02	6117.24	1.42959	0.5156	0.0546206	0.538717
ABRACL	ABRA C-terminal like	protein_coding	chr6:139349819-139364439	1200	10.7338	10.7154	467.389	464.76	0.994375	-0.00813868	0.963012	1
ABT1	activator of basal transcription 1	protein_coding	chr6:26597180-26600278	2255	6.93811	7.33645	567.505	597.983	1.05371	0.0754727	0.828294	1
ABTB1	ankyrin repeat and BTB (POZ) domain containing 1	protein_coding	chr3:127391778-127399768	6154	4.96763	4.70147	1109.03	1045.93	0.943101	-0.0845155	0.778278	1
ABTB2	ankyrin repeat and BTB (POZ) domain containing 2	protein_coding	chr11:34172535-34379555	4973	3.22299	2.22246	581.171	399.12	0.686752	-0.542139	0.320732	1
AC002066.1		antisense	chr7:115878314-116139519	1213	0.992305	0.276036	43.5254	12.0825	0.277596	-1.84894	0.145188	0.848834
AC002116.7		antisense	chr19:36505410-36536874	643	1.5429	1.62073	35.9991	37.6718	1.04646	0.0655238	0.968189	1
AC002117.1		antisense	chr17:43227767-43238877	696	1.13943	1.04663	28.8178	26.3396	0.914006	-0.129724	0.858664	1
AC002398.12		antisense	chr19:36245467-36246391	660	0.490625	0.481825	11.7666	11.4969	0.977074	-0.0334599	0.931927	1
AC002401.1		antisense	chr17:48212951-48223541	468	0.207162	0.867697	3.50873	14.7055	4.19112	2.06734	0.326074	1
AC002456.2		antisense	chr7:90219933-90226667	616	0.339257	0.625781	7.57668	13.9527	1.84153	0.880903	0.660068	1
AC002467.7		antisense	chr7:107383262-107385026	984	0.738157	0.886902	26.3406	31.5421	1.19747	0.259994	0.832471	1
AC003088.1		lincRNA	chr7:110072296-110174811	495	0.821084	0.428079	14.7318	7.65199	0.51942	-0.945027	0.514809	1
AC003092.1		lincRNA	chr7:93652145-93695973	1064	0.352154	0.467114	13.5744	17.9973	1.32583	0.406891	0.860298	1
AC003986.7		antisense	chr7:19159556-19161539	692	0.504868	0.756065	12.6969	18.9293	1.49087	0.57615	0.78051	1
AC004017.1	Uncharacterized protein	protein_coding	chr19:58203868-58204128	261	0.482031	0.584534	4.56379	5.51667	1.20879	0.273565	0.98039	1
AC004257.3		lincRNA	chr19:15346330-15346819	490	2.89602	2.94197	51.4824	52.1034	1.01206	0.0172978	1	1
AC004381.6	Putative RNA exonuclease NEF-sp	protein_coding	chr16:20817751-20860987	4111	0.737001	1.13191	110.042	168.153	1.52808	0.61172	0.264246	1
AC004549.6		antisense	chr7:27773014-27780014	859	0.0632733	0.0132797	1.97633	0.410972	0.207948	-2.26571	0.699614	1
AC004840.9		lincRNA	chr7:2477398-2487485	2067	0.944706	0.960507	70.9059	71.7238	1.01153	0.0165455	0.997912	1
AC005262.3		antisense	chr19:3118663-3119302	452	2.26552	2.21854	37.23	36.214	0.972709	-0.0399201	0.876292	1
AC005624.2		lincRNA	chr19:2458933-2462183	371	0.389115	0.605722	5.23147	8.11437	1.55107	0.633263	0.829917	1
AC005682.8		lincRNA	chr7:22928990-22980809	675	0.705503	0.411204	17.2819	10.0375	0.580811	-0.78386	0.574037	1
AC005789.11		lincRNA	chr19:38888821-38890521	1701	1.60842	1.77295	99.2246	109.013	1.09865	0.135728	0.902183	1
AC005943.5		lincRNA	chr19:1573595-1575474	1880	0.585092	0.721202	39.8852	48.9841	1.22813	0.296461	0.70221	1
AC006129.1		lincRNA	chr19:42037566-42038534	969	0.0782966	0.404389	2.75843	14.1621	5.13414	2.36012	0.279496	1
AC006129.4		lincRNA	chr19:42041545-42043266	1722	0.0952553	0.399698	5.9643	24.8718	4.17011	2.06008	0.168588	0.893668
AC006132.1		protein_coding	chr19:46144752-46146098	1235	0.491054	0.402036	21.9959	17.9371	0.815477	-0.294284	0.7804	1
AC006273.5		lincRNA	chr19:782755-785080	870	1.60383	0.620841	50.6733	19.5015	0.384847	-1.37764	0.123273	0.796699
AC007098.1		antisense	chr2:63053199-63085573	251	0.859278	1.26391	7.85264	11.4556	1.45883	0.544808	0.87143	1
AC007246.3		antisense	chr2:39663778-39892483	6741	1.27975	1.38522	313.254	337.356	1.07694	0.106937	0.950599	1
AC007255.8		antisense	chr7:29553841-29603286	1440	0.587893	0.383688	30.6965	19.9454	0.649763	-0.622014	0.535222	1
AC007292.6		antisense	chr19:4363786-4364637	746	0.577485	0.705326	15.6307	19.0252	1.21717	0.283527	0.890722	1
AC007382.1	Uncharacterized protein	protein_coding	chr2:37068327-37068530	204	1.38763	1.56922	10.2654	11.568	1.12689	0.172344	0.987678	1
AC007383.3		lincRNA	chr2:206949329-206951288	1034	2.35932	2.25913	88.5513	84.4388	0.953558	-0.0686068	0.820263	1
AC007390.5		protein_coding	chr2:37423631-37443336	4698	12.0062	8.81544	2047.36	1496.68	0.731032	-0.451994	0.0864525	0.673512
AC007405.6		lincRNA	chr2:171627623-171634658	967	1.02674	0.888356	35.9695	31.0369	0.862865	-0.212793	0.740762	1
AC007566.10		antisense	chr7:92086878-92120924	701	1.23396	1.56573	31.3846	39.669	1.26396	0.337955	0.68096	1
AC007750.5		antisense	chr2:163016272-163029426	3850	1.14161	0.382717	158.946	53.2785	0.335199	-1.57691	0.424269	1
AC007879.7		lincRNA	chr2:208104374-208110611	1204	2.32406	1.6485	101.371	71.7213	0.707514	-0.499169	0.469109	1
AC008063.2		antisense	chr2:162929766-162931679	640	6.44181	9.12654	149.827	211.446	1.41127	0.49699	0.635949	1
AC008440.10		lincRNA	chr19:54368017-54369394	555	0.448336	0.260824	9.02462	5.23497	0.580076	-0.785686	0.649096	1
AC008443.1	CDNA: FLJ23158 fis, clone LNG09623; Uncharacterized protein	protein_coding	chr5:180682720-180684578	1859	1.11173	0.616264	75.0926	41.425	0.551651	-0.858171	0.21901	0.976731
AC008991.1		lincRNA	chr19:29383838-29386856	487	0.593327	0.790539	10.5027	13.9175	1.32514	0.406147	0.842752	1
AC009120.6		antisense	chr16:74339100-74369244	1357	2.73158	3.2877	134.524	161.259	1.19874	0.261514	0.591038	1
AC009133.12		antisense	chr16:29829301-29832573	1125	0.622347	0.658678	25.3892	26.8023	1.05566	0.0781395	0.958619	1
AC009403.2	Protein LOC100506302	protein_coding	chr7:155403925-155437899	1683	0.932578	0.797593	57.0013	48.5204	0.851216	-0.232403	0.709603	1
AC009404.2		lincRNA	chr2:118591513-118599234	4058	1.06472	0.803592	156.755	117.868	0.751929	-0.411332	0.432458	1
AC009501.4		antisense	chr2:63271057-63275775	2324	0.550798	0.0617871	46.282	5.18616	0.112056	-3.15771	0.0114959	0.231876
AC009506.1		antisense	chr2:160471807-160473593	1494	0.634529	0.879694	34.3964	47.5106	1.38127	0.465994	0.608472	1
AC009948.5		antisense	chr2:179278666-179304970	4001	1.33412	1.01284	193.788	146.46	0.755773	-0.403975	0.398903	1
AC010090.1		lincRNA	chr2:145324002-145337001	362	0	0.124062	0	1.62688	Inf	Inf	0.846508	1
AC010642.1	Uncharacterized protein	protein_coding	chr19:58790332-58826563	4227	0.32584	0.86833	50.1213	132.825	2.65007	1.40603	0.376471	1
AC010883.5		antisense	chr2:43456712-43460533	398	1.2293	0.857732	17.7435	12.3488	0.695963	-0.522918	0.675724	1
AC011308.1		protein_coding	chr2:157352597-157352655	42	0	0	0	0	NaN	NaN
AC011475.1	Uncharacterized protein	protein_coding	chr19:10751715-10752093	81	0.488189	0.502123	1.43866	1.46877	1.02093	0.0298821	1	1
AC011524.1		lincRNA	chr19:29374337-29444152	537	0.626315	1.13002	12.2333	21.9234	1.79211	0.841659	0.567008	1
AC011558.5		antisense	chr19:1038726-1039063	338	0.09946	0.133801	1.22277	1.63407	1.33637	0.41832	1	1
AC011747.7		antisense	chr2:8806766-8821993	2060	0.707909	0.964612	52.9218	71.9054	1.35871	0.442239	0.631465	1
AC011891.5		lincRNA	chr7:12693804-12694610	432	1.13796	0.0154347	17.8111	0.241908	0.0135819	-6.20217	0.0130186	0.24921
AC012065.7		lincRNA	chr2:20877569-20879005	1437	0.0293944	0.337225	1.53152	17.4661	11.4044	3.51152	0.0962185	0.712483
AC012531.25		lincRNA	chr12:54413694-54416373	2680	4.68013	2.33724	455.601	226.336	0.496785	-1.00931	0.0636537	0.582139
AC013449.1	Uncharacterized protein	protein_coding	chr2:26251074-26251481	408	1.87352	1.82022	27.7648	26.8446	0.966858	-0.0486241	0.922307	1
AC013468.1		protein_coding	chr2:190642909-190643157	48	0	0.644222	0	1.11568	Inf	Inf	0.94969	1
AC015933.2		antisense	chr18:25534483-25543651	440	5.54627	0.890563	88.3872	14.1365	0.159938	-2.64441	0.0063212	0.160173
AC016722.2		protein_coding	chr2:47043836-47086146	2830	3.03477	3.96414	311.695	405.205	1.30001	0.378518	0.557476	1
AC016722.4		antisense	chr2:47126414-47135817	1835	4.17575	4.19124	278.098	277.94	0.999432	-0.000819471	0.913036	1
AC016725.4		antisense	chr2:135493034-135676280	1198	1.0618	0.790528	46.1394	34.2276	0.74183	-0.43084	0.600798	1
AC016999.2		antisense	chr2:239335718-239336370	452	0.469879	0.337282	7.69942	5.50699	0.715248	-0.483485	0.767747	1
AC017002.1		lincRNA	chr2:112248850-112268567	757	0.37779	0.661303	10.3838	18.1075	1.74382	0.802247	0.6771	1
AC017048.3		lincRNA	chr2:177494317-177502659	1783	9.31001	7.90085	603.067	509.414	0.844706	-0.243479	0.438347	1
AC017048.4		lincRNA	chr2:177502438-177520686	699	0.888714	0.523685	22.5784	13.2343	0.586148	-0.770663	0.479089	1
AC017060.1		lincRNA	chr7:17503069-17598533	442	0.203543	0.390183	3.26328	6.22452	1.90744	0.931638	0.811049	1
AC017074.2		lincRNA	chr2:114435279-114461655	561	0.804835	1.28464	16.3481	26.0505	1.59349	0.672186	0.531911	1
AC018470.4		lincRNA	chr2:175190755-175195371	3435	0.486463	0.699999	60.6568	86.7113	1.42954	0.51555	0.672049	1
AC018647.3		lincRNA	chr7:35754644-35774497	2849	0.147028	0.287536	15.2205	29.5286	1.94005	0.956093	0.490061	1
AC018730.1		antisense	chr2:105424030-105469641	844	0	0.523368	0	15.9215	Inf	Inf	0.0159464	0.273591
AC018737.1		antisense	chr2:122407226-122485784	2278	1.01213	1.04363	83.7023	85.9338	1.02666	0.0379579	0.991163	1
AC018766.4		antisense	chr19:50363139-50363771	548	3.94366	3.32693	78.4043	65.9095	0.840636	-0.250446	0.716381	1
AC018766.5		antisense	chr19:50360227-50362546	1023	4.01502	4.02659	149.028	148.877	0.99899	-0.001458	0.95812	1
AC018867.1	Uncharacterized protein	protein_coding	chr2:187361840-187365393	57	0.493792	0.263362	1.02226	0.543169	0.531342	-0.912287	0.853979	1
AC018867.2		protein_coding	chr2:187367219-187367356	138	2.96212	1.43211	14.7842	7.12174	0.481714	-1.05375	0.654739	1
AC019117.2		lincRNA	chr7:17474101-17500296	896	0.187524	0.392993	6.10319	12.729	2.08563	1.06048	0.611073	1
AC020594.5		antisense	chr2:33780114-33788614	338	0.465222	0.916993	5.70068	11.2024	1.96511	0.974608	0.649037	1
AC023669.1		lincRNA	chr7:46300662-46334067	524	0.712636	0.121474	13.5762	2.29486	0.169035	-2.5646	0.204493	0.959092
AC025171.1		antisense	chr5:43041677-43045492	2773	0.689167	0.620108	69.3754	62.193	0.89647	-0.157672	0.80286	1
AC025335.1		antisense	chr17:7816642-7819271	2529	2.4127	1.3601	220.999	124.21	0.562039	-0.831257	0.121133	0.794648
AC026806.2		lincRNA	chr19:38822274-38822716	443	7.71192	6.49794	124.051	103.868	0.837306	-0.256172	0.71712	1
AC027763.2	Uncharacterized protein	protein_coding	chr17:6779954-6915668	3217	1.6641	1.31997	194.368	153.532	0.789904	-0.340251	0.422591	1
AC040977.1	Uncharacterized protein	protein_coding	chr17:6915928-6917755	522	11.9531	0.190337	226.472	3.59415	0.0158701	-5.97754	9.76583e-17	1.07025e-13	Under
AC046143.3		antisense	chr3:194353652-194366130	972	0.831969	1.3054	29.326	45.8568	1.56369	0.644956	0.479876	1
AC068282.3		lincRNA	chr2:128146706-128158156	2690	0.505885	0.624734	49.2418	60.6805	1.2323	0.301349	0.652202	1
AC068580.6		antisense	chr11:1781578-1783716	2015	0.0164783	0.314811	1.20365	22.9162	19.039	4.25089	0.0243429	0.354522
AC069278.4		lincRNA	chr19:44978645-44979403	759	0.942395	1.01174	25.9552	27.7414	1.06882	0.0960195	0.937361	1
AC073063.1		protein_coding	chr7:99040552-99040747	51	0.267432	0.0937061	0.493876	0.172796	0.349877	-1.51508	0.852764	1
AC073115.7		lincRNA	chr7:46030504-46040497	532	1.67444	1.79449	32.3047	34.5037	1.06807	0.0950084	0.94863	1
AC073321.4		lincRNA	chr2:217469494-217475925	654	7.33849	8.37098	174.182	197.933	1.13636	0.18442	0.742937	1
AC073343.1	Uncharacterized protein	protein_coding	chr7:6713376-6715991	1456	0.828211	0.85672	43.7119	45.068	1.03102	0.0440785	0.92731	1
AC073569.1		protein_coding	chr12:80198742-80202321	30	0.231913	0.174011	0.253311	0.188201	0.742964	-0.428637	0.885947	1
AC074117.10		antisense	chr2:27579113-27590489	3412	0.709255	0.705167	87.8623	86.9855	0.990021	-0.0144695	0.960811	1
AC074183.4		lincRNA	chr7:84568665-84569561	782	0.652229	0.737751	18.5141	20.8676	1.12712	0.172636	0.947624	1
AC078883.3		antisense	chr2:173328990-173330750	1077	1.22781	0.347207	47.8916	13.5034	0.281958	-1.82645	0.0755538	0.628866
AC079354.2	Uncharacterized protein	protein_coding	chr2:203104292-203104435	144	1.44798	3.02429	7.56596	15.7343	2.07962	1.05632	0.578882	1
AC079922.3		lincRNA	chr2:113399409-113403267	2022	0.942885	1.83266	69.1509	133.976	1.93744	0.954151	0.108505	0.757405
AC084018.1		lincRNA	chr12:122233173-122241812	4769	2.20958	2.02009	382.443	348.195	0.910448	-0.135351	0.736422	1
AC084125.4		antisense	chr8:145660602-145665354	895	1.11336	0.600135	36.1225	19.404	0.537171	-0.896546	0.416066	1
AC084219.4		antisense	chr19:44609616-44617298	3488	1.16225	1.02986	147.158	129.781	0.881915	-0.181288	0.749414	1
AC087499.10		lincRNA	chr17:20516225-20536547	620	1.25474	1.53993	28.2486	34.4978	1.22122	0.288325	0.830109	1
AC087645.1	Uncharacterized protein	protein_coding	chr17:76210462-76220740	1011	0	0.0712388	0	2.60433	Inf	Inf	0.634591	1
AC091133.1		antisense	chr17:47009153-47014462	483	0.858469	1.09298	15.0336	19.0905	1.26985	0.344661	0.822638	1
AC091729.9		antisense	chr7:1200010-1204903	2002	1.89474	2.52032	137.693	182.349	1.32431	0.405246	0.426852	1
AC092295.7		antisense	chr19:37063972-37085610	1868	1.43126	1.4952	97.0328	100.956	1.04043	0.0571813	0.981966	1
AC092614.2		lincRNA	chr2:192093891-192110898	909	0.754817	0.61049	24.8876	20.0568	0.805894	-0.311338	0.75623	1
AC093323.3		lincRNA	chr4:6675178-6677774	2311	3.20785	3.51683	269.039	293.689	1.09162	0.126475	0.779671	1
AC093627.10		lincRNA	chr7:149597-155465	5149	0.389296	0.427905	72.7471	79.708	1.09569	0.131834	0.977514	1
AC093627.8		lincRNA	chr7:77038-80418	605	0.545195	0.126176	11.9059	2.7591	0.231743	-2.1094	0.372289	1
AC093642.3		lincRNA	chr2:242912834-242919427	2854	0.314915	0.0890112	32.6754	9.1863	0.281139	-1.83065	0.113455	0.771023
AC093673.5		antisense	chr7:143076785-143077588	648	11.7579	9.79394	276.416	229.372	0.829807	-0.269153	0.456576	1
AC093818.1		antisense	chr2:173345568-173421324	2447	0.958173	0.663768	84.9741	58.6556	0.690276	-0.534755	0.429883	1
AC093850.2		lincRNA	chr2:216582766-216584147	648	0.643577	1.53658	15.085	35.9605	2.38386	1.2533	0.28596	1
AC096677.1	Uncharacterized protein ENSP00000471857	protein_coding	chr1:201592013-201592738	726	1.80051	1.45975	47.4489	38.2649	0.806446	-0.310351	0.724221	1
AC096772.6		lincRNA	chr2:208686014-208687493	1262	4.06467	3.83138	186.149	174.754	0.938788	-0.091128	0.795485	1
AC104135.4		lincRNA	chr2:75167385-75169797	1266	0.326315	0.0442703	14.9244	2.02768	0.135863	-2.87978	0.204391	0.958955
AC104841.2	HCG1777198, isoform CRA_a; PRO2900; Uncharacterized protein	protein_coding	chr2:242167319-242168850	1532	0.171348	0.173476	9.50474	9.60783	1.01085	0.0155638	1	1
AC107081.5		antisense	chr2:62095567-62113217	802	0.878682	0.993974	25.5958	28.8102	1.12558	0.170671	1	1
AC108142.1		antisense	chr4:182795591-183066402	5551	1.41308	0.686988	285.319	137.791	0.482935	-1.0501	0.0256473	0.362286
AC108488.3		antisense	chr2:3606082-3609324	1207	2.48291	2.42735	108.77	105.95	0.97407	-0.037902	0.893925	1
AC108488.4		lincRNA	chr2:3579403-3584463	1532	0.779018	0.848479	43.3062	46.9591	1.08435	0.116829	0.876724	1
AC109333.10		antisense	chr17:4922509-4923388	583	3.46679	2.45879	73.3874	51.83	0.706253	-0.501744	0.432614	1
AC109642.1		lincRNA	chr2:30569525-30575297	2952	0.899219	0.360632	96.6322	38.4593	0.397997	-1.32917	0.221763	0.978458
AC110615.1	Uncharacterized protein	protein_coding	chr4:76871883-76878526	282	1.37462	1.13783	14.076	11.5958	0.823797	-0.279639	0.803836	1
AC112715.2	Uncharacterized protein	protein_coding	chr2:238165734-238166319	350	0.22227	0.597404	2.82689	7.56613	2.67649	1.42034	0.688443	1
AC112721.2		lincRNA	chr2:238337563-238343465	541	0.184227	0.455667	3.59691	8.92524	2.48136	1.31113	0.625878	1
AC113189.5		antisense	chr17:7485282-7487390	1058	1.66367	2.85796	63.8799	109.27	1.71056	0.774465	0.232505	0.993891
AC113618.1		lincRNA	chr2:239628965-239649421	553	0.0123318	0.0882313	0.246938	1.76812	7.16016	2.83999	0.922818	1
AC114494.1	HCG1787699; Uncharacterized protein	protein_coding	chr1:31902192-31902614	423	0	0.0123412	0	0.188201	Inf	Inf	1	1
AC114803.3		antisense	chr2:220163724-220168852	311	0.549223	0.30398	6.17537	3.41239	0.552582	-0.85574	0.748313	1
AC115618.1	Uncharacterized protein; cDNA FLJ26048 fis, clone PRS02384	protein_coding	chrX:48431482-48433275	1794	0.639378	0.770118	41.7123	49.9053	1.19642	0.258718	0.912955	1
AC116614.1		antisense	chr2:945320-945960	532	0.721059	0.472958	13.8883	9.08062	0.653833	-0.613006	0.744997	1
AC117395.1	LOC646903 protein; Uncharacterized protein	protein_coding	chr3:149689066-149690535	1470	0.764915	0.291799	40.8487	15.5028	0.379517	-1.39776	0.16816	0.893668
AC132192.1	LOC644656 protein; Uncharacterized protein	protein_coding	chr11:9481747-9482010	264	1.54218	0.730203	14.79	6.96298	0.470789	-1.08685	0.504264	1
AC132872.2	CDNA FLJ27256 fis, clone SYN09689; Uncharacterized protein	protein_coding	chr17:80214131-80216080	1950	0.514885	0.655999	36.3381	46.2053	1.27154	0.346572	0.628822	1
AC133528.2		antisense	chr2:242629829-242633704	415	8.23859	10.6904	124.066	160.427	1.29308	0.370806	0.529959	1
AC135178.1	HCG1985372; Uncharacterized protein; cDNA FLJ37541 fis, clone BRCAN2026340	protein_coding	chr17:8261731-8263538	1808	0.607144	0.712164	39.8549	46.5247	1.16735	0.223238	0.806262	1
AC139099.4		lincRNA	chr17:81091900-81125376	641	0.153198	0.831801	3.5673	19.3066	5.41211	2.43619	0.182333	0.920526
AC144525.1		lincRNA	chr2:239697289-239698357	592	2.33281	0.684707	50.0715	14.6639	0.292859	-1.77172	0.0722893	0.615723
AC144652.1		lincRNA	chr7:155087628-155089251	1624	0.641278	0.940833	37.8045	55.252	1.46152	0.547467	0.515705	1
AC144831.1		lincRNA	chr17:81061205-81063860	2656	8.58403	7.70123	826.841	739.241	0.894054	-0.161565	0.787963	1
AC159540.1		lincRNA	chr2:98081083-98099107	5415	0.845253	0.749623	165.926	146.686	0.884041	-0.177814	0.849664	1
AC187652.1	Protein LOC100996433	protein_coding	chr7:302918-304070	501	0.412525	1.56491	7.47682	28.3608	3.79317	1.9234	0.140128	0.835536
ACAA1	acetyl-CoA acyltransferase 1	protein_coding	chr3:38144620-38178733	7106	5.85475	5.27558	1510	1355.16	0.897456	-0.156087	0.539949	1
ACAA2	acetyl-CoA acyltransferase 2	protein_coding	chr18:47309869-47340330	3740	6.38867	6.35658	867.194	859.415	0.99103	-0.0129993	0.877716	1
ACACA	acetyl-CoA carboxylase alpha	protein_coding	chr17:35441923-35766909	13766	6.46582	7.78853	3229.65	3876.77	1.20037	0.263477	0.36455	1
ACACB	acetyl-CoA carboxylase beta	protein_coding	chr12:109554400-109706031	14159	0.710283	0.609246	364.766	312.033	0.855433	-0.225273	0.580128	1
ACAD10	acyl-CoA dehydrogenase family, member 10	protein_coding	chr12:112123857-112194903	8926	1.93679	2.04447	627.672	659.721	1.05106	0.071844	0.815032	1
ACAD8	acyl-CoA dehydrogenase family, member 8	protein_coding	chr11:134123389-134135749	7174	2.48962	2.73681	648.316	709.695	1.09467	0.130501	0.718389	1
ACAD9	acyl-CoA dehydrogenase family, member 9	protein_coding	chr3:128598439-128634910	4327	8.26931	9.41014	1298.45	1471.87	1.13356	0.180864	0.534314	1
ACADM	acyl-CoA dehydrogenase, C-4 to C-12 straight chain	protein_coding	chr1:76190036-76253260	4779	6.30822	6.18577	1093.97	1068.77	0.97696	-0.0336285	0.821785	1
ACADS	acyl-CoA dehydrogenase, C-2 to C-3 short chain	protein_coding	chr12:121163538-121177811	2648	2.88998	3.75674	277.75	359.816	1.29547	0.373476	0.37356	1
ACADSB	acyl-CoA dehydrogenase, short/branched chain	protein_coding	chr10:124768495-124817827	6256	4.12671	3.54825	936.897	802.292	0.856329	-0.223762	0.464152	1
ACADVL	acyl-CoA dehydrogenase, very long chain	protein_coding	chr17:7120444-7128592	4865	50.5845	42.5326	8921.77	7479.65	0.83836	-0.254358	0.416427	1
ACAN	aggrecan	protein_coding	chr15:89346674-89418585	10908	55.2405	3.2396	21899.7	1273.58	0.0581549	-4.10396	0.0083264	0.190767
ACAP2	ArfGAP with coiled-coil, ankyrin repeat and PH domains 2	protein_coding	chr3:194995465-195163807	11088	10.2282	8.86314	4113.85	3552.12	0.863453	-0.211811	0.466795	1
ACAP3	ArfGAP with coiled-coil, ankyrin repeat and PH domains 3	protein_coding	chr1:1227756-1244989	8809	4.47668	4.78563	1430.67	1523.59	1.06495	0.0907922	0.658648	1
ACAT1	acetyl-CoA acetyltransferase 1	protein_coding	chr11:107992243-108018503	5584	9.48199	8.73854	1921.25	1763.77	0.918029	-0.123388	0.706965	1
ACAT2	acetyl-CoA acetyltransferase 2	protein_coding	chr6:160181360-160200144	4374	2.59318	3.532	411.563	558.73	1.35758	0.441035	0.252841	1
ACBD3	acyl-CoA binding domain containing 3	protein_coding	chr1:226332380-226374431	3578	23.5276	23.1955	3054.08	2999.23	0.982039	-0.026148	0.939981	1
ACBD4	acyl-CoA binding domain containing 4	protein_coding	chr17:43209967-43221548	3776	2.67664	2.80651	366.703	383.111	1.04475	0.063152	0.890291	1
ACBD5	acyl-CoA binding domain containing 5	protein_coding	chr10:27484146-27531059	4339	9.46785	7.67751	1490.56	1203.66	0.807522	-0.308426	0.293617	1
ACBD6	acyl-CoA binding domain containing 6	protein_coding	chr1:180244515-180472089	2356	11.1913	11.6955	956.724	995.886	1.04093	0.057877	0.898565	1
ACCS	1-aminocyclopropane-1-carboxylate synthase homolog (Arabidopsis)(non-functional)	protein_coding	chr11:44087475-44105772	5826	3.66069	3.71876	773.484	783.031	1.01234	0.0176977	0.808395	1
ACD	adrenocortical dysplasia homolog (mouse)	protein_coding	chr16:67691415-67694713	3218	2.47838	3.35333	289.352	390.023	1.34792	0.430735	0.250241	1
ACE	angiotensin I converting enzyme	protein_coding	chr17:61554422-61599209	10473	1.24652	1.8508	473.547	701.39	1.48114	0.56671	0.366897	1
ACER3	alkaline ceramidase 3	protein_coding	chr11:76571911-76737841	8442	2.93457	2.70604	898.475	825.675	0.918974	-0.121904	0.78566	1
ACIN1	apoptotic chromatin condensation inducer 1	protein_coding	chr14:23527773-23564823	9110	20.2087	21.3001	6680.52	7014.24	1.04995	0.0703267	0.726391	1
ACKR3	atypical chemokine receptor 3	protein_coding	chr2:237476430-237491001	2258	30.3058	19.6576	2479.15	1603.83	0.646927	-0.628324	0.119343	0.790857
ACKR4	atypical chemokine receptor 4	protein_coding	chr3:132316081-132337811	2273	4.9145	11.3636	404.55	934.933	2.31104	1.20854	0.166387	0.890216
ACLY	ATP citrate lyase	protein_coding	chr17:40023161-40086795	5217	53.3034	48.7265	10088.9	9185.36	0.91044	-0.135364	0.654252	1
ACN9	ACN9 homolog (S. cerevisiae)	protein_coding	chr7:96745902-96811075	2303	1.67953	1.95503	140.509	162.785	1.15854	0.212311	0.786987	1
ACO1	aconitase 1, soluble	protein_coding	chr9:32384618-32454767	7534	20.0808	23.8319	5489.43	6490.4	1.18235	0.241653	0.388969	1
ACO2	aconitase 2, mitochondrial	protein_coding	chr22:41865129-41924993	4041	13.0429	14.7229	1912.87	2150.69	1.12433	0.169062	0.604773	1
ACOT1	acyl-CoA thioesterase 1	protein_coding	chr14:74003818-74010498	1713	2.55828	2.43945	159.154	150.917	0.948242	-0.0766731	0.868286	1
ACOT13	acyl-CoA thioesterase 13	protein_coding	chr6:24667263-24705293	4394	4.59029	4.70136	732.483	746.727	1.01945	0.027786	0.907619	1
ACOT2	acyl-CoA thioesterase 2	protein_coding	chr14:74034324-74042357	2388	1.7245	1.78695	149.449	154.201	1.0318	0.0451586	0.958294	1
ACOT7	acyl-CoA thioesterase 7	protein_coding	chr1:6324329-6454451	4892	4.85692	4.05012	861.602	715.578	0.83052	-0.267913	0.469157	1
ACOT8	acyl-CoA thioesterase 8	protein_coding	chr20:44470360-44486045	4213	3.13225	2.9958	478.984	456.133	0.952294	-0.0705214	0.795342	1
ACOT9	acyl-CoA thioesterase 9	protein_coding	chrX:23720370-23784592	5046	11.3455	9.42964	2077.13	1719.5	0.827823	-0.272606	0.345277	1
ACOX1	acyl-CoA oxidase 1, palmitoyl	protein_coding	chr17:73937588-73975515	8543	7.80594	7.38225	2420.36	2279.41	0.941764	-0.086563	0.788598	1
ACOX2	acyl-CoA oxidase 2, branched chain	protein_coding	chr3:58490863-58523046	3859	5.87044	4.22307	822.103	588.799	0.716211	-0.481543	0.132533	0.816362
ACOX3	acyl-CoA oxidase 3, pristanoyl	protein_coding	chr4:8368009-8442450	3846	5.13553	4.31887	716.774	600.032	0.837128	-0.256479	0.448079	1
ACP1	acid phosphatase 1, soluble	protein_coding	chr2:264140-278283	4160	12.8341	13.818	1937.76	2077.56	1.07215	0.100501	0.801025	1
ACP2	acid phosphatase 2, lysosomal	protein_coding	chr11:47260853-47270457	3484	8.24202	7.84221	1041.39	987.165	0.947931	-0.0771458	0.881822	1
ACP5	acid phosphatase 5, tartrate resistant	protein_coding	chr19:11685475-11689823	2814	0.668174	1.3528	68.4197	137.663	2.01203	1.00865	0.585554	1
ACPL2	acid phosphatase-like 2	protein_coding	chr3:140947568-141013748	7052	2.10869	2.831	538.76	721.697	1.33955	0.421751	0.280351	1
ACSF2	acyl-CoA synthetase family member 2	protein_coding	chr17:48503519-48552206	5797	3.30743	3.74124	695.837	783.848	1.12648	0.171825	0.581213	1
ACSF3	acyl-CoA synthetase family member 3	protein_coding	chr16:89154783-89222254	11629	1.55293	1.40629	655.318	591.191	0.902144	-0.14857	0.626834	1
ACSL1	acyl-CoA synthetase long-chain family member 1	protein_coding	chr4:185676749-185747972	6134	8.5979	11.3519	1913.61	2517.02	1.31533	0.395424	0.146556	0.853566
ACSL3	acyl-CoA synthetase long-chain family member 3	protein_coding	chr2:223725652-223809357	7240	14.0038	13.649	3679.85	3571.2	0.970474	-0.0432388	0.85338	1
ACSL4	acyl-CoA synthetase long-chain family member 4	protein_coding	chrX:108867473-108976632	6415	18.6776	16.944	4346.23	3929.98	0.904228	-0.145242	0.590767	1
ACSL5	acyl-CoA synthetase long-chain family member 5	protein_coding	chr10:114133776-114188138	4318	0.215188	0.470991	33.6105	73.4976	2.18674	1.12878	0.283485	1
ACSS1	acyl-CoA synthetase short-chain family member 1	protein_coding	chr20:24986868-25039616	10096	1.43336	2.47266	525.388	902.898	1.71853	0.781179	0.0412227	0.468556
ACSS2	acyl-CoA synthetase short-chain family member 2	protein_coding	chr20:33459949-33515769	5389	5.94555	6.9386	1163.04	1351.98	1.16245	0.217172	0.486763	1
ACSS3	acyl-CoA synthetase short-chain family member 3	protein_coding	chr12:81331594-81650533	6121	1.80542	1.42038	400.051	314.215	0.785437	-0.348432	0.534763	1
ACTA2	actin, alpha 2, smooth muscle, aorta	protein_coding	chr10:90694831-90751147	3027	302.623	214.313	33297.1	23395.1	0.702616	-0.509191	0.508354	1
ACTA2-AS1	ACTA2 antisense RNA 1	antisense	chr10:90692400-90700368	2721	1.14656	0.515048	113.236	50.6312	0.44713	-1.16124	0.121335	0.794648
ACTB	actin, beta	protein_coding	chr7:5566782-5603415	3256	1128.33	920.944	133398	108304	0.811888	-0.300647	0.279289	1
ACTC1	actin, alpha, cardiac muscle 1	protein_coding	chr15:35080297-35088340	4639	11.5259	0.729891	1944.92	122.14	0.0627994	-3.99311	0.0036588	0.115944
ACTG1	actin, gamma 1	protein_coding	chr17:79476997-79490873	2976	1524.12	1271.41	164673	136677	0.829989	-0.268836	0.301509	1
ACTG2	actin, gamma 2, smooth muscle, enteric	protein_coding	chr2:74119441-74146992	3811	0.27645	4.31425	38.2766	592.764	15.4863	3.95292	0.000789339	0.0403914	Over
ACTL6A	actin-like 6A	protein_coding	chr3:179280668-179306196	3675	8.48246	9.94437	1131.28	1320.82	1.16755	0.223486	0.448557	1
ACTN1	actinin, alpha 1	protein_coding	chr14:69340860-69446157	10626	92.3696	65.2193	35612.8	25019	0.702529	-0.509371	0.14836	0.857824
ACTN4	actinin, alpha 4	protein_coding	chr19:39138289-39222223	6103	135.276	90.3642	29985.3	19913	0.664093	-0.590543	0.0934452	0.69904
ACTR10	actin-related protein 10 homolog (S. cerevisiae)	protein_coding	chr14:58666798-58701750	3435	23.6735	21.5464	2951.02	2674.91	0.906434	-0.141726	0.571517	1
ACTR1A	ARP1 actin-related protein 1 homolog A, centractin alpha (yeast)	protein_coding	chr10:104238986-104262482	4341	34.6093	35.5863	5451.98	5583.18	1.02406	0.0343068	0.922527	1
ACTR1B	ARP1 actin-related protein 1 homolog B, centractin beta (yeast)	protein_coding	chr2:98272431-98280570	2887	18.7292	17.8994	1961.47	1867.37	0.952028	-0.0709248	0.773103	1
ACTR2	ARP2 actin-related protein 2 homolog (yeast)	protein_coding	chr2:65454887-65498387	4268	88.3817	80.0345	13686	12339.6	0.901619	-0.14941	0.603774	1
ACTR3	ARP3 actin-related protein 3 homolog (yeast)	protein_coding	chr2:114647537-114720173	12049	28.7866	25.2168	12588.3	10981.3	0.872347	-0.197026	0.473944	1
ACTR5	ARP5 actin-related protein 5 homolog (yeast)	protein_coding	chr20:37377085-37400834	2236	1.84505	2.13921	149.688	172.905	1.1551	0.208021	0.651493	1
ACTR6	ARP6 actin-related protein 6 homolog (yeast)	protein_coding	chr12:100592900-100635643	3813	5.46271	4.46454	755.756	615.197	0.814015	-0.296872	0.319467	1
ACTR8	ARP8 actin-related protein 8 homolog (yeast)	protein_coding	chr3:53901093-53916229	4066	8.66705	7.89205	1278.04	1159.81	0.907492	-0.140043	0.69316	1
ACTRT3	actin-related protein T3	protein_coding	chr3:169484709-169487683	2005	1.82769	1.61253	132.872	116.863	0.879516	-0.185219	0.699568	1
ACVR1	activin A receptor, type I	protein_coding	chr2:158592958-158732374	3988	25.3675	23.2739	3669.99	3354.84	0.914127	-0.129534	0.632344	1
ACVR1B	activin A receptor, type IB	protein_coding	chr12:52345451-52390862	5690	6.47195	5.82661	1335.78	1198.35	0.897116	-0.156633	0.581544	1
ACVR2A	activin A receptor, type IIA	protein_coding	chr2:148602086-148688393	6768	3.9785	7.80236	976.138	1908.13	1.95478	0.967004	0.0502685	0.515407
ACVRL1	activin A receptor type II-like 1	protein_coding	chr12:52300692-52317145	5040	11.7773	11.1427	2153.49	2030.66	0.942963	-0.0847273	0.70458	1
ACYP1	acylphosphatase 1, erythrocyte (common) type	protein_coding	chr14:75519924-75536186	1841	2.28187	2.42212	152.284	161.249	1.05887	0.082531	0.872713	1
ACYP2	acylphosphatase 2, muscle type	protein_coding	chr2:54197975-54532437	4964	2.04126	1.46122	367.715	262.157	0.712937	-0.488153	0.160043	0.878068
AD000090.2		antisense	chr19:36031640-36036931	4859	1.92509	2.30066	339.701	404.109	1.1896	0.250476	0.518258	1
ADA	adenosine deaminase	protein_coding	chr20:43248163-43280874	2852	5.52201	20.0089	570.979	2063	3.6131	1.85324	6.90804e-06	0.000890663	Over
ADAL	adenosine deaminase-like	protein_coding	chr15:43622872-43646096	5054	1.66044	1.76306	304.726	322.065	1.0569	0.0798415	0.916286	1
ADAM10	ADAM metallopeptidase domain 10	protein_coding	chr15:58887403-59042177	8636	27.02	31.7885	8468.16	9918.92	1.17132	0.228135	0.453068	1
ADAM12	ADAM metallopeptidase domain 12	protein_coding	chr10:127700950-128077024	9860	38.2984	48.4827	13693.1	17263.2	1.26073	0.334255	0.405985	1
ADAM15	ADAM metallopeptidase domain 15	protein_coding	chr1:155023042-155035252	6585	11.3484	10.9223	2712.17	2598.97	0.958261	-0.0615096	0.745081	1
ADAM17	ADAM metallopeptidase domain 17	protein_coding	chr2:9628615-9695921	5481	12.0535	12.1589	2395.99	2409.36	1.00558	0.00803292	0.978095	1
ADAM19	ADAM metallopeptidase domain 19	protein_coding	chr5:156822542-157002783	7710	6.40299	5.56639	1790.6	1550.48	0.865897	-0.207733	0.643166	1
ADAM23	ADAM metallopeptidase domain 23	protein_coding	chr2:207308263-207485851	6418	2.11171	1.65199	492.043	383.497	0.779397	-0.359569	0.351587	1
ADAM33	ADAM metallopeptidase domain 33	protein_coding	chr20:3648612-3662893	5386	33.4626	33.8065	6535.99	6587.93	1.00795	0.0114176	0.858553	1
ADAM9	ADAM metallopeptidase domain 9	protein_coding	chr8:38854388-38962663	6913	75.0935	58.8427	18839.6	14695.3	0.780021	-0.358415	0.191832	0.935034
ADAMDEC1	ADAM-like, decysin 1	protein_coding	chr8:24241798-24263526	2438	0.00522779	0.0611755	0.462832	5.40355	11.675	3.54535	0.504465	1
ADAMTS1	ADAM metallopeptidase with thrombospondin type 1 motif, 1	protein_coding	chr21:28208066-28217728	7063	70.1865	62.4173	17995.4	15901.5	0.883639	-0.178471	0.707004	1
ADAMTS10	ADAM metallopeptidase with thrombospondin type 1 motif, 10	protein_coding	chr19:8645126-8675620	5739	3.38171	4.2615	704.317	883.977	1.25508	0.327784	0.371817	1
ADAMTS12	ADAM metallopeptidase with thrombospondin type 1 motif, 12	protein_coding	chr5:33523640-33892297	9778	8.61261	10.7425	3059.5	3794.44	1.24022	0.310594	0.448881	1
ADAMTS13	ADAM metallopeptidase with thrombospondin type 1 motif, 13	protein_coding	chr9:136279478-136324508	5695	1.05625	1.01896	218.311	209.749	0.960781	-0.0577212	0.897733	1
ADAMTS14	ADAM metallopeptidase with thrombospondin type 1 motif, 14	protein_coding	chr10:72432559-72522197	5269	1.26363	1.61296	241.185	307.119	1.27337	0.348657	0.516503	1
ADAMTS15	ADAM metallopeptidase with thrombospondin type 1 motif, 15	protein_coding	chr11:130318869-130346532	5669	0.326141	3.7184	67.2085	762.349	11.343	3.50374	7.07414e-05	0.00588811	Over
ADAMTS18	ADAM metallopeptidase with thrombospondin type 1 motif, 18	protein_coding	chr16:77281710-77469011	6678	0	0.00156344	0	0.376402	Inf	Inf	1	1
ADAMTS2	ADAM metallopeptidase with thrombospondin type 1 motif, 2	protein_coding	chr5:178537852-178772431	7687	36.2512	52.817	10100.2	14667.2	1.45217	0.538207	0.0692154	0.604015
ADAMTS3	ADAM metallopeptidase with thrombospondin type 1 motif, 3	protein_coding	chr4:73146686-73434516	6585	0.188506	0.184401	45.0363	43.9103	0.974998	-0.0365293	0.884667	1
ADAMTS4	ADAM metallopeptidase with thrombospondin type 1 motif, 4	protein_coding	chr1:161154098-161168846	10334	0.49168	0.942572	184.338	352.134	1.91027	0.933773	0.0220037	0.331466
ADAMTS5	ADAM metallopeptidase with thrombospondin type 1 motif, 5	protein_coding	chr21:28290231-28338832	9056	31.3552	33.7497	10295.9	11043.6	1.07262	0.101141	0.644654	1
ADAMTS6	ADAM metallopeptidase with thrombospondin type 1 motif, 6	protein_coding	chr5:64444563-64777747	8567	4.08844	2.43382	1268.27	752.872	0.593622	-0.752385	0.291857	1
ADAMTS7	ADAM metallopeptidase with thrombospondin type 1 motif, 7	protein_coding	chr15:79051545-79103773	7730	2.36754	2.50224	664.135	698.04	1.05105	0.0718335	0.846295	1
ADAMTS8	ADAM metallopeptidase with thrombospondin type 1 motif, 8	protein_coding	chr11:130274820-130298888	4523	0.0147127	0.642982	2.41367	105.237	43.6004	5.44627	0.0001505	0.0108749
ADAMTS9	ADAM metallopeptidase with thrombospondin type 1 motif, 9	protein_coding	chr3:64501333-64673676	10693	0.265414	0.297102	102.92	114.703	1.11449	0.156385	0.74507	1
ADAMTSL1	ADAMTS-like 1	protein_coding	chr9:18473892-18910948	13172	20.2001	17.9654	9674.33	8557.06	0.884511	-0.177047	0.483448	1
ADAMTSL4	ADAMTS-like 4	protein_coding	chr1:150521884-150533413	6393	34.7794	23.0447	8081.93	5323.32	0.65867	-0.602373	0.0766718	0.634158
ADAMTSL5	ADAMTS-like 5	protein_coding	chr19:1505017-1513603	3867	3.64952	2.93913	511.726	410.67	0.80252	-0.317391	0.371043	1
ADAR	adenosine deaminase, RNA-specific	protein_coding	chr1:154554538-154600475	8356	30.547	29.1846	9261.82	8813.65	0.951612	-0.0715546	0.803688	1
ADARB1	adenosine deaminase, RNA-specific, B1	protein_coding	chr21:46493768-46646478	10015	9.84742	8.62652	3583.01	3122.24	0.871404	-0.198587	0.62327	1
ADAT1	adenosine deaminase, tRNA-specific 1	protein_coding	chr16:75630879-75657198	4486	4.93235	3.76556	803.361	610.512	0.759946	-0.396031	0.186655	0.925602
ADAT2	adenosine deaminase, tRNA-specific 2	protein_coding	chr6:143743969-143771810	7175	0.885983	0.980055	230.771	254.191	1.10149	0.13945	0.713351	1
ADC	arginine decarboxylase	protein_coding	chr1:33546705-33586131	6559	0.556609	0.684007	132.645	162.232	1.22306	0.290492	0.781145	1
ADCK1	aarF domain containing kinase 1	protein_coding	chr14:78266426-78401355	5317	1.14721	0.988446	221.453	189.937	0.857686	-0.221478	0.591247	1
ADCK2	aarF domain containing kinase 2	protein_coding	chr7:140372953-140396061	2913	4.63061	6.15862	489.332	648.394	1.32506	0.406057	0.24705	1
ADCK3	aarF domain containing kinase 3	protein_coding	chr1:227085237-227175246	7797	1.4051	2.11683	397.643	596.91	1.50112	0.586039	0.115524	0.77751
ADCK4	aarF domain containing kinase 4	protein_coding	chr19:41197434-41224112	5488	3.21349	3.28046	640.052	650.727	1.01668	0.0238631	0.960384	1
ADCK5	aarF domain containing kinase 5	protein_coding	chr8:145596790-145618457	2742	1.2392	1.65296	123.246	163.848	1.32944	0.410814	0.352291	1
ADCY3	adenylate cyclase 3	protein_coding	chr2:25042038-25142708	6058	11.0724	13.8298	2434.01	3027.93	1.24401	0.314994	0.223993	0.982614
ADCY4	adenylate cyclase 4	protein_coding	chr14:24787555-24804299	8067	1.45431	0.953513	424.481	278.13	0.655222	-0.609945	0.258189	1
ADCY6	adenylate cyclase 6	protein_coding	chr12:49159975-49182820	8412	10.3572	9.05812	3161.58	2753.32	0.870868	-0.199475	0.420846	1
ADCY7	adenylate cyclase 7	protein_coding	chr16:50280048-50352046	8630	7.60795	12.4551	2383.24	3884.76	1.63004	0.704905	0.0502004	0.515407
ADCY9	adenylate cyclase 9	protein_coding	chr16:4003388-4166186	10358	8.87515	8.03206	3335.45	3007.57	0.9017	-0.149281	0.563499	1
ADD1	adducin 1 (alpha)	protein_coding	chr4:2845584-2931803	13106	23.8916	22.5534	11363.8	10683.5	0.940129	-0.0890698	0.715191	1
ADD3	adducin 3 (gamma)	protein_coding	chr10:111756126-111895323	6541	29.5061	33.6419	7002.42	7956.14	1.1362	0.184215	0.577831	1
ADH1B	alcohol dehydrogenase 1B (class I), beta polypeptide	protein_coding	chr4:100226121-100242558	6483	2.61338	13.2259	616.593	3103.4	5.03314	2.33146	0.166635	0.890584
ADH5	alcohol dehydrogenase 5 (class III), chi polypeptide	protein_coding	chr4:99992132-100009952	4863	37.0191	32.9028	6536.02	5785.47	0.885168	-0.175977	0.415516	1
ADHFE1	alcohol dehydrogenase, iron containing, 1	protein_coding	chr8:67342420-67383836	3753	1.13489	0.907119	154.732	123.001	0.794927	-0.331105	0.440549	1
ADI1	acireductone dioxygenase 1	protein_coding	chr2:3501132-3523507	5560	11.5997	8.18316	2341.31	1644.18	0.70225	-0.509944	0.0694669	0.604997
ADIPOR1	adiponectin receptor 1	protein_coding	chr1:202909951-202927700	3193	29.3021	27.4002	3395.52	3161.48	0.931075	-0.10303	0.597202	1
ADIPOR2	adiponectin receptor 2	protein_coding	chr12:1797740-1897844	5878	14.2305	15.0081	3034.91	3188.61	1.05064	0.0712715	0.815384	1
ADIRF	adipogenesis regulatory factor	protein_coding	chr10:88727949-88743691	998	13.9072	12.1372	504.563	437.389	0.866866	-0.206119	0.647833	1
ADK	adenosine kinase	protein_coding	chr10:75910960-76469061	2970	10.4628	10.9503	1127.38	1175.7	1.04286	0.0605434	0.851933	1
ADM	adrenomedullin	protein_coding	chr11:10326227-10328944	2718	199.388	317.561	19651.4	31211.7	1.58827	0.667458	0.0119211	0.236461
ADM2	adrenomedullin 2	protein_coding	chr22:50919985-50924869	4276	7.21394	4.59217	1118.94	708.998	0.633632	-0.658284	0.344875	1
ADNP	activity-dependent neuroprotector homeobox	protein_coding	chr20:49505585-49547958	7133	14.2468	14.1507	3687.52	3648.32	0.98937	-0.0154179	0.954609	1
ADNP2	ADNP homeobox 2	protein_coding	chr18:77866915-77905406	5893	4.90803	4.08215	1049.25	869.358	0.828548	-0.271343	0.382609	1
ADO	2-aminoethanethiol (cysteamine) dioxygenase	protein_coding	chr10:64564516-64568238	3723	10.0344	7.41548	1355.14	997.674	0.736216	-0.441798	0.131707	0.815142
ADORA1	adenosine A1 receptor	protein_coding	chr1:203059782-203136533	4191	0.528691	0.210141	80.5577	31.8638	0.395539	-1.33811	0.0687478	0.603098
ADORA2B	adenosine A2b receptor	protein_coding	chr17:15848231-15879060	2551	1.81629	1.99825	167.964	184.289	1.09719	0.13382	0.832359	1
ADPGK	ADP-dependent glucokinase	protein_coding	chr15:73043710-73078187	5931	11.7236	12.8478	2522.18	2755.08	1.09234	0.127423	0.633936	1
ADPRH	ADP-ribosylarginine hydrolase	protein_coding	chr3:119298115-119308792	4615	1.5344	0.776817	256.562	129.418	0.504431	-0.987272	0.0820925	0.65351
ADPRHL1	ADP-ribosylhydrolase like 1	protein_coding	chr13:114076260-114107839	2308	0.79225	0.671407	66.3898	55.9673	0.84301	-0.246379	0.740358	1
ADPRHL2	ADP-ribosylhydrolase like 2	protein_coding	chr1:36554476-36559533	1668	16.5958	15.6028	1003.83	940.329	0.936745	-0.094271	0.794588	1
ADPRM	ADP-ribose/CDP-alcohol diphosphatase, manganese-dependent	protein_coding	chr17:10600911-10614550	1620	6.0554	5.56421	356.161	325.717	0.914521	-0.128912	0.622127	1
ADRA1B	adrenoceptor alpha 1B	protein_coding	chr5:159343790-159399551	1738	1.0816	0.380333	68.2116	23.8675	0.349904	-1.51497	0.0629579	0.58021
ADRA1D	adrenoceptor alpha 1D	protein_coding	chr20:4201329-4229721	2677	3.85233	2.16526	374.08	209.284	0.559465	-0.83788	0.499576	1
ADRA2A	adrenoceptor alpha 2A	protein_coding	chr10:112836790-112840658	3869	13.9023	7.98578	1952.49	1118.78	0.573001	-0.80339	0.0426329	0.479611
ADRA2C	adrenoceptor alpha 2C	protein_coding	chr4:3768075-3770251	2177	0.715828	0.408917	56.6434	32.1063	0.566815	-0.819051	0.399157	1
ADRB2	adrenoceptor beta 2, surface	protein_coding	chr5:148206156-148208196	2041	0.279971	0.177005	20.6943	13.0488	0.630554	-0.665309	0.630891	1
ADRBK1	adrenergic, beta, receptor kinase 1	protein_coding	chr11:67033881-67054027	6665	5.63503	5.55416	1362.59	1337.53	0.981609	-0.0267792	0.925886	1
ADRBK2	adrenergic, beta, receptor kinase 2	protein_coding	chr22:25960816-26125261	9153	0.376749	0.611205	124.927	202.027	1.61716	0.693466	0.288275	1
ADRM1	adhesion regulating molecule 1	protein_coding	chr20:60877149-60883918	2142	21.1064	27.3336	1640.44	2116.02	1.28991	0.367272	0.183043	0.920613
ADSL	adenylosuccinate lyase	protein_coding	chr22:40742507-40786467	6021	8.01737	8.17709	1751.53	1779.61	1.01603	0.022939	0.965225	1
ADSS	adenylosuccinate synthase	protein_coding	chr1:244571796-244615436	3666	7.34876	6.1373	977.232	813.091	0.832035	-0.265283	0.401538	1
ADSSL1	adenylosuccinate synthase like 1	protein_coding	chr14:105190523-105213662	5775	0.698857	1.26805	146.469	264.801	1.80789	0.854311	0.10872	0.758291
ADTRP	androgen-dependent TFPI-regulating protein	protein_coding	chr6:11712287-11807279	4150	0.16917	0.38508	25.5078	57.7595	2.26439	1.17912	0.223082	0.982175
AEBP1	AE binding protein 1	protein_coding	chr7:44143960-44154161	4955	110.022	191.523	19756.5	34353.4	1.73884	0.798126	0.227945	0.986362
AEBP2	AE binding protein 2	protein_coding	chr12:19556979-19873735	4524	6.25906	5.66095	1027.56	925.735	0.900906	-0.150551	0.581646	1
AEN	apoptosis enhancing nuclease	protein_coding	chr15:89164527-89175513	6018	8.05375	6.55712	1758.18	1426.47	0.811332	-0.301636	0.301104	1
AES	amino-terminal enhancer of split	protein_coding	chr19:3052908-3063105	5298	33.4897	34.9547	6437.93	6693.08	1.03963	0.0560743	0.893799	1
AF001548.5		antisense	chr16:15820531-15826850	836	0.911613	1.30074	27.6307	39.3312	1.42346	0.5094	0.618785	1
AF011889.2		lincRNA	chrX:148593039-148607803	655	8.16982	7.25324	194.115	171.631	0.884171	-0.177603	0.68594	1
AF127936.7		lincRNA	chr21:16191164-16254296	7034	0.892314	0.97672	227.387	248.423	1.09251	0.12765	0.892543	1
AF131217.1		lincRNA	chr21:29811667-30047170	6532	0.303994	0.187923	72.1524	44.3084	0.614094	-0.703468	0.375274	1
AF186192.6		lincRNA	chr8:145939284-145940230	947	1.07088	1.17673	36.6543	40.3011	1.09949	0.136838	0.871502	1
AFAP1	actin filament associated protein 1	protein_coding	chr4:7760441-7941653	9315	22.7747	23.0639	7698.07	7756.63	1.00761	0.0109319	1	1
AFAP1L1	actin filament associated protein 1-like 1	protein_coding	chr5:148651434-148721365	4721	1.39721	2.89549	239.173	493.835	2.06476	1.04597	0.0656023	0.590106
AFF1	AF4/FMR2 family, member 1	protein_coding	chr4:87856154-88062206	10733	8.85438	7.58963	3445.4	2943.87	0.854433	-0.226961	0.592446	1
AFF2	AF4/FMR2 family, member 2	protein_coding	chrX:147582139-148082193	14006	0.31768	0.424681	161.611	215.114	1.33107	0.412581	0.764596	1
AFF3	AF4/FMR2 family, member 3	protein_coding	chr2:100162323-100759201	12295	2.29858	0.906485	1025.1	402.876	0.393011	-1.34736	0.0176054	0.289774
AFF4	AF4/FMR2 family, member 4	protein_coding	chr5:132211071-132299326	11297	24.0444	17.2067	9855.73	7022.95	0.712576	-0.488885	0.0678479	0.600046
AFG3L2	AFG3-like AAA ATPase 2	protein_coding	chr18:12328943-12377313	6624	6.7104	5.86883	1613.58	1404.99	0.87073	-0.199702	0.41352	1
AFMID	arylformamidase	protein_coding	chr17:76183398-76203782	4048	2.21852	2.51104	325.748	367.296	1.12755	0.173187	0.63871	1
AFTPH	aftiphilin	protein_coding	chr2:64751465-64820139	5741	6.2488	5.37252	1301.46	1114.46	0.856318	-0.223782	0.44365	1
AGA	aspartylglucosaminidase	protein_coding	chr4:178351924-178363657	2675	10.0071	9.37466	971.95	906.478	0.932638	-0.100611	0.636372	1
AGAP1	ArfGAP with GTPase domain, ankyrin repeat and PH domain 1	protein_coding	chr2:236402733-237040444	13896	2.40195	2.34248	1210.25	1176.25	0.971905	-0.0411127	0.923276	1
AGAP2-AS1	AGAP2 antisense RNA 1	protein_coding	chr12:58120054-58122139	1500	5.42547	6.75686	295.502	366.48	1.24019	0.310567	0.487627	1
AGAP3	ArfGAP with GTPase domain, ankyrin repeat and PH domain 3	protein_coding	chr7:150782918-150841523	11032	3.41852	4.57097	1368.93	1822.76	1.33152	0.413069	0.160802	0.879448
AGBL5	ATP/GTP binding protein-like 5	protein_coding	chr2:27265232-27293490	5283	4.84687	4.50616	929.261	860.431	0.925931	-0.111024	0.600734	1
AGER	advanced glycosylation end product-specific receptor	protein_coding	chr6:32148745-32152101	2077	1.67166	1.23427	126.032	92.6373	0.735028	-0.444129	0.429757	1
AGFG1	ArfGAP with FG repeats 1	protein_coding	chr2:228336868-228425930	9321	8.88609	7.51034	3005.47	2529.42	0.841605	-0.248785	0.357282	1
AGFG2	ArfGAP with FG repeats 2	protein_coding	chr7:100136834-100165842	5478	0.621871	0.855736	123.736	169.385	1.36892	0.453038	0.401694	1
AGGF1	angiogenic factor with G patch and FHA domains 1	protein_coding	chr5:76325076-76361059	5051	6.67852	6.75404	1224.45	1233.01	1.00699	0.0100541	0.97202	1
AGK	acylglycerol kinase	protein_coding	chr7:141250989-141355044	6547	2.44807	2.29129	581.658	542.123	0.93203	-0.101552	0.772139	1
AGL	amylo-alpha-1, 6-glucosidase, 4-alpha-glucanotransferase	protein_coding	chr1:100315640-100389579	8434	5.44827	3.31169	1667.82	1009.27	0.60514	-0.72466	0.0136492	0.252127
AGMO	alkylglycerol monooxygenase	protein_coding	chr7:15239943-15601640	3587	0.00231546	0.339487	0.299743	43.91	146.492	7.19468	4.16105e-05	0.00388099
AGO1	argonaute RISC catalytic component 1	protein_coding	chr1:36335409-36395211	12886	3.67331	3.99083	1717.44	1858.61	1.0822	0.113967	0.670259	1
AGO2	argonaute RISC catalytic component 2	protein_coding	chr8:141541264-141645718	4824	2.71219	2.95047	474.612	514.405	1.08384	0.116155	0.667917	1
AGO3	argonaute RISC catalytic component 3	protein_coding	chr1:36396319-36538101	21248	1.26341	1.33656	974.011	1026.52	1.05391	0.0757498	0.770914	1
AGO4	argonaute RISC catalytic component 4	protein_coding	chr1:36273773-36323491	7267	5.05324	4.28295	1332.08	1124.95	0.844511	-0.243812	0.47727	1
AGPAT1	1-acylglycerol-3-phosphate O-acyltransferase 1	protein_coding	chr6:32135989-32145873	3631	26.7819	25.7508	3529.83	3379.51	0.957415	-0.0627841	0.691748	1
AGPAT2	1-acylglycerol-3-phosphate O-acyltransferase 2	protein_coding	chr9:139567595-139581875	1798	13.4337	16.3181	876.935	1060.48	1.2093	0.274171	0.434536	1
AGPAT3	1-acylglycerol-3-phosphate O-acyltransferase 3	protein_coding	chr21:45285067-45406417	11296	8.22123	8.43486	3369.72	3443.25	1.02182	0.0311407	0.903926	1
AGPAT4	1-acylglycerol-3-phosphate O-acyltransferase 4	protein_coding	chr6:161551011-161695093	9419	1.9673	2.95441	672.223	1006.26	1.49692	0.581997	0.0714967	0.612631
AGPAT5	1-acylglycerol-3-phosphate O-acyltransferase 5	protein_coding	chr8:6565878-6617184	4681	3.26795	2.99825	554.392	506.965	0.914452	-0.129021	0.860123	1
AGPAT6	1-acylglycerol-3-phosphate O-acyltransferase 6	protein_coding	chr8:41434706-41482520	7939	9.17087	10.0897	2642.09	2895.3	1.09583	0.132031	0.625452	1
AGPAT9	1-acylglycerol-3-phosphate O-acyltransferase 9	protein_coding	chr4:84457067-84527028	3468	0.480544	0.0648609	60.6628	8.13487	0.1341	-2.89862	0.00450229	0.129224
AGPS	alkylglycerone phosphate synthase	protein_coding	chr2:178257372-178408564	8197	7.70036	7.21586	2290.48	2137.31	0.933127	-0.0998549	0.757999	1
AGRN	agrin	protein_coding	chr1:955503-991496	10756	9.95088	7.89251	3886.88	3066.72	0.788993	-0.341915	0.246919	1
AGT	angiotensinogen (serpin peptidase inhibitor, clade A, member 8)	protein_coding	chr1:230838269-230850043	2291	1.14765	3.0875	95.6364	255.631	2.67294	1.41843	0.117922	0.784978
AGTPBP1	ATP/GTP binding protein 1	protein_coding	chr9:88161455-88356944	4938	4.01612	3.97088	719.66	708.613	0.98465	-0.0223175	0.986676	1
AGTR1	angiotensin II receptor, type 1	protein_coding	chr3:148415571-148460795	3478	0.489789	3.41868	61.5258	430.057	6.98986	2.80526	0.0645596	0.585129
AGTRAP	angiotensin II receptor-associated protein	protein_coding	chr1:11796141-11814859	2433	10.9019	13.858	962.261	1219.18	1.26699	0.341407	0.310292	1
AHCTF1	AT hook containing transcription factor 1	protein_coding	chr1:247002400-247095280	9609	1.4728	1.442	513.594	500.776	0.975042	-0.0364633	0.847745	1
AHCY	adenosylhomocysteinase	protein_coding	chr20:32868074-32899608	3894	18.0378	19.3077	2549.72	2717.64	1.06586	0.0920137	0.860444	1
AHCYL1	adenosylhomocysteinase-like 1	protein_coding	chr1:110527308-110566357	4736	37.8313	35.8533	6500.45	6137.71	0.944197	-0.0828401	0.684146	1
AHCYL2	adenosylhomocysteinase-like 2	protein_coding	chr7:128864864-129070052	6899	3.0591	3.10017	765.925	773.155	1.00944	0.0135545	0.959766	1
AHDC1	AT hook, DNA binding motif, containing 1	protein_coding	chr1:27860546-27930942	7157	3.34782	4.58984	869.682	1186.75	1.36458	0.44846	0.129941	0.811753
AHI1	Abelson helper integration site 1	protein_coding	chr6:135604670-135818914	8703	3.0708	3.76674	969.917	1185.24	1.22201	0.289251	0.344083	1
AHNAK	AHNAK nucleoprotein	protein_coding	chr11:62201016-62323707	19463	196.198	148.461	138558	104416	0.753587	-0.408154	0.124398	0.799979
AHNAK2	AHNAK nucleoprotein 2	protein_coding	chr14:105403581-105444694	18771	22.3895	30.5861	15257	20752.3	1.36018	0.443798	0.0820779	0.65351
AHR	aryl hydrocarbon receptor	protein_coding	chr7:17338246-17385776	6661	17.065	17.1907	4125.06	4135.89	1.00263	0.00378324	0.977673	1
AHRR	aryl-hydrocarbon receptor repressor	protein_coding	chr5:304291-438406	7678	9.42197	7.24198	2621.7	2009.97	0.766668	-0.383326	0.282078	1
AHSA1	AHA1, activator of heat shock 90kDa protein ATPase homolog 1 (yeast)	protein_coding	chr14:77924213-77935817	2948	21.8234	22.0895	2335.31	2353.68	1.00787	0.0113028	0.960919	1
AHSA2	AHA1, activator of heat shock 90kDa protein ATPase homolog 2 (yeast)	protein_coding	chr2:61404553-61418338	8382	8.50532	8.45436	2586.55	2561.32	0.990247	-0.0141396	0.978413	1
AIDA	axin interactor, dorsalization associated	protein_coding	chr1:222841355-222886552	4517	6.68837	7.70839	1095.73	1258.65	1.14869	0.199995	0.480311	1
AIFM1	apoptosis-inducing factor, mitochondrion-associated, 1	protein_coding	chrX:129263337-129299861	3306	7.88045	9.20081	945.7	1099.65	1.16279	0.217591	0.48616	1
AIFM2	apoptosis-inducing factor, mitochondrion-associated, 2	protein_coding	chr10:71857979-71892690	5131	6.02053	5.36242	1120.12	994.736	0.88806	-0.171271	0.629712	1
AIG1	androgen-induced 1	protein_coding	chr6:143381633-143661441	6027	6.61786	5.5002	1447.5	1197.91	0.827573	-0.273042	0.316016	1
AIM1	absent in melanoma 1	protein_coding	chr6:106959730-107018326	8009	2.37909	3.67879	691.981	1064.76	1.53872	0.621728	0.208795	0.96529
AIMP1	aminoacyl tRNA synthetase complex-interacting multifunctional protein 1	protein_coding	chr4:107236701-107270383	3328	21.6416	17.9357	2614.25	2157.22	0.825176	-0.277226	0.247169	1
AIMP2	aminoacyl tRNA synthetase complex-interacting multifunctional protein 2	protein_coding	chr7:6048876-6063465	1838	10.4301	10.7588	695.699	714.621	1.0272	0.0387133	0.904468	1
AIP	aryl hydrocarbon receptor interacting protein	protein_coding	chr11:67250512-67258574	1640	15.5774	18.3005	927.174	1084.94	1.17016	0.226705	0.51403	1
AJUBA	ajuba LIM protein	protein_coding	chr14:23440383-23451851	5979	15.1695	7.46724	3291.87	1612.35	0.489798	-1.02974	0.00270732	0.0927187
AK1	adenylate kinase 1	protein_coding	chr9:130628759-130640022	2667	2.06574	2.68919	199.839	259.19	1.29699	0.375169	0.386576	1
AK2	adenylate kinase 2	protein_coding	chr1:33473585-33546597	5683	12.7947	10.9489	2637.74	2247.62	0.852101	-0.230903	0.41754	1
AK3	adenylate kinase 3	protein_coding	chr9:4711155-4742043	2808	45.2614	41.3807	4612.33	4199.79	0.910557	-0.135178	0.559869	1
AK4	adenylate kinase 4	protein_coding	chr1:65613232-65697828	7578	15.2711	12.9775	4194.93	3550.65	0.846413	-0.240567	0.657598	1
AK5	adenylate kinase 5	protein_coding	chr1:77747736-78025651	6916	8.09209	10.6057	2029.73	2652.13	1.30664	0.385859	0.441286	1
AKAP1	A kinase (PRKA) anchor protein 1	protein_coding	chr17:55162453-55198710	5399	2.68047	3.4117	524.964	665.811	1.2683	0.342894	0.284964	1
AKAP10	A kinase (PRKA) anchor protein 10	protein_coding	chr17:19807615-19881656	4848	7.93013	7.3746	1394.62	1291.97	0.926395	-0.110301	0.700779	1
AKAP11	A kinase (PRKA) anchor protein 11	protein_coding	chr13:42846289-42897396	9913	11.4614	8.74844	4121.86	3133.79	0.760287	-0.395385	0.153183	0.865415
AKAP12	A kinase (PRKA) anchor protein 12	protein_coding	chr6:151561134-151679692	8741	20.6827	36.3481	6549.14	11473.1	1.75185	0.808875	0.16966	0.896818
AKAP13	A kinase (PRKA) anchor protein 13	protein_coding	chr15:85923802-86292586	20279	4.39872	4.7624	3236.41	3491.33	1.07877	0.109385	0.664819	1
AKAP6	A kinase (PRKA) anchor protein 6	protein_coding	chr14:32798479-33300567	13428	7.63707	1.25636	3723.19	608.764	0.163506	-2.61258	4.78536e-05	0.00434015	Under
AKAP7	A kinase (PRKA) anchor protein 7	protein_coding	chr6:131456806-131604675	4394	1.57248	1.26991	250.862	201.645	0.803807	-0.315078	0.410415	1
AKAP8	A kinase (PRKA) anchor protein 8	protein_coding	chr19:15464196-15490609	4296	4.59085	5.10443	715.61	792.737	1.10778	0.14767	0.646727	1
AKAP8L	A kinase (PRKA) anchor protein 8-like	protein_coding	chr19:15490859-15529952	5081	7.17271	7.91858	1322.46	1454.38	1.09975	0.137178	0.691902	1
AKAP9	A kinase (PRKA) anchor protein 9	protein_coding	chr7:91570181-91739987	18177	4.07432	3.16175	2686.64	2076.72	0.77298	-0.371497	0.212414	0.97111
AKIP1	A kinase (PRKA) interacting protein 1	protein_coding	chr11:8932686-8941631	2300	8.17263	7.26462	682.323	603.826	0.884955	-0.176323	0.538404	1
AKIRIN1	akirin 1	protein_coding	chr1:39456895-39471731	2741	24.6433	19.831	2450.99	1964.04	0.801325	-0.319541	0.218888	0.976731
AKIRIN2	akirin 2	protein_coding	chr6:88384790-88411927	1999	16.6824	13.0297	1210.89	941.282	0.777348	-0.363367	0.175431	0.90771
AKNA	AT-hook transcription factor	protein_coding	chr9:117096436-117156685	10601	3.09613	2.73191	1190.56	1047.14	0.879532	-0.185192	0.718521	1
AKR1A1	aldo-keto reductase family 1, member A1 (aldehyde reductase)	protein_coding	chr1:46016215-46035721	3121	14.3107	19.7967	1620.71	2233.67	1.3782	0.462788	0.114109	0.771189
AKR1B1	aldo-keto reductase family 1, member B1 (aldose reductase)	protein_coding	chr7:134127102-134144036	3660	16.0872	16.343	2138.02	2163.3	1.01182	0.0169595	0.846481	1
AKR1C1	aldo-keto reductase family 1, member C1	protein_coding	chr10:4934796-5025475	9423	2.02105	5.39436	691.58	1839.45	2.65978	1.41131	0.043039	0.481355
AKR1C2	aldo-keto reductase family 1, member C2	protein_coding	chr10:5029967-5060223	6086	1.51589	3.95944	335.082	871.943	2.60218	1.37972	0.056692	0.553652
AKR1C3	aldo-keto reductase family 1, member C3	protein_coding	chr10:5077546-5149878	4532	5.23428	7.73259	862.471	1267.38	1.46948	0.555304	0.595271	1
AKR1E2	aldo-keto reductase family 1, member E2	protein_coding	chr10:4828821-4890254	2417	1.71405	1.21393	150.461	106.069	0.70496	-0.504386	0.298364	1
AKR7A2	aldo-keto reductase family 7, member A2 (aflatoxin aldehyde reductase)	protein_coding	chr1:19630459-19638640	1781	14.2479	16.4153	921.007	1056.93	1.14758	0.198601	0.555806	1
AKT1	v-akt murine thymoma viral oncogene homolog 1	protein_coding	chr14:105235686-105262088	10838	13.6023	14.0875	5349.22	5517.41	1.03144	0.0446634	0.888793	1
AKT1S1	AKT1 substrate 1 (proline-rich)	protein_coding	chr19:50372295-50381716	5732	9.16631	10.3815	1906.38	2151.29	1.12847	0.174371	0.585389	1
AKT2	v-akt murine thymoma viral oncogene homolog 2	protein_coding	chr19:40736224-40791443	15035	8.44695	10.3774	4607.6	5640.68	1.22421	0.291853	0.293415	1
AKT3	v-akt murine thymoma viral oncogene homolog 3	protein_coding	chr1:243651535-244014381	7499	15.8968	15.4053	4324.47	4174.49	0.965319	-0.050923	0.829838	1
AKTIP	AKT interacting protein	protein_coding	chr16:53524952-53538323	5202	1.94797	2.12036	367.816	398.602	1.0837	0.115964	0.806343	1
AL022328.1	Uncharacterized protein	protein_coding	chr22:50714103-50714350	168	0.132264	0.565276	0.806365	3.42299	4.24496	2.08575	0.774586	1
AL049840.1	Uncharacterized protein; cDNA FLJ53535	protein_coding	chr14:104177607-104179149	1543	0.847488	0.556048	47.4422	31.0068	0.653571	-0.613584	0.457664	1
AL117190.2		protein_coding	chr14:101295066-101295537	255	0.0813109	0.0689872	0.75356	0.635596	0.843457	-0.245614	0.886167	1
AL121963.1	Uncharacterized protein	protein_coding	chr6:116442320-116443093	438	1.5714	0.210152	24.8496	3.33526	0.134218	-2.89735	0.0741446	0.623988
AL132709.5		lincRNA	chr14:101403738-101426536	2986	0.380452	0.52348	41.2738	56.4784	1.36838	0.452472	0.622832	1
AL136376.1	Uncharacterized protein	protein_coding	chr1:116915890-116926718	342	1.50105	2.34175	18.5561	28.9699	1.56121	0.642661	0.562125	1
AL137026.1	Uncharacterized protein	protein_coding	chr10:44873687-44878739	78	0.241142	0.673052	0.685099	1.89774	2.77003	1.4699	0.975909	1
AL161784.1	Uncharacterized protein	protein_coding	chr9:124103625-124110410	180	5.62854	1.1985	36.7811	7.80059	0.212082	-2.23731	0.242443	1
AL161915.1	Uncharacterized protein	protein_coding	chr1:54569968-54571750	1783	0.565949	0.8397	36.6312	54.1338	1.47781	0.563456	0.521125	1
AL353354.1	Uncharacterized protein	protein_coding	chr1:28527013-28527152	66	0.767926	1.03342	1.83764	2.46796	1.34301	0.425465	1	1
AL355490.1	LOC644215 protein; Uncharacterized protein	protein_coding	chr10:99179228-99185831	236	1.04724	0.99766	8.97677	8.51134	0.948152	-0.0768101	0.909644	1
AL357673.1	CDNA: FLJ21031 fis, clone CAE07336; HCG1780521; Uncharacterized protein	protein_coding	chr1:54635333-54637997	2665	1.31688	1.78181	127.436	171.752	1.34775	0.430557	0.461151	1
AL358813.2		protein_coding	chr1:149675978-149676609	632	1.49539	1.38473	34.2792	31.6292	0.922696	-0.116073	0.889061	1
AL441883.1	Uncharacterized protein	protein_coding	chr6:13615728-13621126	704	0.639792	0.818818	16.3424	20.8145	1.27366	0.348976	0.835825	1
AL450992.2		antisense	chr1:151814353-151822861	506	1.57372	0.869559	28.8376	15.8903	0.551026	-0.859809	0.478709	1
AL590822.2	Uncharacterized protein; cDNA FLJ36608 fis, clone TRACH2015824	protein_coding	chr1:2121237-2123179	1943	0.564151	0.821904	39.7922	57.6873	1.44971	0.535767	0.527728	1
AL591025.1	Uncharacterized protein	protein_coding	chr6:159047471-159049322	66	2.97266	2.28122	7.11758	5.44753	0.765363	-0.385783	0.821236	1
ALAD	aminolevulinate dehydratase	protein_coding	chr9:116148597-116163613	5170	13.7295	13.3775	2576.75	2500.57	0.970435	-0.0432967	0.786407	1
ALAS1	aminolevulinate, delta-, synthase 1	protein_coding	chr3:52232102-52248343	2536	15.9056	14.4064	1463.42	1320.52	0.902349	-0.148243	0.590636	1
ALCAM	activated leukocyte cell adhesion molecule	protein_coding	chr3:105085753-105295744	7179	31.1825	25.7	8129.23	6660.26	0.819297	-0.287541	0.602483	1
ALDH16A1	aldehyde dehydrogenase 16 family, member A1	protein_coding	chr19:49956426-49974305	4643	1.17504	1.65092	198.114	277.067	1.39853	0.483907	0.277823	1
ALDH18A1	aldehyde dehydrogenase 18 family, member A1	protein_coding	chr10:97365696-97416463	3756	31.3909	36.84	4275.81	4999.59	1.16928	0.225615	0.38542	1
ALDH1A1	aldehyde dehydrogenase 1 family, member A1	protein_coding	chr9:75515578-75695358	2849	6.07574	2.64225	627.65	271.819	0.433074	-1.20732	0.0602246	0.570034
ALDH1A3	aldehyde dehydrogenase 1 family, member A3	protein_coding	chr15:101417919-101456831	5772	7.0616	5.30311	1478.08	1106.47	0.748584	-0.417764	0.472466	1
ALDH1B1	aldehyde dehydrogenase 1 family, member B1	protein_coding	chr9:38392661-38398658	3066	52.1273	32.6742	5808.33	3615.87	0.622531	-0.683781	0.198214	0.950316
ALDH1L2	aldehyde dehydrogenase 1 family, member L2	protein_coding	chr12:105413568-105478355	8501	32.0829	28.1511	9892.86	8645.54	0.873918	-0.19443	0.595304	1
ALDH2	aldehyde dehydrogenase 2 family (mitochondrial)	protein_coding	chr12:112204691-112247782	2169	6.30268	11.3324	496.366	888.863	1.79074	0.840558	0.020364	0.319197
ALDH3A1	aldehyde dehydrogenase 3 family, member A1	protein_coding	chr17:19641297-19652256	3918	0.741577	0.0992822	105.789	14.0745	0.133043	-2.91003	0.000802034	0.040882
ALDH3A2	aldehyde dehydrogenase 3 family, member A2	protein_coding	chr17:19551449-19580911	6457	9.63908	14.1672	2260.94	3308.79	1.46346	0.549385	0.430704	1
ALDH3B1	aldehyde dehydrogenase 3 family, member B1	protein_coding	chr11:67776048-67796744	6621	9.96629	6.58236	2395.2	1575.23	0.657662	-0.604581	0.0265862	0.369831
ALDH4A1	aldehyde dehydrogenase 4 family, member A1	protein_coding	chr1:19197926-19229275	3687	3.97742	1.72277	532.267	229.543	0.431256	-1.21338	0.00100797	0.0465115	Under
ALDH5A1	aldehyde dehydrogenase 5 family, member A1	protein_coding	chr6:24495080-24537435	5525	0.726617	0.347365	145.589	69.2391	0.47558	-1.07224	0.197406	0.949211
ALDH6A1	aldehyde dehydrogenase 6 family, member A1	protein_coding	chr14:74523553-74551196	6680	3.08522	2.75857	748.442	666.297	0.890245	-0.167726	0.501951	1
ALDH7A1	aldehyde dehydrogenase 7 family, member A1	protein_coding	chr5:125877533-125931110	6911	3.20021	3.25401	802.676	812.75	1.01255	0.0179946	0.965579	1
ALDH9A1	aldehyde dehydrogenase 9 family, member A1	protein_coding	chr1:165631453-165668100	3308	26.6204	35.3823	3196.93	4231.03	1.32347	0.404321	0.182816	0.920613
ALDOA	aldolase A, fructose-bisphosphate	protein_coding	chr16:30064411-30081778	6153	187.635	165.27	41905.8	36742.5	0.876789	-0.189698	0.429475	1
ALDOC	aldolase C, fructose-bisphosphate	protein_coding	chr17:26900133-26904282	2928	12.334	10.3489	1309.77	1094.9	0.835949	-0.258512	0.407497	1
ALG1	ALG1, chitobiosyldiphosphodolichol beta-mannosyltransferase	protein_coding	chr16:5083703-5137380	5786	2.47405	2.51565	519.553	526.066	1.01253	0.0179704	0.949006	1
ALG10	ALG10, alpha-1,2-glucosyltransferase	protein_coding	chr12:34175216-34182629	3654	0.374159	0.399075	49.6235	52.685	1.0617	0.0863694	0.925401	1
ALG11	ALG11, alpha-1,2-mannosyltransferase	protein_coding	chr13:52586534-52603800	5785	1.56492	1.15149	328.544	240.713	0.732666	-0.448773	0.238611	1
ALG12	ALG12, alpha-1,6-mannosyltransferase	protein_coding	chr22:50293877-50312106	5350	4.07561	4.6267	791.236	894.978	1.13111	0.177745	0.622289	1
ALG13	ALG13, UDP-N-acetylglucosaminyltransferase subunit	protein_coding	chrX:110909043-111003877	6764	4.3645	4.09604	1071.01	1001.09	0.934715	-0.097402	0.776949	1
ALG14	ALG14, UDP-N-acetylglucosaminyltransferase subunit	protein_coding	chr1:95439963-95538501	9633	1.041	0.831151	363.98	289.376	0.795031	-0.330916	0.333219	1
ALG2	ALG2, alpha-1,3/1,6-mannosyltransferase	protein_coding	chr9:101978708-101984238	2980	16.2159	15.7826	1753.21	1700.17	0.969745	-0.0443228	0.80406	1
ALG3	ALG3, alpha-1,3- mannosyltransferase	protein_coding	chr3:183960089-183967336	3464	5.85927	6.40368	736.728	801.841	1.08838	0.122184	0.76503	1
ALG5	ALG5, dolichyl-phosphate beta-glucosyltransferase	protein_coding	chr13:37523912-37574398	2194	12.7213	13.2899	1013.14	1054.01	1.04034	0.0570561	0.968043	1
ALG6	ALG6, alpha-1,3-glucosyltransferase	protein_coding	chr1:63833261-63904233	4950	1.81798	2.19137	326.605	392.162	1.20072	0.263902	0.521278	1
ALG8	ALG8, alpha-1,3-glucosyltransferase	protein_coding	chr11:77811982-77850706	3449	7.65131	7.04449	957.894	878.236	0.91684	-0.125259	0.636888	1
ALG9	ALG9, alpha-1,2-mannosyltransferase	protein_coding	chr11:111652919-111750149	9406	3.34492	2.72638	1141.52	926.602	0.811728	-0.300932	0.324806	1
ALKBH1	alkB, alkylation repair homolog 1 (E. coli)	protein_coding	chr14:78138747-78174363	2844	3.56242	3.29315	367.695	338.447	0.920455	-0.119581	0.73911	1
ALKBH2	alkB, alkylation repair homolog 2 (E. coli)	protein_coding	chr12:109525996-109531436	2287	2.40092	3.12769	199.193	258.563	1.29806	0.376354	0.393332	1
ALKBH3	alkB, alkylation repair homolog 3 (E. coli)	protein_coding	chr11:43902361-43941816	2372	6.77367	7.17494	583.112	614.978	1.05465	0.0767611	0.859466	1
ALKBH4	alkB, alkylation repair homolog 4 (E. coli)	protein_coding	chr7:102096685-102105323	2312	2.24715	2.89017	188.548	241.544	1.28107	0.357354	0.436028	1
ALKBH5	alkB, alkylation repair homolog 5 (E. coli)	protein_coding	chr17:18086392-18113268	3190	26.4492	27.8701	3060.32	3212.02	1.04957	0.0697992	0.822928	1
ALKBH7	alkB, alkylation repair homolog 7 (E. coli)	protein_coding	chr19:6372444-6375042	1235	5.59114	5.85648	250.705	261.439	1.04282	0.0604854	0.959397	1
ALKBH8	alkB, alkylation repair homolog 8 (E. coli)	protein_coding	chr11:107373452-107436472	4506	2.40075	2.35122	392.413	382.911	0.975786	-0.0353633	0.981413	1
ALMS1	Alstrom syndrome 1	protein_coding	chr2:73612886-73837920	14066	1.89168	1.76041	965.316	894.911	0.927065	-0.109257	0.825444	1
ALPK1	alpha-kinase 1	protein_coding	chr4:113206665-113363776	12325	1.72135	2.09913	769.507	935.39	1.21557	0.281634	0.407351	1
ALPK2	alpha-kinase 2	protein_coding	chr18:56148479-56296189	9431	30.6176	10.8053	10471.7	3681.65	0.351581	-1.50807	2.38342e-06	0.000369269	Under
ALPL	alkaline phosphatase, liver/bone/kidney	protein_coding	chr1:21835858-21904905	3014	2.86042	10.3428	312.289	1126.16	3.60613	1.85045	0.103335	0.735369
ALS2	amyotrophic lateral sclerosis 2 (juvenile)	protein_coding	chr2:202565277-202645912	10381	7.09182	5.0045	2671.64	1876.93	0.702539	-0.509349	0.0935413	0.69904
ALS2CL	ALS2 C-terminal like	protein_coding	chr3:46710487-46735194	9057	2.00379	0.706093	658.306	230.736	0.3505	-1.51251	0.0611305	0.571374
ALX3	ALX homeobox 3	protein_coding	chr1:110602616-110613322	1859	1.73812	0.0215607	116.64	1.44775	0.0124121	-6.33211	0.000293718	0.0187462	Under
ALX4	ALX homeobox 4	protein_coding	chr11:44281994-44331716	5750	0.442527	0.10976	91.873	22.7704	0.247846	-2.01248	0.0279714	0.379228
ALYREF	Aly/REF export factor	protein_coding	chr17:79845713-79849462	1581	10.0896	12.0986	578.912	691.317	1.19417	0.256002	0.426962	1
AMBRA1	autophagy/beclin-1 regulator 1	protein_coding	chr11:46417964-46615675	7673	3.27497	3.90291	911.829	1082.57	1.18726	0.24763	0.411955	1
AMD1	adenosylmethionine decarboxylase 1	protein_coding	chr6:111195973-111216916	3523	13.2257	10.3658	1689.69	1319.99	0.781201	-0.356235	0.246608	1
AMDHD2	amidohydrolase domain containing 2	protein_coding	chr16:2570358-2581423	4366	5.47729	6.29437	867.88	993.788	1.14508	0.195443	0.600364	1
AMER1	APC membrane recruitment protein 1	protein_coding	chrX:63404997-63425624	8443	1.18816	1.09829	364.026	335.104	0.920548	-0.119435	0.720515	1
AMFR	autocrine motility factor receptor, E3 ubiquitin protein ligase	protein_coding	chr16:56395364-56459450	5758	20.6536	18.7474	4315.98	3901.36	0.903932	-0.145714	0.507498	1
AMIGO1	adhesion molecule with Ig-like domain 1	protein_coding	chr1:110046797-110052360	5144	2.9493	1.09587	550.263	203.688	0.370165	-1.43376	8.49794e-05	0.00681441	Under
AMIGO2	adhesion molecule with Ig-like domain 2	protein_coding	chr12:47469490-47473734	3956	24.5518	10.496	3524.07	1497.96	0.425066	-1.23424	0.135965	0.825496
AMMECR1	Alport syndrome, mental retardation, midface hypoplasia and elliptocytosis chromosomal region gene 1	protein_coding	chrX:109437414-109683461	6516	2.88042	2.79265	680.44	657.536	0.966339	-0.0493986	1	1
AMMECR1L	AMMECR1-like	protein_coding	chr2:128619204-128643496	4761	10.4381	8.74609	1802.6	1504.81	0.834803	-0.260493	0.354261	1
AMN1	antagonist of mitotic exit network 1 homolog (S. cerevisiae)	protein_coding	chr12:31824071-31882108	3195	1.73308	1.2582	200.971	145.253	0.722756	-0.468419	0.249847	1
AMOT	angiomotin	protein_coding	chrX:112017731-112084043	8502	1.91553	1.63521	592.012	502.263	0.848401	-0.237182	0.563987	1
AMOTL1	angiomotin like 1	protein_coding	chr11:94439597-94609918	10035	14.9951	14.1586	5460.13	5134.07	0.940284	-0.0888314	0.748276	1
AMOTL2	angiomotin like 2	protein_coding	chr3:134074716-134094321	5984	51.6424	39.7796	11211.9	8597.06	0.766779	-0.383118	0.257971	1
AMPD2	adenosine monophosphate deaminase 2	protein_coding	chr1:110158726-110174673	6828	10.7782	10.2793	2670.04	2536.95	0.950157	-0.0737628	0.741916	1
AMPD3	adenosine monophosphate deaminase 3	protein_coding	chr11:10329860-10529126	6793	5.02239	3.92598	1234.34	964.139	0.781097	-0.356427	0.375885	1
AMPH	amphiphysin	protein_coding	chr7:38423305-38671167	5636	2.62394	2.0749	536.933	423.387	0.78853	-0.342763	0.559911	1
AMT	aminomethyltransferase	protein_coding	chr3:49454211-49460186	4561	2.70757	1.92738	447.95	317.657	0.709135	-0.495867	0.298529	1
AMZ1	archaelysin family metallopeptidase 1	protein_coding	chr7:2719156-2815134	7011	0.773214	0.201758	196.01	51.0389	0.26039	-1.94126	0.0715899	0.612631
AMZ2	archaelysin family metallopeptidase 2	protein_coding	chr17:66243715-66253297	4206	15.3082	13.615	2336.98	2069.6	0.885586	-0.175296	0.443253	1
ANAPC1	anaphase promoting complex subunit 1	protein_coding	chr2:112523848-112642267	13324	0.630172	0.559386	304.644	269.374	0.884227	-0.177511	0.633807	1
ANAPC10	anaphase promoting complex subunit 10	protein_coding	chr4:145888264-146019693	3068	1.77021	1.63256	197.198	181.074	0.918232	-0.12307	0.695224	1
ANAPC11	anaphase promoting complex subunit 11	protein_coding	chr17:79848666-79858867	4020	7.64246	8.97721	1115.04	1304.38	1.1698	0.226264	0.503556	1
ANAPC13	anaphase promoting complex subunit 13	protein_coding	chr3:134196548-134205558	2359	33.1292	29.1349	2835.01	2484.06	0.876212	-0.190649	0.490796	1
ANAPC15	anaphase promoting complex subunit 15	protein_coding	chr11:71817424-71823826	2883	5.58199	4.52063	583.898	470.927	0.806524	-0.31021	0.368268	1
ANAPC16	anaphase promoting complex subunit 16	protein_coding	chr10:73975787-73995618	3969	13.9138	12.1009	2003.38	1735.93	0.866499	-0.206731	0.444893	1
ANAPC2	anaphase promoting complex subunit 2	protein_coding	chr9:140069236-140082989	4627	6.18407	6.13187	1038.24	1025.5	0.987726	-0.0178165	0.980732	1
ANAPC4	anaphase promoting complex subunit 4	protein_coding	chr4:25378835-25420120	7494	4.03585	3.63322	1097.24	984.185	0.896966	-0.156876	0.633256	1
ANAPC5	anaphase promoting complex subunit 5	protein_coding	chr12:121746048-121837699	12304	8.24417	9.45843	3681.48	4206.15	1.14252	0.192216	0.520983	1
ANAPC7	anaphase promoting complex subunit 7	protein_coding	chr12:110810705-110841535	6009	4.17094	4.07581	909.473	885.338	0.973463	-0.0388021	0.902275	1
ANG	angiogenin, ribonuclease, RNase A family, 5	protein_coding	chr14:21152336-21167130	1430	1.54354	2.04949	80.0954	105.964	1.32297	0.40378	0.574522	1
ANGEL1	angel homolog 1 (Drosophila)	protein_coding	chr14:77253588-77292589	5347	3.65451	3.322	708.841	641.913	0.905581	-0.143085	0.651428	1
ANGEL2	angel homolog 2 (Drosophila)	protein_coding	chr1:213165524-213189168	7349	3.98258	4.03783	1062.08	1072.49	1.0098	0.0140766	0.903794	1
ANGPT1	angiopoietin 1	protein_coding	chr8:108261721-108510283	7117	24.9836	10.6884	6462.75	2748.03	0.425211	-1.23375	0.0471147	0.504154
ANGPTL1	angiopoietin-like 1	protein_coding	chr1:178818840-178840187	3403	3.47211	2.45026	428.726	301.143	0.702414	-0.509606	0.258183	1
ANGPTL2	angiopoietin-like 2	protein_coding	chr9:129849611-129885162	3889	38.1889	148.809	5381.59	20941.3	3.89128	1.96024	0.020781	0.321898
ANGPTL4	angiopoietin-like 4	protein_coding	chr19:8428173-8439257	2482	13.526	8.94258	1212.51	802.536	0.661879	-0.59536	0.438118	1
ANGPTL7	angiopoietin-like 7	protein_coding	chr1:11249398-11256038	2238	0	0.266676	0	21.5065	Inf	Inf	0.00352807	0.113165
ANK2	ankyrin 2, neuronal	protein_coding	chr4:113739265-114304896	18212	1.99373	4.56382	1315.44	3006.75	2.28574	1.19266	0.0559739	0.547296
ANKDD1A	ankyrin repeat and death domain containing 1A	protein_coding	chr15:65204101-65251042	5018	1.21656	1.47767	221.598	268.04	1.20958	0.274507	0.584429	1
ANKEF1	ankyrin repeat and EF-hand domain containing 1	protein_coding	chr20:9966774-10037410	4274	0.743926	0.316088	115.193	48.8339	0.42393	-1.2381	0.0662369	0.591563
ANKFY1	ankyrin repeat and FYVE domain containing 1	protein_coding	chr17:4067201-4167274	14122	8.0781	7.84037	4139.25	4001.86	0.966809	-0.0486966	0.924607	1
ANKH	ANKH inorganic pyrophosphate transport regulator	protein_coding	chr5:14704910-14871887	10868	6.64727	5.61723	2621.37	2206.41	0.841701	-0.248621	0.384299	1
ANKIB1	ankyrin repeat and IBR domain containing 1	protein_coding	chr7:91875548-92030698	7130	15.3304	14.0657	3966.42	3623.85	0.913634	-0.130312	0.653774	1
ANKLE2	ankyrin repeat and LEM domain containing 2	protein_coding	chr12:133302254-133338474	17360	6.01977	4.79091	3790.94	3004.65	0.792586	-0.33536	0.247478	1
ANKMY1	ankyrin repeat and MYND domain containing 1	protein_coding	chr2:241418839-241508626	11477	0.625332	0.674708	260.393	279.812	1.07457	0.103766	0.75683	1
ANKMY2	ankyrin repeat and MYND domain containing 2	protein_coding	chr7:16639401-16685442	2854	10.1998	9.63248	1056.6	993.848	0.940611	-0.0883306	0.642472	1
ANKRA2	ankyrin repeat, family A (RFXANK-like), 2	protein_coding	chr5:72848160-72861511	2659	9.08648	8.25656	876.531	793.481	0.905251	-0.143609	0.617023	1
ANKRD1	ankyrin repeat domain 1 (cardiac muscle)	protein_coding	chr10:92671853-92681033	1979	3.60842	12.6601	259.704	903.007	3.47707	1.79787	0.0544937	0.538651
ANKRD10	ankyrin repeat domain 10	protein_coding	chr13:111530887-111567416	4557	11.6432	12.4433	1924.61	2050.5	1.06541	0.0914126	0.793168	1
ANKRD11	ankyrin repeat domain 11	protein_coding	chr16:89334038-89556969	15352	10.0168	8.6374	5579.66	4792.28	0.858883	-0.219466	0.4136	1
ANKRD12	ankyrin repeat domain 12	protein_coding	chr18:9136226-9285983	12269	7.03516	5.84592	3132.45	2592.22	0.827538	-0.273103	0.327139	1
ANKRD13A	ankyrin repeat domain 13A	protein_coding	chr12:110436991-110477568	7350	29.4028	17.6285	7839.79	4680.86	0.597065	-0.744041	0.0166706	0.279439
ANKRD13B	ankyrin repeat domain 13B	protein_coding	chr17:27916787-27941779	3971	1.255	2.1534	180.849	309.238	1.70993	0.773936	0.0712739	0.612569
ANKRD13C	ankyrin repeat domain 13C	protein_coding	chr1:70726271-70820417	4595	7.85448	8.19839	1309.45	1361.74	1.03993	0.0564898	0.855223	1
ANKRD13D	ankyrin repeat domain 13 family, member D	protein_coding	chr11:67056018-67069956	6643	3.04186	2.94265	733.523	706.638	0.963347	-0.0538719	0.794999	1
ANKRD16	ankyrin repeat domain 16	protein_coding	chr10:5903580-5931869	3059	1.22624	1.59943	136.225	176.874	1.29839	0.376728	0.509412	1
ANKRD17	ankyrin repeat domain 17	protein_coding	chr4:73939093-74124515	12041	10.1043	9.7065	4414.48	4223.18	0.956665	-0.0639149	0.881201	1
ANKRD26	ankyrin repeat domain 26	protein_coding	chr10:27280843-27389421	8241	2.24415	2.2018	671.137	655.722	0.977031	-0.0335232	0.944706	1
ANKRD27	ankyrin repeat domain 27 (VPS9 domain)	protein_coding	chr19:33087913-33167503	7855	4.42473	4.2541	1260.87	1207.56	0.957717	-0.0623284	0.892123	1
ANKRD28	ankyrin repeat domain 28	protein_coding	chr3:15708743-15901278	11276	9.76061	12.4416	3988.86	5070.5	1.27116	0.34615	0.226768	0.985536
ANKRD29	ankyrin repeat domain 29	protein_coding	chr18:21178890-21242849	6412	1.21231	0.937526	281.078	217.278	0.773017	-0.371428	0.697135	1
ANKRD32	ankyrin repeat domain 32	protein_coding	chr5:93954052-94075141	7185	0.95709	1.05491	249.591	273.932	1.09752	0.134253	0.786266	1
ANKRD33B	ankyrin repeat domain 33B	protein_coding	chr5:10564442-10650308	2163	0.688262	0.413296	54.0745	32.308	0.597473	-0.743055	0.35616	1
ANKRD34A	ankyrin repeat domain 34A	protein_coding	chr1:145470508-145475646	3611	0.842008	0.577102	110.336	75.3001	0.68246	-0.551183	0.318736	1
ANKRD35	ankyrin repeat domain 35	protein_coding	chr1:145549230-145568526	3342	0.998642	1.51918	120.943	183.604	1.5181	0.602263	0.208503	0.96529
ANKRD37	ankyrin repeat domain 37	protein_coding	chr4:186317175-186321782	2580	1.5195	3.01369	142.182	280.441	1.97241	0.979958	0.105571	0.744443
ANKRD40	ankyrin repeat domain 40	protein_coding	chr17:48770551-48785285	4849	15.0791	11.6058	2652.79	2033.98	0.766734	-0.383202	0.161715	0.881359
ANKRD42	ankyrin repeat domain 42	protein_coding	chr11:82904781-82971736	6724	2.70308	2.2345	659.651	543.109	0.823328	-0.28046	0.301855	1
ANKRD44	ankyrin repeat domain 44	protein_coding	chr2:197831741-198175897	9228	0.711817	0.675533	238.394	225.153	0.944459	-0.0824395	0.831998	1
ANKRD46	ankyrin repeat domain 46	protein_coding	chr8:101521980-101572012	5820	1.48825	1.16982	314.42	246.078	0.782642	-0.353576	0.311563	1
ANKRD49	ankyrin repeat domain 49	protein_coding	chr11:94226795-94232749	3526	3.31176	3.26888	423.565	416.602	0.983562	-0.0239119	0.989543	1
ANKRD50	ankyrin repeat domain 50	protein_coding	chr4:125585207-125633887	8794	8.76332	6.50396	2794.92	2066.89	0.739519	-0.43534	0.132259	0.815825
ANKRD52	ankyrin repeat domain 52	protein_coding	chr12:56631591-56652175	8820	14.9328	11.3979	4778.97	3631.31	0.759852	-0.396209	0.161208	0.880051
ANKRD54	ankyrin repeat domain 54	protein_coding	chr22:38226862-38245334	4487	3.19949	3.32113	520.873	538.533	1.0339	0.048103	0.863375	1
ANKRD6	ankyrin repeat domain 6	protein_coding	chr6:90142889-90343553	8329	0.737711	0.998977	222.731	300.399	1.34871	0.431576	0.670975	1
ANKRD9	ankyrin repeat domain 9	protein_coding	chr14:102973179-102976136	2133	0.995552	1.61498	77.0588	124.54	1.61617	0.692582	0.292886	1
ANKS1A	ankyrin repeat and sterile alpha motif domain containing 1A	protein_coding	chr6:34857042-35059179	6766	3.55253	3.23621	872.407	791.055	0.90675	-0.141223	0.630212	1
ANKS3	ankyrin repeat and sterile alpha motif domain containing 3	protein_coding	chr16:4746513-4784379	7775	1.69128	1.56937	477.202	440.987	0.92411	-0.113863	0.73942	1
ANKS6	ankyrin repeat and sterile alpha motif domain containing 6	protein_coding	chr9:101493611-101559247	8804	3.82192	3.51209	1220.97	1117.42	0.915188	-0.127859	0.67469	1
ANKZF1	ankyrin repeat and zinc finger domain containing 1	protein_coding	chr2:220094479-220101391	6119	6.20135	5.37794	1376.33	1188.83	0.863763	-0.211293	0.548321	1
ANLN	anillin, actin binding protein	protein_coding	chr7:36429415-36493400	6012	3.20859	6.60256	699.385	1433.71	2.04996	1.03559	0.0346404	0.424563
ANO10	anoctamin 10	protein_coding	chr3:43396351-43733086	5287	15.3247	13.0476	2940.28	2493.44	0.848028	-0.237817	0.328676	1
ANO3	anoctamin 3	protein_coding	chr11:26210829-26684835	7749	0.649801	0.586079	182.521	163.912	0.898045	-0.15514	0.942473	1
ANO4	anoctamin 4	protein_coding	chr12:101111304-101522419	4997	2.50441	1.59431	452.177	287.658	0.636163	-0.652532	0.464915	1
ANO6	anoctamin 6	protein_coding	chr12:45609770-45834187	8235	30.9799	25.9848	9263.22	7733.8	0.834894	-0.260336	0.294578	1
ANO8	anoctamin 8	protein_coding	chr19:17434032-17445638	4979	0.911885	1.85514	164.68	333.952	2.02788	1.01998	0.0134777	0.251833
ANP32A	acidic (leucine-rich) nuclear phosphoprotein 32 family, member A	protein_coding	chr15:69070874-69113236	7544	4.66528	5.00156	1277.31	1363.51	1.06748	0.0942131	0.75264	1
ANP32B	acidic (leucine-rich) nuclear phosphoprotein 32 family, member B	protein_coding	chr9:100745643-100778225	1850	33.935	43.7378	2278.59	2926.18	1.28421	0.360879	0.266247	1
ANP32E	acidic (leucine-rich) nuclear phosphoprotein 32 family, member E	protein_coding	chr1:150190717-150208504	3607	10.3532	9.54234	1355.96	1243.46	0.917032	-0.124957	0.639906	1
ANPEP	alanyl (membrane) aminopeptidase	protein_coding	chr15:90328120-90358633	4871	81.7609	111.659	14437.2	19670.9	1.36251	0.44627	0.284603	1
ANTXR1	anthrax toxin receptor 1	protein_coding	chr2:69240310-69476459	8185	105.59	82.6738	31373.5	24451.2	0.779358	-0.359642	0.248788	1
ANTXR2	anthrax toxin receptor 2	protein_coding	chr4:80822303-81046608	10101	18.0583	22.0396	6616.72	8049.39	1.21652	0.282763	0.320413	1
ANXA1	annexin A1	protein_coding	chr9:75766673-75785309	4561	133.847	124.289	22137.7	20485.3	0.925359	-0.111915	0.743221	1
ANXA10	annexin A10	protein_coding	chr4:169013666-169108841	1812	0.0183346	0.0164786	1.19897	1.07998	0.900752	-0.150798	0.919602	1
ANXA11	annexin A11	protein_coding	chr10:81910645-81965328	8770	24.9907	24.2521	7953.8	7688.09	0.966593	-0.0490191	0.886898	1
ANXA2	annexin A2	protein_coding	chr15:60639333-60695082	8822	34.0378	25.16	10900.3	8015.59	0.735356	-0.443484	0.142843	0.843402
ANXA3	annexin A3	protein_coding	chr4:79472673-79531597	5115	0.806319	0.537915	149.565	99.2377	0.663509	-0.591813	0.49286	1
ANXA4	annexin A4	protein_coding	chr2:69871557-70053596	9946	12.6813	12.0756	4577.72	4342.24	0.94856	-0.0761894	0.802183	1
ANXA5	annexin A5	protein_coding	chr4:122589110-122618268	3034	570.894	437.986	62888.8	48022.3	0.763607	-0.389099	0.0955049	0.708327
ANXA6	annexin A6	protein_coding	chr5:150480273-150537443	5427	90.5911	98.2384	17836.9	19268.4	1.08026	0.111373	0.613454	1
ANXA7	annexin A7	protein_coding	chr10:75134859-75173834	2862	44.962	44.377	4672.39	4591.3	0.982645	-0.0252583	0.824675	1
AOX1	aldehyde oxidase 1	protein_coding	chr2:201450591-201541787	5552	23.0315	35.6112	4638.09	7147.18	1.54098	0.623844	0.199416	0.952911
AP000254.8		antisense	chr21:33039041-33039560	520	1.30986	1.58021	24.7167	29.7148	1.20222	0.2657	0.877499	1
AP000304.1		protein_coding	chr21:34947431-34947645	36	0	0.710599	0	0.925934	Inf	Inf	0.992927	1
AP000330.8		antisense	chr21:36118054-36157183	3219	0.257798	0.696983	30.1008	81.1745	2.69675	1.43122	0.0752374	0.627529
AP000350.4	Uncharacterized protein	protein_coding	chr22:24236613-24241117	1476	0.388747	0.757731	20.7517	40.4443	1.94896	0.962705	0.354198	1
AP000473.5		lincRNA	chr21:18003146-18013002	649	0.26127	0.602022	6.14025	14.133	2.3017	1.2027	0.498152	1
AP000688.8		lincRNA	chr21:37377636-37380136	1048	4.60346	5.27983	175.263	200.24	1.14251	0.192205	0.974899	1
AP000695.1		protein_coding	chr21:37858165-37860058	1894	0.622619	0.592469	42.8372	40.5594	0.946825	-0.0788309	0.852126	1
AP000695.4		antisense	chr21:37818029-37904706	1178	0.504952	0.247309	21.5463	10.5118	0.487871	-1.03543	0.441578	1
AP000695.6		antisense	chr21:37802658-37853368	893	0.577312	0.253243	18.6743	8.15951	0.436939	-1.1945	0.41641	1
AP000758.1	Uncharacterized protein	protein_coding	chr11:120329880-120330047	168	0.583533	0.823145	3.56879	4.99942	1.40087	0.486325	0.966293	1
AP000769.1	Uncharacterized protein	protein_coding	chr11:65222728-65234028	693	3.66415	5.25914	92.0511	131.706	1.43079	0.516815	0.30583	1
AP000783.1	Uncharacterized protein	protein_coding	chr11:123301058-123306427	1103	0.239101	0.191341	9.56677	7.63046	0.797601	-0.326261	0.836123	1
AP001046.5		lincRNA	chr21:44778027-44782229	2798	0.297796	0.51884	30.1219	52.4257	1.74045	0.79946	0.525707	1
AP001065.15		lincRNA	chr21:45905460-45910171	912	0.0761359	0.486954	2.52674	16.0603	6.35614	2.66815	0.199506	0.952911
AP001258.4		lincRNA	chr11:58897606-58910488	2645	2.27246	1.62737	217.972	155.528	0.713525	-0.486963	0.333025	1
AP001372.2		lincRNA	chr11:74204411-74209578	2493	1.14519	1.34555	103.602	121.223	1.17009	0.226614	0.738526	1
AP001434.2		lincRNA	chr21:39609139-39610123	287	0.041295	0.209584	0.431788	2.17569	5.03879	2.33308	0.884281	1
AP001468.1	Protein LOC101060037	protein_coding	chr21:47612391-47613673	804	1.10029	1.19204	32.1285	34.6648	1.07894	0.109616	0.926594	1
AP001471.1		antisense	chr21:47513178-47517444	672	0.987561	0.947671	24.1066	23.0068	0.954377	-0.0673687	0.91804	1
AP001579.1	Uncharacterized protein	protein_coding	chr21:46492796-46492927	132	2.34862	4.29463	11.2532	20.5041	1.82206	0.865569	0.625879	1
AP001816.1	Uncharacterized protein	protein_coding	chr4:102268937-102270040	790	1.84124	3.04888	52.8164	87.0686	1.64851	0.721166	0.3204	1
AP003068.23	Uncharacterized protein	protein_coding	chr11:64945077-64949305	1583	0.687988	0.698998	39.5071	39.9883	1.01218	0.0174662	0.94077	1
AP003419.16		antisense	chr11:67198838-67202870	470	0.0706465	0.0839192	1.20365	1.42112	1.18068	0.239615	1	1
AP006216.11		lincRNA	chr11:116645826-116646592	598	0.781044	0.742478	16.9459	16.0486	0.947046	-0.0784932	0.960334	1
AP006621.5	Protein LOC100506518	protein_coding	chr11:777578-784297	1059	2.6637	2.41892	102.443	92.6415	0.904324	-0.145089	0.75327	1
AP006621.6		antisense	chr11:781645-782105	284	4.65671	2.44652	48.0563	25.1177	0.522672	-0.936022	0.284715	1
AP006621.8		antisense	chr11:823634-832883	792	0.0439745	0.0737496	1.26282	2.10926	1.67027	0.740082	1	1
AP1AR	adaptor-related protein complex 1 associated regulatory protein	protein_coding	chr4:113152893-113191203	3444	4.65113	3.54551	581.266	441.417	0.759406	-0.397058	0.241647	1
AP1B1	adaptor-related protein complex 1, beta 1 subunit	protein_coding	chr22:29723669-29819168	6721	10.8229	9.23503	2640.85	2242.98	0.849342	-0.235583	0.347417	1
AP1G1	adaptor-related protein complex 1, gamma 1 subunit	protein_coding	chr16:71762913-71843104	10979	13.9057	11.9642	5539.96	4746.28	0.856736	-0.223077	0.394811	1
AP1G2	adaptor-related protein complex 1, gamma 2 subunit	protein_coding	chr14:24028774-24037279	6897	1.22693	0.966636	306.946	240.879	0.78476	-0.349676	0.445752	1
AP1M1	adaptor-related protein complex 1, mu 1 subunit	protein_coding	chr19:16308389-16346160	3813	18.5738	17.4988	2570.1	2411.31	0.938217	-0.0920059	0.708111	1
AP1S1	adaptor-related protein complex 1, sigma 1 subunit	protein_coding	chr7:100797678-100804877	1539	30.0615	27.2519	1678.52	1515.84	0.903077	-0.147079	0.576379	1
AP1S2	adaptor-related protein complex 1, sigma 2 subunit	protein_coding	chrX:15843929-15873054	5362	11.7995	14.2402	2294.22	2761.04	1.20348	0.267212	0.527832	1
AP2A1	adaptor-related protein complex 2, alpha 1 subunit	protein_coding	chr19:50270225-50310370	8746	16.8124	18.5281	5338.4	5857.83	1.0973	0.133959	0.717051	1
AP2A2	adaptor-related protein complex 2, alpha 2 subunit	protein_coding	chr11:924894-1012239	9571	8.86445	8.68733	3078.65	3005.51	0.976242	-0.0346891	0.850868	1
AP2B1	adaptor-related protein complex 2, beta 1 subunit	protein_coding	chr17:33905065-34053436	7797	33.2275	34.4601	9403.81	9711.92	1.03276	0.0465111	0.891098	1
AP2M1	adaptor-related protein complex 2, mu 1 subunit	protein_coding	chr3:183892477-183901879	4753	123.262	96.6614	21260.2	16600.7	0.780833	-0.356913	0.162645	0.883906
AP2S1	adaptor-related protein complex 2, sigma 1 subunit	protein_coding	chr19:47341393-47354249	1704	50.7476	51.2099	3139.34	3153.9	1.00464	0.00667747	0.903014	1
AP3B1	adaptor-related protein complex 3, beta 1 subunit	protein_coding	chr5:77296349-77590579	7310	14.436	14.3	3829.08	3777.79	0.986606	-0.0194542	0.960298	1
AP3D1	adaptor-related protein complex 3, delta 1 subunit	protein_coding	chr19:2100988-2164464	8618	17.4228	19.098	5449.71	5948.87	1.0916	0.126438	0.676114	1
AP3M1	adaptor-related protein complex 3, mu 1 subunit	protein_coding	chr10:75881524-75910821	4401	18.0148	14.1671	2876.05	2253.44	0.78352	-0.351958	0.206586	0.962727
AP3M2	adaptor-related protein complex 3, mu 2 subunit	protein_coding	chr8:42010464-42029191	6276	5.88756	4.34817	1340.75	986.172	0.735537	-0.44313	0.119836	0.791099
AP3S1	adaptor-related protein complex 3, sigma 1 subunit	protein_coding	chr5:115177178-115249778	3198	12.3618	19.4909	1434.44	2254.01	1.57136	0.652009	0.0287054	0.384817
AP3S2	adaptor-related protein complex 3, sigma 2 subunit	protein_coding	chr15:90373831-90437574	8146	2.6051	2.88614	770.042	849.47	1.10315	0.141625	0.656173	1
AP4B1	adaptor-related protein complex 4, beta 1 subunit	protein_coding	chr1:114437370-114447823	5864	2.73764	2.66875	582.87	565.674	0.970497	-0.0432046	0.846918	1
AP4E1	adaptor-related protein complex 4, epsilon 1 subunit	protein_coding	chr15:51200869-51298097	7359	6.05899	4.35802	1617.31	1158.71	0.716442	-0.481078	0.0995548	0.722542
AP4M1	adaptor-related protein complex 4, mu 1 subunit	protein_coding	chr7:99699172-99707968	4722	3.5393	3.67909	606.443	628.107	1.03572	0.0506382	0.940348	1
AP5B1	adaptor-related protein complex 5, beta 1 subunit	protein_coding	chr11:65543364-65548273	4811	0.821999	1.01675	143.428	176.796	1.23264	0.301755	0.517198	1
AP5M1	adaptor-related protein complex 5, mu 1 subunit	protein_coding	chr14:57735627-57756797	4371	8.32087	7.31814	1319.75	1155.76	0.875742	-0.191423	0.549262	1
AP5S1	adaptor-related protein complex 5, sigma 1 subunit	protein_coding	chr20:3801178-3805949	1948	5.0734	5.55863	358.667	391.379	1.0912	0.125921	0.762556	1
AP5Z1	adaptor-related protein complex 5, zeta 1 subunit	protein_coding	chr7:4815253-4833943	6873	5.08691	4.95437	1268.74	1230.69	0.970014	-0.043923	0.9494	1
APAF1	apoptotic peptidase activating factor 1	protein_coding	chr12:99038919-99129204	7901	4.02763	4.31684	1154.42	1232.23	1.0674	0.0941057	0.677679	1
APBA1	amyloid beta (A4) precursor protein-binding, family A, member 1	protein_coding	chr9:72042446-72287222	6534	1.35477	1.54984	320.646	366.061	1.14164	0.191105	0.689549	1
APBA2	amyloid beta (A4) precursor protein-binding, family A, member 2	protein_coding	chr15:29129629-29410518	6869	0.559434	0.90405	139.506	224.008	1.60572	0.683221	0.387061	1
APBA3	amyloid beta (A4) precursor protein-binding, family A, member 3	protein_coding	chr19:3750817-3761697	5556	1.38905	1.71365	280.092	344.159	1.22874	0.297177	0.463494	1
APBB1	amyloid beta (A4) precursor protein-binding, family B, member 1 (Fe65)	protein_coding	chr11:6416355-6440644	5194	10.5553	9.35219	1989.2	1755.83	0.88268	-0.180038	0.482818	1
APBB1IP	amyloid beta (A4) precursor protein-binding, family B, member 1 interacting protein	protein_coding	chr10:26727132-26856732	3981	12.06	4.96684	1743.22	715.657	0.410537	-1.28442	0.00228917	0.0833931
APBB2	amyloid beta (A4) precursor protein-binding, family B, member 2	protein_coding	chr4:40812044-41218731	12956	5.29546	6.58686	2487.56	3082.52	1.23918	0.309383	0.24808	1
APBB3	amyloid beta (A4) precursor protein-binding, family B, member 3	protein_coding	chr5:139937853-139973337	4784	3.49824	3.35336	607.157	579.896	0.955102	-0.0662736	0.895009	1
APC	adenomatous polyposis coli	protein_coding	chr5:112043195-112181936	12475	5.37643	4.15622	2434.09	1873.21	0.769574	-0.377869	0.179616	0.915555
APCDD1	adenomatosis polyposis coli down-regulated 1	protein_coding	chr18:10454625-10489945	5943	2.9063	4.80829	623.563	1033.24	1.657	0.728571	0.643454	1
APCDD1L	adenomatosis polyposis coli down-regulated 1-like	protein_coding	chr20:57034157-57090187	3942	4.45337	2.71328	638.341	387.077	0.60638	-0.721707	0.284375	1
APEH	acylaminoacyl-peptide hydrolase	protein_coding	chr3:49711435-49721396	4669	13.1474	11.8306	2228.64	1996.82	0.89598	-0.158462	0.491935	1
APEX1	APEX nuclease (multifunctional DNA repair enzyme) 1	protein_coding	chr14:20923350-20925927	1882	50.1678	54.1016	3427.88	3680.87	1.0738	0.10273	0.791885	1
APEX2	APEX nuclease (apurinic/apyrimidinic endonuclease) 2	protein_coding	chrX:55026790-55035490	3245	4.13541	4.85878	486.938	569.889	1.17035	0.226942	0.518622	1
APH1A	APH1A gamma secretase subunit	protein_coding	chr1:150237804-150241980	3468	29.5387	33.6432	3717.09	4218.17	1.1348	0.182441	0.529422	1
APH1B	APH1B gamma secretase subunit	protein_coding	chr15:63568217-63601325	5494	6.35995	6.268	1267.8	1245.19	0.982167	-0.0259596	0.903121	1
API5	apoptosis inhibitor 5	protein_coding	chr11:43333513-43366079	4651	16.672	15.8109	2814.29	2657.62	0.944328	-0.0826396	0.751246	1
APIP	APAF1 interacting protein	protein_coding	chr11:34874641-34938046	5432	0.945938	0.968485	186.415	190.225	1.02044	0.0291894	1	1
APLF	aprataxin and PNKP like factor	protein_coding	chr2:68694693-68858004	5371	1.1634	1.22497	226.653	237.776	1.04907	0.0691143	0.870667	1
APLN	apelin	protein_coding	chrX:128779240-128788933	3220	2.22429	5.57975	259.224	649.778	2.50663	1.32575	0.108933	0.758746
APLP1	amyloid beta (A4) precursor-like protein 1	protein_coding	chr19:36358801-36370693	3656	3.45056	2.10445	458.304	277.789	0.606125	-0.722312	0.152942	0.865415
APLP2	amyloid beta (A4) precursor-like protein 2	protein_coding	chr11:129939732-130014699	7444	148.227	127.111	40038.4	34215.1	0.854558	-0.22675	0.343391	1
APMAP	adipocyte plasma membrane associated protein	protein_coding	chr20:24943561-24973615	2454	48.4937	45.8651	4320.27	4068.72	0.941775	-0.0865463	0.661178	1
APOA1BP	apolipoprotein A-I binding protein	protein_coding	chr1:156561554-156564091	1933	14.2283	15.5889	998.239	1089.02	1.09094	0.125568	0.735977	1
[truncated: 12,445 more rows]

## Sheet: Supervised SRS-TS14
Gene	Description	Gene_biotype	Gene_position	LengthCod	fpkm.Controls.	fpkm.SRS/TS14	meanCount.Controls.4	meanCount.SRS/TS14	FC.SRS/TS14	log2FC.SRS/TS14	pval.SRS/TS14	qval.SRS/TS14	DES
[truncated: 13,164 more rows]
